# Supplementary material for: Ecophysiology and interactions of a taurine-respiring bacterium in the mouse gut
Source: Nat Commun. 2023 Sep 18;14:5533. doi: 10.1038/s41467-023-41008-z (PMC10507020; doi:10.1038/s41467-023-41008-z)
Supplement: Supplementary file 5 — Supplementary Data 2 [file 41467_2023_41008_MOESM5_ESM.xlsx]

## Sheet: Sheet1
Supplementary data 2 16S rRNA-targeted oligonucleotide probes used for FISH analysis in this study.
Probe name	Main target taxa	Probe sequence (5’->3’)	Fluorophore	Formamide (%)	References
EUB338-I (S-D-Bact-0338-a-A-18)	Most bacteria	GCT GCC TCC CGT AGG AGT	Fluos	0-50	Amann et al., 1990
EUB338-II (S-*-BactP-0338-a-A-18)	Planctomycetota (Planctomycetes)	GCA GCC ACC CGT AGG TGT	Fluos	0-50	Daims et al., 1999
EUB338-III (S-*-BactV-0338-a-A-18)	Verrucomicrobiota (Verrucomicrobia)	GCT GCC ACC CGT AGG TGT	Fluos	0-50	Daims et al., 1999
TAU1151 (S-G-Tau-1151-a-A-20)	Taurinivorans (including strain LT0009)	TTA ACC GAA GCG GTC TCC CT	Cy3	40	This study
MAIL1151 (S-G-Mail-1151-a-A-20)	Mailhella	TTA ACC GAA GCG GTC TCC TT	Cy5	40	This study
References
Amann, R. I. et al. Combination of 16S rRNA-targeted oligonucleotide probes with flow cytometry for analyzing mixed microbial populations. Appl. Environ. Microbiol. 56, 1919–1925 (1990)
Daims, H., Brühl, A., Amann, R., Schleifer, K.-H. & Wagner, M. The Domain-specific Probe EUB338 is Insufficient for the Detection of all Bacteria: Development and Evaluation of a more Comprehensive Probe Set. Systematic and Applied Microbiology vol. 22 434–444 (1999)
