# Supplementary material for: Ecophysiology and interactions of a taurine-respiring bacterium in the mouse gut
Source: Nat Commun. 2023 Sep 18;14:5533. doi: 10.1038/s41467-023-41008-z (PMC10507020; doi:10.1038/s41467-023-41008-z)
Supplement: Supplementary file 6 — Supplementary Data 3 [file 41467_2023_41008_MOESM6_ESM.xlsx]

## Sheet: Sheet1
Supplementary data 3 Curated annotation of selected LT0009 genes, with a focus on sulfur and energy metabolism. COG class IDs were assigned by MaGe (Cognitor, www.ncbi.nlm.nih.gov/COG/) and NOG IDs were assigned by best-match principle (Huerta-Cepas et al., 2016; Hausmann et al., 2018).
Locus tag	Type	Strand	Length		Putative gene	Synonyms	Putative gene product	EC number	COG class	eggNOG 4.5 ID
			nt	aa						NOG
TAURINE DEGRADATION
TAUVO_v1_0027	CDS	R	1050	349	tauA		Alkanesulfonate-binding protein		P	05GVF
TAUVO_v1_0339	CDS	D	1080	359	tauA		Alkanesulfonate-binding protein		P	0890X
TAUVO_v1_0467	CDS	D	798	265	tauB		Taurine import ATP-binding protein TauB		P	05D7T
TAUVO_v1_0468	CDS	D	789	262	tauC		Taurine transport system permease protein TauC		P	05EUS
TAUVO_v1_1024	CDS	R	1757	586	xsc		Sulfoacetaldehyde acetyltransferase	2.3.3.15	EH	05HM0
TAUVO_v1_1026	CDS	R	1929	642	dctMQ1		TRAP transporter, fused DctMQ1		G	05CG6
TAUVO_v1_1027	CDS	R	1005	334	dctP1		TRAP transporter, DctP1		G	069A1
TAUVO_v1_1029	CDS	D	1119	372	ald		Alanine dehydrogenase	1.4.1.1	E	05DCF
TAUVO_v1_1030	CDS	D	1391	464	tpa		Taurine--pyruvate aminotransferase	2.6.1.77	H	08JPX
TAUVO_v1_1219	CDS	D	744	247	tauE		Putative membrane transporter protein tauE		R	05TD4
TAUVO_v1_1344	CDS	D	1080	359	tauA		Alkanesulfonate-binding protein		P	05GVF
TAUVO_v1_1467	CDS	R	1002	333	dctP3		TRAP transporter, DctP3		G	069A1
TAUVO_v1_1468	CDS	R	1293	430	dctM3		TRAP transporter, DctM3		G	05CG6
TAUVO_v1_1469	CDS	R	552	183	dctQ3		TRAP transporter, DctQ3		G	08V9X
SULFOLACTATE DEGRADATION
TAUVO_v1_1432	CDS	R	1172	391	suyB		(2R)-sulfolactate sulfo-lyase subunit beta	4.4.1.24	G	05CTX
TAUVO_v1_1433	CDS	R	284	95	suyA		(2R)-sulfolactate sulfo-lyase subunit alpha	4.4.1.24	G	05VP7
TAUVO_v1_1434	CDS	R	1881	626	dctMQ2		TRAP transporter, fused DctMQ2		G	05CG6
TAUVO_v1_1435	CDS	R	1017	338	dctP2		TRAP transporter, DctP2		G	05DR6
TAUVO_v1_1436	CDS	R	1314	437	hpsN		Sulfopropanediol 3-dehydrogenase	1.1.1.308	E	05CEK
TAUVO_v1_1439	CDS	R	975	324	comC		(2R)-3-sulfolactate dehydrogenase (NADP(+))	1.1.1.338	C	05DG4
TAUVO_v1_1440	CDS	R	1010	337	slcC		(S)-sulfolactate dehydrogenase	1.1.1.310	HE	08JQ1
TAUVO_v1_1441	CDS	R	474	157	slcG		Tripartite tricarboxylate transporter		S	06BU5
TAUVO_v1_1442	CDS	R	1518	505	slcF		Tricarboxylate transport membrane protein		S	05C1D
TAUVO_v1_1443	CDS	R	957	318	slcH		Tripartite tricarboxylate transporter substrate binding protein		S	05HWU
SULFATE METABOLISM
TAUVO_v1_0346	CDS	D	1760	587	aprA		Adenylyl-sulfate reductase	1.8.99.2	C	05CFK
TAUVO_v1_0347	CDS	D	323	108	aprB		Adenylyl-sulfate reductase	1.8.99.2	C	0853J
TAUVO_v1_1064	CDS		678	225	adk		Adenylate kinase	2.7.4.3
TAUVO_v1_1086	CDS	R	1752	583	sulP	yvdB	Putative sulfate transporter YvdB		P	05CHH
TAUVO_v1_1222	CDS	R	2196	731			Sulfatase		M	05E0M
SULFITE REDUCTION
TAUVO_v1_1614	CDS	R	1437	478	dsrB		Dissimilatory sulfite reductase, beta subunit		C	05PJW
TAUVO_v1_1615	CDS	R	1325	442	dsrA		Dissimilatory sulfite reductase, alpha subunit		C	05CY1
TAUVO_v1_1673	CDS	D	1059	352	dsrM		Sulfite reduction-associated membrane complex, transmembrane diheme cytochrome b subunit		C	07EAK
TAUVO_v1_1674	CDS	D	1677	558	dsrK		Sulfite reduction-associated membrane complex, catalytic subunit DsrK ([DsrC]-trisulfide reductase)		C	07SP1
TAUVO_v1_1675	CDS	D	393	130	dsrJ		Putative sulfite reductase-associated electron transfer protein DsrJ		C	05KJZ
TAUVO_v1_1676	CDS	D	792	263	dsrO		Sulfite reduction-associated complex DsrMKJOP iron-sulfur protein DsrO (=HmeA)		C	05QA4
TAUVO_v1_1677	CDS	D	1182	393	dsrP		Sulfite reduction-associated membrane complex, transmembrane b-type cytochrome subunit		P	07SJQ
TAUVO_v1_1808	CDS	D	365	122	dsrC		sulfite reduction co-substrate DsrC	1.8.99.5	P	08Z0T
dsr operon-associated with unresolved function
TAUVO_v1_1220	CDS	R	681	226	yedF		Sulfurtransferase-like selenium metabolism protein YedF		O	08ZWD
SULFIDE OXIDATION
TAUVO_v1_0008	CDS	R	1391	464	sudA		Sulfide dehydrogenase subunit alpha	1.8.1.19	ER	05BZ8
TAUVO_v1_0009	CDS	R	917	306	sudB		Sulfide dehydrogenase subunit beta	1.8.1.19	HC	05CDJ
Thiosulfate metabolism
TAUVO_v1_1430	CDS	D	1728	575	sbdP		Rhodanese-like domain-containing protein SbdP	2.8.1.1	P	08EQM
Other sulfur metabolism-related genes
TAUVO_v1_1364	CDS	D	453	150	dsrE		Sulfur trafficking protein DsrE homolog		R	05UHR
TAUVO_v1_1695	CDS	R	333	110	dsrE		Sulfur trafficking protein DsrE homolog		P
TAUVO_v1_1696	CDS	R	399	132	dsrF		Sulfur trafficking protein DsrF homolog		P
TAUVO_v1_1697	CDS	R	279	92	dsrH		Sulfur trafficking protein DsrH homolog
cysteate degradation
TAUVO_v1_1688	CDS	D	1002	333	cuyA		L-cysteate sulfo-lyase	4.4.1.25	E	05K6H
ELECTRON TRANSPORT
ferredoxins
TAUVO_v1_0445	CDS	D	237	78	fdxA		Ferredoxin		C	06HRN
TAUVO_v1_0494	CDS	D	795	264			Ferredoxin		C	072N1
TAUVO_v1_0560	CDS	R	672	223			Ferredoxin		C	05MXR
TAUVO_v1_1400	CDS	D	288	95			Ferredoxin		C	06HRN
TAUVO_v1_1640	CDS	D	189	62			Ferredoxin-3		C	05Z5G
TAUVO_v1_1755	CDS	R	246	81			Ferredoxin		C	COG1146
TAUVO_v1_1787	CDS	R	417	138			Ferredoxin		C	08WA5
rubredoxins
TAUVO_v1_0900	CDS	R	183	60	rub	rd	Rubredoxin-2		C	082X2
thioredoxin pathway
TAUVO_v1_1171	CDS	R	938	313	trxB		Thioredoxin reductase	1.8.1.9	O	05C3M
TAUVO_v1_1172	CDS	R	318	105	trxA		Thioredoxin		OC	05K63
heterodisulfide reductase–flavin oxidoreductase complex
TAUVO_v1_1741	CDS	R	198	65	hdrA		Heterodisulfide reductase, subunit A/methylviologen reducing hydrogenase, subunit delta		C	05BZ8
TAUVO_v1_1750	CDS	R	213	70	hdrA		Heterodisulfide reductase, subunit A/methylviologen reducing hydrogenase, subunit delta		C	05BZ9
ion-translocating ferredoxin:NAD+ oxidoreductase complex Rnf
TAUVO_v1_0369	CDS	D	1208	403	rnfC		Electron transport complex protein RnfC		C	07QTR
TAUVO_v1_0370	CDS	D	957	318	rnfD		Electron transport complex protein RnfD		C	05D6A
TAUVO_v1_0371	CDS	D	626	209	rnfG		Ion-translocating oxidoreductase complex subunit G	1.18.1.-	C	07ZI9
TAUVO_v1_0372	CDS	D	719	240	rnfE	rsxE, ydgQ	Putative inner membrane NADH-quinone reductase		C	05DZB
TAUVO_v1_0373	CDS	D	573	190	rnfA	rsxA, ydgL	Putative inner membrane subunit of an electron transport system		C	05DGN
TAUVO_v1_0374	CDS	D	927	308	rnfB		Ion-translocating oxidoreductase complex subunit B	7.2.1.-	C	07QRQ
quinone reduction
TAUVO_v1_1970	CDS	R	1248	415	qrcD		Menaquinone reductase, integral membrane subunit		C	05EU4
TAUVO_v1_1971	CDS	R	798	265	qrcC		Menaquinone reductase, iron-sulfur cluster-binding subunit	1.97.-.-	C	07SFQ
TAUVO_v1_1973	CDS	R	636	211	qrcA		Menaquinone reductase, multiheme cytochrome c subunit	1.97.-.-	C	05DGE
ELECTRON TRANSPORT CHAIN
cytochrome c
TAUVO_v1_0860	CDS	R	837	278			Split-Soret cytochrome c		C	08R88
TAUVO_v1_1059	CDS	R	396	131			Cytochrome c3		C	06BES
NADH dehydrogenase 1 (NDH-1)
TAUVO_v1_0101	CDS	D	521	174			Putative NADH dehydrogenase/NAD(P)H nitroreductase	1.-.-.-	C	08ZWN
ATP synthase (FₒF₁-ATPase)
TAUVO_v1_0650	CDS	R	407	136	atpC		ATP synthase epsilon chain		C	082MC
TAUVO_v1_0651	CDS	R	1415	472	atpD	papD, uncD, papB, unc	F1 sector of membrane-bound ATP synthase, beta subunit	3.6.3.14	C	05C4J
TAUVO_v1_0652	CDS	R	872	291	atpG		ATP synthase gamma chain		C	05J80
TAUVO_v1_0653	CDS	R	1514	505	atpA	papA, uncA, unc	F1 sector of membrane-bound ATP synthase, alpha subunit	3.6.3.14	C	05CDG
TAUVO_v1_0654	CDS	R	545	182	atpH		ATP synthase subunit delta		C	05E3N
TAUVO_v1_0655	CDS	R	557	186	atpF		ATP synthase B chain	7.1.2.2	C	0835G
TAUVO_v1_0656	CDS	R	419	140			ATP synthase B chain	7.1.2.2	C	05YYM
TAUVO_v1_0908	CDS	D	260	87			ATP synthase subunit		S	05XI6
TAUVO_v1_0910	CDS	D	722	241	atpB		ATP synthase subunit a		C	07WJT
TAUVO_v1_0911	CDS	D	320	107	atpE		ATP synthase subunit c		C	05VH4
TAUVO_v1_1885	CDS	R	1367	456	fliI	flaC, fla AIII	Flagellum-specific ATP synthase	3.6.3.14	NU	08JIR
HYDROGENASES
[FeFe] hydrogenases
TAUVO_v1_1126	CDS	R	215	77			Periplasmic (Fe) hydrogenase, [FeFe] group A1	1.12.7.2	C	069EJ
TAUVO_v1_1901	CDS	D	201	66			Energy conserving hydrogenase Ehb polyferredoxin (protein K), [FeFe] group C3	1.12.7.2	C	069EJ
[NiFe] hydrogenases
TAUVO_v1_1723	CDS	R	1680	559	hybC		Hydrogenase 2, large subunit, [NiFe] Group 1b	1.12.7.2	C	05DPX
TAUVO_v1_1724	CDS	R	951	316	hybA		Periplasmic [NiFe] hydrogenase small subunit	1.12.2.1	C	05E3S
[NiFe] hydrogenases maturation/accessory proteins
TAUVO_v1_0420	CDS	D	1107	368	hypD		Protein required for maturation of hydrogenases		O	05CQS
TAUVO_v1_0421	CDS	D	1020	339	hypE		Carbamoyl phosphate phosphatase, hydrogenase 3 maturation protein		O	05C45
TAUVO_v1_0612	CDS	R	657	218	hypB		Hydrogenase accessory protein HypB		OK	05E8T
TAUVO_v1_0613	CDS	R	357	118	hypA		Hydrogenase maturation factor HypA 1		R	05WMM
TAUVO_v1_0833	CDS	D	369	122	hypA		Hydrogenase maturation factor HypA		R	05WMM
TAUVO_v1_0874	CDS	D	2490	829	hypF		Carbamoyltransferase HypF	6.2.-.-	O	05C8H
TAUVO_v1_0959	CDS	R	246	81	hypC		Hydrogenase maturation factor HypC		O	05WRB
TAUVO_v1_1248	CDS	R	477	158	hupD		Hydrogenase maturation protease	3.4.24.-	C	08USZ
carbon-monoxide hydrogenase
TAUVO_v1_0827	CDS	D	3765	1254	cooM		Carbon monoxide-induced hydrogenase membrane protein CooM, [NiFe] Group 4c		CP	08EK6
TAUVO_v1_0828	CDS	D	980	327	cooK		Carbon monoxide-induced hydrogenase CooK, [NiFe] Group 4c		C	08IE6
TAUVO_v1_0829	CDS	D	470	157	cooL		Putative membrane-bound hydrogenase subunit CooL, [NiFe] Group 4c
TAUVO_v1_0830	CDS	D	531	176	cooX		Carbon monoxide-induced hydrogenase iron-sulfur protein CooX, [NiFe] Group 4c		C	08RG7
TAUVO_v1_0831	CDS	D	645	214	cooU		Carbon monoxide-induced hydrogenase NuoC-like protein CooU, [NiFe] Group 4c		C	08XQH
TAUVO_v1_0832	CDS	D	1103	368	cooH		Carbon monoxide-induced hydrogenase CooH, [NiFe] Group 4c		C	08HM5
TAUVO_v1_0834	CDS	D	603	200	cooF		Iron-sulfur protein CooF, [NiFe] Group 4c		C	08RC0
CARBON METABOLISM
acetate–acetyl-CoA interconversion
TAUVO_v1_0587	CDS	R	1295	432	ackA		Acetate kinase	2.7.2.1	C	05C6H
TAUVO_v1_0680	CDS	R	2051	684	acsA		Acetyl-coenzyme A synthetase	6.2.1.1	I	08IQF
TAUVO_v1_1871	CDS	D	2117	706	pta		Phosphate acetyltransferase	2.3.1.8	C	05C6K
Wood-Ljungdahl pathway [complete] and folate transformations
TAUVO_v1_0407	CDS	R	2426	809			5-methyltetrahydrofolate--homocysteine methyltransferase	2.1.1.13	E	05C3R
TAUVO_v1_0778	CDS	D	1805	602	fhs		Formate--tetrahydrofolate ligase	6.3.4.3	F	05CKU
TAUVO_v1_1569	CDS	D	875	292	folD		Methylenetetrahydrofolate dehydrogenase / Methenyltetrahydrofolate cyclohydrolase	1.5.1.5, 3.5.4.9	H	05CN0
TAUVO_v1_1784	CDS	D	881	294	MetF		Methylenetetrahydrofolate reductase	1.5.1.20	E	05SYT
pyruvate metabolism
TAUVO_v1_0229	CDS	R	2576	859	adhE	adhC, ana	Aldehyde-alcohol dehydrogenase	1.2.1.10/1.1.1.1	C	08G5U
TAUVO_v1_1082	CDS	D	3596	1199	por		Pyruvate:ferredoxin oxidoreductase	1.2.7.1	C	05D95
TAUVO_v1_1167	CDS	D	1100	367	adh		Alcohol dehydrogenase	1.1.1.1	C	05C0A
TAUVO_v1_1292	CDS	D	1133	378	adh		Alcohol dehydrogenase	1.1.1.1	C	08FVH
TAUVO_v1_1907	CDS	D	2495	832	por		Pyruvate ferredoxin oxidoreductase	1.2.7.1	C	07TKQ
TAUVO_v1_1978	CDS	R	2381	794	pflD		Pyruvate formate-lyase	2.3.1.54	C	05C6N
citric acid cycle (TCA cycle) [mdh missing]
TAUVO_v1_0151	CDS	R	843	280	fumA		Putative L(+)-tartrate dehydratase subunit alpha	4.2.1.32	C	08JSW
TAUVO_v1_0310	CDS	D	4619	1540	gltA		Glutamate synthase [NADPH] large chain	1.4.1.13	E	05CBC
TAUVO_v1_0603	CDS	D	1172	391	icd	icdA, icdE, icdR, icdC	Isocitrate dehydrogenase, specific for NADP+; e14 prophage	1.1.1.42	C	08HMX
TAUVO_v1_0855	CDS	R	3744	1247	pyc		Pyruvate carboxyl transferase	6.4.1.1	C	08JIJ
TAUVO_v1_1061	CDS	R	1934	645	Aco2	Se-acnA	Aconitate hydratase	4.2.1.3	C	08I0Z
TAUVO_v1_1641	CDS	D	1361	454	MeB		NADP-dependent malic enzyme	1.1.1.40	C	05C6K
TAUVO_v1_1662	CDS	R	1422	473	pdhD		Dihydrolipoyl dehydrogenase	1.8.1.4	C	07QN2
TAUVO_v1_1754	CDS	R	1689	562	sdh		Succinate dehydrogenase flavoprotein subunit		C	COG1053
L-lactate, D-lactate, and/or glycolate oxidation
TAUVO_v1_1520	CDS	D	633	210	lutC	yvbY	Component of an iron-sulfur oxidase for L-lactate utilization, lutC		S	07Y3E
TAUVO_v1_1521	CDS	D	2139	712	lutAB	ykgEF	Predicted L-lactate dehydrogenase, lutAB		C	08F1B
TAUVO_v1_1522	CDS	D	1722	573	lutP		L-lactate permease, lutP		C	05DAA
glycolysis and gluconeogenesis [complete]
TAUVO_v1_0025	CDS	D	1416	471	pyk		Pyruvate kinase	2.7.1.40	G	05CA9
TAUVO_v1_0047	CDS	R	1176	391	pgk		Phosphoglycerate kinase	2.7.2.3	G	05BZA
TAUVO_v1_0077	CDS	R	1299	432	pgi		Glucose-6-phosphate isomerase	5.3.1.9	G	080FV
TAUVO_v1_0180	CDS	D	984	327	glpX		Fructose-1,6-bisphosphatase class 2	3.1.3.11	G	05CBT
TAUVO_v1_0398	CDS	R	753	250	tpiA		Triosephosphate isomerase	5.3.1.1	G	05CP7
TAUVO_v1_0854	CDS	R	3546	1181	ppsA		Phosphoenolpyruvate synthase		G	07S7T
TAUVO_v1_0968	CDS	R	1527	508	gpmI		2,3-bisphosphoglycerate-independent phosphoglycerate mutase	5.4.2.12	G	05CJI
TAUVO_v1_1174	CDS	R	975	324	fbp	fdp	Fructose-1,6-bisphosphatase I	3.1.3.11	G	05CZI
TAUVO_v1_1213	CDS	D	1314	437	eno		Enolase	4.2.1.11	G	05C70
TAUVO_v1_1274	CDS	R	1302	433	pfkA		ATP-dependent 6-phosphofructokinase	2.7.1.11	G	05CTQ
TAUVO_v1_1333	CDS	D	924	307	fba		Fructose-bisphosphate aldolase	4.1.2.13	G	05D2N
TAUVO_v1_1334	CDS	D	1005	334	gap		Glyceraldehyde-3-phosphate dehydrogenase	1.2.1.12	G	05C17
RIBOSOME
rRNAs
TAUVO_v1_rRNA1	rRNA		114		5S rRNA		Ribosomal RNA 5s_rRNA
TAUVO_v1_rRNA2	rRNA		2916		23S rRNA		Ribosomal RNA 23s_rRNA
TAUVO_v1_rRNA3	rRNA		1534		16S rRNA		Ribosomal RNA 16s_rRNA
TAUVO_v1_rRNA4	rRNA		1534		16S rRNA		Ribosomal RNA 16s_rRNA
TAUVO_v1_rRNA5	rRNA		2916		23S rRNA		Ribosomal RNA 23s_rRNA
TAUVO_v1_rRNA6	rRNA		114		5S rRNA		Ribosomal RNA 5s_rRNA
TAUVO_v1_rRNA7	rRNA		1534		16S rRNA		Ribosomal RNA 16s_rRNA
TAUVO_v1_rRNA8	rRNA		2916		23S rRNA		Ribosomal RNA 23s_rRNA
TAUVO_v1_rRNA9	rRNA		114		5S rRNA		Ribosomal RNA 5s_rRNA
TAUVO_v1_rRNA10	rRNA		114		5S rRNA		Ribosomal RNA 5s_rRNA
TAUVO_v1_rRNA11	rRNA		2916		23S rRNA		Ribosomal RNA 23s_rRNA
TAUVO_v1_rRNA12	rRNA		1534		16S rRNA		Ribosomal RNA 16s_rRNA
30S ribosomal subunit
TAUVO_v1_0043	CDS	R	393	130	rpsI		30S ribosomal subunit protein S9		J	08UJD
TAUVO_v1_0071	CDS	R	270	89	rpsO		30S ribosomal subunit protein S15		J	05K77
TAUVO_v1_0104	CDS	R	264	87	rpsR		30S ribosomal subunit protein S18		J	05VH8
TAUVO_v1_0105	CDS	R	306	101	rpsF		30S ribosomal protein S6		J	08ZDX
TAUVO_v1_0154	CDS	D	1710	569	rpsA		30S ribosomal protein S1		J	05CAV
TAUVO_v1_0478	CDS	D	270	89	rpsT		30S ribosomal protein S20		J	8317
TAUVO_v1_1036	CDS	R	471	156	rpsG		30S ribosomal subunit protein S7		J	08UHY
TAUVO_v1_1037	CDS	R	372	123	rpsL	asuB, strA	30S ribosomal subunit protein S12		J	08UKE
TAUVO_v1_1070	CDS	D	780	259	rpsB		30S ribosomal subunit protein S2		J	05CE9
TAUVO_v1_1147	CDS	R	642	213	rpsC		30S ribosomal subunit protein S3		J	05CKE
TAUVO_v1_1130	CDS	R	627	208	rpsD		30S ribosomal subunit protein S4		J	05G6W
TAUVO_v1_1131	CDS	R	390	129	rpsK		30S ribosomal subunit protein S11		J	08UHH
TAUVO_v1_1132	CDS	R	369	122	rpsM		30S ribosomal subunit protein S13		J	08Z04
TAUVO_v1_1137	CDS	R	504	167	rpsE	eps, spc, spcA	30S ribosomal subunit protein S5		J	08RA9
TAUVO_v1_1140	CDS	R	378	125	rpsH		30S ribosomal subunit protein S8		J	08UJY
TAUVO_v1_1144	CDS	R	267	88	rpsQ	neaA, nea	30S ribosomal subunit protein S17		J	05K87
TAUVO_v1_1153	CDS	R	318	105	rpsJ	nusE	30S ribosomal subunit protein S10		J	08Z10
TAUVO_v1_1804	CDS	R	240	79	rpsP		30S ribosomal subunit protein S16		J	05K5M
50S ribosomal subunit
TAUVO_v1_0041	CDS	R	213	70	rpmE		50S ribosomal protein L31		J	082DI
TAUVO_v1_0044	CDS	R	435	144	rplM		50S ribosomal subunit protein L13		J	08UM5
TAUVO_v1_0054	CDS	R	354	117	rplT	pdzA	50S ribosomal subunit protein L20		J	08YZX
TAUVO_v1_0103	CDS	R	480	159	rplI		50S ribosomal protein L9		J	05K9Q
TAUVO_v1_0137	CDS	R	309	102	rplU		50S ribosomal subunit protein L21		J	05KK9
TAUVO_v1_1128	CDS	R	390	129	rplQ		50S ribosomal subunit protein L17		J	08ZT0
TAUVO_v1_1135	CDS	R	486	161	rplO		50S ribosomal subunit protein L15		J	08UZ0
TAUVO_v1_1136	CDS	R	177	58	rpmD		50S ribosomal protein L30		J	087HB
TAUVO_v1_1138	CDS	R	360	119	rplR		50S ribosomal subunit protein L18		J	05K4C
TAUVO_v1_1139	CDS	R	546	181	rplF		50S ribosomal subunit protein L6		J	08R5J
TAUVO_v1_1141	CDS	R	540	179	rplE		50S ribosomal subunit protein L5		J	05CW6
TAUVO_v1_1142	CDS	R	324	107	rplX		50S ribosomal subunit protein L24		J	05KAR
TAUVO_v1_1143	CDS	R	369	122	rplN		50S ribosomal subunit protein L14		J	08UNN
TAUVO_v1_1145	CDS	R	195	64	rpmC		50S ribosomal subunit protein L29		J	082SA
TAUVO_v1_1146	CDS	R	417	138	rplP		50S ribosomal subunit protein L16		J	08R70
TAUVO_v1_1148	CDS	R	336	111	rplV	eryB	50S ribosomal subunit protein L22		J	05KAP
TAUVO_v1_1149	CDS	R	831	276	rplB		50S ribosomal subunit protein L2		J	05CFD
TAUVO_v1_1150	CDS	R	291	96	rplW		50S ribosomal protein L23		J	080KG
TAUVO_v1_1151	CDS	R	633	210	rplD		50S ribosomal protein L4		J	06U5A
TAUVO_v1_1152	CDS	R	630	209	rplC		50S ribosomal subunit protein L3		J	05EEE
TAUVO_v1_1295	CDS	D	591	196	rplY		50S ribosomal protein L25		J	05KW6
TAUVO_v1_2014	CDS	D	426	141	rplK	rekC	50S ribosomal subunit protein L11		J	08UIK
TAUVO_v1_2015	CDS	D	708	235	rplA	rpy	50S ribosomal subunit protein L1		J	05C64
TAUVO_v1_2016	CDS	D	519	172	rplJ		50S ribosomal protein L10		J	08VZM
TAUVO_v1_2017	CDS	D	387	128	rplL		50S ribosomal subunit protein L7/L12		J	05KBC
TAUVO_v1_2040	CDS	R	348	115	rplS		50S ribosomal subunit protein L19		J	08YY1
CDS stands for coding sequence. COG type for the functional categories: J, translation, including ribosome structure and biogenesis; L, replication, recombination and repair; K, transcription; O, molecular chaperones and related functions; M, cell wall structure and biogenesis and outer membrane; N, secretion, motility and chemotaxis; T, signal transduction; P, inorganic ion transport and metabol…
References
Huerta-Cepas, J. et al. eggNOG 4.5: a hierarchical orthology framework with improved functional annotations for eukaryotic, prokaryotic and viral sequences. Nucleic Acids Res. 44, D286–D293 (2015).
Hausmann, B. et al. Peatland Acidobacteria with a dissimilatory sulfur metabolism. ISME J. 12, 1729–1742 (2018).
