# Supplementary material for: Ecophysiology and interactions of a taurine-respiring bacterium in the mouse gut
Source: Nat Commun. 2023 Sep 18;14:5533. doi: 10.1038/s41467-023-41008-z (PMC10507020; doi:10.1038/s41467-023-41008-z)
Supplement: Supplementary file 7 — Supplementary Data 4 [file 41467_2023_41008_MOESM7_ESM.xlsx]

## Sheet: Sheet1
Supplementary data 4 Prevalence of Taurinivorans muris and Bilophila wadsworthia-related sequences with 97% identity cut-off across 16S rRNA gene amplicon datasets of diverse hosts. Numbers in parentheses indicate the number of amplicon samples analyzed per host.
	0.1%≥x>0%		1%≥x>0.1%		5%≥x>1%		x>5%		Sum
Host (number of samples)	T. muris	B. wadsworthia	T. muris	B. wadsworthia	T. muris	B. wadsworthia	T. muris	B. wadsworthia	T. muris	B. wadsworthia
human (41864)	0.482515	14.84	0.0262756	13.9189	0	1.84168	0	0.076438	0.50879	30.677
mouse (19703)	4.77592	0.75	4.22778	0.32	2.56814	0.07	2.84221	0	14.414	1.14
cow (9908)	0.312878	1.3	0.0908357	0.403714	0	0.0403714	0	0	0.403714	1.74409
pig (3556)	6.35546	9.56	0.224972	5.68054	0	0.478065	0	0.0281215	6.58043	15.7467
insect (1907)	0.524384	1.1	0	0	0	0	0	0	0.524384	1.1
chicken (1805)	2.04986	4.65	0.166205	7.36842	0	1.66205	0	0	2.21607	13.6805
rat (1422)	3.09423	5.06	1.54712	3.09423	0.492264	1.40647	0	0.281294	5.13361	9.842
fish (1000)	0.8	0.2	0	0	0	0	0	0	0.8	0.2
termite (155)	0.645161	5.16	0	0	0	0	0	0	0.645161	5.16
shrimp (86)	3.48837	0	17.4419	0	1.16279	0	0	0	22.093	0
sheep (63)	0	0	0	0	0	0	0	0	0	0
invertebrate (32)	0	0	0	0	0	0	0	0	0	0
	0.1%≥x>0%	1%≥x>0.1%	5%≥x>1%	>5%
Non-humanized Bilophila in mouse sample (19703)	0.75	0.32	0.07	0
