# Supplementary material for: Ecophysiology and interactions of a taurine-respiring bacterium in the mouse gut
Source: Nat Commun. 2023 Sep 18;14:5533. doi: 10.1038/s41467-023-41008-z (PMC10507020; doi:10.1038/s41467-023-41008-z)
Supplement: Supplementary file 8 — Supplementary Data 5 [file 41467_2023_41008_MOESM8_ESM.xlsx]

## Sheet: Sheet1
Supplementary data 5 Differential expression of bile salt hydrolase genes in the OMM12 community. The gene expression was analyzed using DESeq2 (Wald test, 5% FDR).
Strain	Gene annotation and locus tag	Log2 Fold Change	adjusted p value	Inferred protein sequence
Bifidobacterium animalis YL2	choloylglycine hydrolase I5Q88_RS07480	NA	NA	MCTAVRFDDGQNNMYFGRNLDWSEDYGEKIVFAPHDYHYTPAFNAEDENHPVIGIGIIVEDTPLYFDCMNDAGLAVAGLN FAKYCKYATEAVNFTTNVAAYEFPLWVTRNFTSVDDVQEALKNVTIVGKPINDRFPVATLHWIIADNTRSIVVECTEDGM HVYDDDVDVLTNQPPFPQQIEHLDNYAYVSPRTGKSVKWGSSELETNQDSNSSQGLPGGYGSMARFVRAAYNNTHYPTQS GEDANVNRLFKTLSTAAVIEGTAISANGEFEKTLYSDCYSTATQTVYLKKYDDMAVHSYAVKDFDASSNQLQSK
Enterocloster clostridioformis YL32	choloylglycine hydrolase family protein I5Q83_23630	0.096	0.99	MCTAMVTQTSQGDIYFGRTMDFSYPLEPELYVVPKGYQWNNIMNTHQVRNRYRFMGIGQDISPVVFADGVNEMGFGAAVL YFPGYARYDSPDPEDPSRPAVTALELTGFLLGLSASVEEAAFILRTIRIVGAQDSITGTIAPLHWLVADRTGKSMVIEKT ADGLHLMDNPIGVLSNSPDFQWHLTNLRNYMNLSSSQNQPQTWGSLELTPLGQGAGSFGLPGDYTPPSRFVRTAFLKTHT PIPAGREEAVLACFHIMESVSIPKGPVITGRNTPDYTQYTAFINLSSREYFFRTYDNSCITSASLPGNPDTESGMKSLAV LNQPAAFCRLPESLGTF
Acutalibacter muris KB18	choloylglycine hydrolase I5Q82_RS12170	NA	NA	MCTCITMKTRDVYFGRTMDLHYRFGEQVAVTPRNYRVPLKSGDSFETWYAMIGMATAKGGYPLYAEATNEKGLSMAGLNF PENAWYGEPVPGKRNLAPYEFILWVLGTFATVEDLKRELPSVWLVDIPIDPGTPTAPLHWMISDGADSLVVEQTREEGFR VYDNPYGVLTNNPTFPYHSMNLNSFMNLTSQPPQNRFCKGLDLCAFGSGMGSIGLPGDNSPTSRFVRACFNRMNSLCGDS EEASVSQFFHILDNVWLVRGSTMLKGNVCNTTTYACCMNTTRGIYYYKTYSNSQLTAVRMTEKNVSAPSLTLYPLEEVQQ VRYMN
Limosilactobacillus reuteri I49	choloylglycine hydrolase I5Q80_RS01135	-0.59	0.92	MCTSVIYTAGDYYFGRNLDLEVNLGQEVVITPRNKTLEFRKMPNLEHHYAIIGMSIVRDDYPLYFDGVNEKGVGMAGLNF DGPAHYFPVQEGKDNIASFELVPYILAAASSVAEAKKLLSNANIANINFSDKLQAAPLHWIIADKTGASVTVESTAKGLN VYDNPVGVLTNNPEFPRQLLNLSNYRSVAPANPANVFAPNVDLPVYSRGLGTHFLPGGMDSESRFVKATFTKMHAPVGNS EVENITNYFHILQSVEQQKGLDEVAPNTFEYTIYSDGSNLKKGIFYYKTYENSQINAVDMHKEDLEASELITYPVQNKQI INQQN
Enterococcus faecalis KB1	choloylglycine hydrolase I5Q89_RS10455	0.96	0.72	MCTAITYVSKDHYFGRNFDYEISYNEVVTITPRNYKFSFREVGNLDHHFAIIGIAAGIADYPLYYDAINEKGLGMAGLNF SGYADYKKIEEGKENVSPFEFIPWVLGQCSTVDEAKKLLKNLNLVNINFSDELPLSPLHWLLADKEQSIVVESTKEGLRV FDNPVGVLTNNPTFDYQLFNLNNYRVLSTRTPKNNFSDQIELDIYSRGMGGIGLPGDLSSVSRFVKATFTKLNSVSRSSE YESISQFFHILSSVEQQKGLCDVGDEKYEYTIYSSCCNLEKGIYYYRTYDNSQITAVDMNKENLEKDSLIVYPMVETQQI NYAN
Enterococcus faecalis KB1	choloylglycine hydrolase family protein I5Q89_05625	2.15	0.47	MCTGIKIISKTNDIFYGRTMDFTFDFFGNEDPIAPKIPTLIAQFPKGTVLNSQLNPWTAKYAFMGLAMSGTDQPANDGKT VSLAITDGINEAGLSGDIQYLMESSTAPAESLADRGLTPHIAEEVLAYILSNFESVDEVKVAFEKIGLLDQKFQLDSLGE VHFTLHWTINDKNNNSIVLQPTDNGAFVIYDSIGVVTNSPEYNYHLTNARNYIGMRNYAIKEPYTLKSGATLDPIEGGTS YGLLGIPGDFTSPSRFIRALYYSDNLQEFDSSEGIMQLYRAFQTVMIPRGIGHLGQSNSLSDFTHYWSGYDVTNLTMYVQ PESTTSFTKYTLDPALTEVTTFAVSNELLLTDLNQ
Bacteroides caecimuris I48	choloylglycine hydrolase family protein I5Q79_14620	1.35	NA	MTKNLLLGIAAVCGSTFQAVACTGISLTSRDGSYVQARTIEWARGVLQSEYVIIPRGQQLTSFTPTGVNGLTFTAKYGVV GLTVVQKEFIAEGINEAGLSAGLFFFPHYGGYETYDAAQNRRTLADLQVTEWMLSQFSTIDEVKAALSSVRVVGLEKTAV VHWRIGEPSGRQVVLEIVGGVPHFYENGVGVLTNAPGFEWQLTNLNNYVNLYPGDASVRKLSGITLQPTGSNSGFLGIPG DATPPSRFVRAAFYRGTAPQRATGFDTVQQCFHLLNNFDIPIGIEYSQVGDIPDIPSATQWTSAIDLTNRKVYYKTAYNN SIRCIDLKAIDFSKVKYQSQPLDKIQEQPIEMVKIPR
Muribaculum intestinale YL27	linear amide C-N hydrolase I5Q90_RS09965	1.93	0.2	MKHRIMLIGAAIAALLSSASDADACSRVLYVGDTTVSNPDSVLRIVGRSLDWKTPIPTNIYVYPAGMSKIGNPAPNSVKW TSKYGAVYAVGYDGGITEGMNEKGLVVNSLFCRGAVYNNESNRDMPSMSLALFPGWLLDMNATTDEVIEVLRNRNFSIGG ATFDGGTVSALHWGITDATGKSAIVEFDKGEINIYEGQDIPVLTNLPSFPVINAINDYWVEIGGVHMLPGTVTSPDRFVR GSFFNKNVVHTNDFREGFAIIRSIMANVSVPFHYTVETSPEVSSTQWRSYSDIRDRLYGFEVVDNLGVFYVDLKKVDLRP GAPVLRLDVSKTYDVVGDATHLLKKHAPFKPMY
Salmonella enterica subsp. enterica serovar Typhimurium SL1344	linear amide C-N hydrolase_SL1344_RS07655	0.2	NA	MMKKSKAMLFIAPALFSYALAAQACTTLAIQDKQGDIFHGRTLEYMQDLPSWLTYYPAGTQFDKKTPDGSQGISYQAKYP ILAITSTITDGDSRDILEGMNSAGLSFSENMIMNAQLPPLPASEYKQAIPVTSLGEWALARFATVGEVKQAIKEGKFWSP ELHRFGDLKSPFHYAFYDKKGGSIVVEVENGKFHVYDNPTRVMTNGPAFPWHLTNLNNYTQLTNVDRSSGTLGGIKVMQS DSGIAIADLPSSDTSVSRFIRGVYYTTYAPQATSAHDAMNTLAHIMSRFDRPKNITVDYMGSEGEGNATRKPVSEYTVWT TLSDLMHGEMMVRGYNDINYKTWSLSQFKNATAPVFEKINVKG
