# Supplementary material for: Ecophysiology and interactions of a taurine-respiring bacterium in the mouse gut
Source: Nat Commun. 2023 Sep 18;14:5533. doi: 10.1038/s41467-023-41008-z (PMC10507020; doi:10.1038/s41467-023-41008-z)
Supplement: Supplementary file 9 — Supplementary Data 6 [file 41467_2023_41008_MOESM9_ESM.xlsx]

## Sheet: Legend
Supplementary data 6. Gene expression of OMM12 strains and S. enterica Tm SL1344 in gnotobiotic mice with and without LT0009. Gene annotations are derived from the reference genomes at NCBI. log2FC: logarithm to the base2 (Fold Change), padj: adjusted p value obtained by DESeq2 (Wald test, 5% False Discovery Rate).

## Sheet: Akkermansia muciniphila YL44
		Without LT0009			With LT0009
Geneid	Length	S1	S2	S3	S4	S5	S6	baseMean	log2FoldChange	lfcSE	stat	pvalue	padj	Annotation	Gene names
I5Q85_RS03270	870	1.51654	7.50915	6.23138	135.56	41.7767	21.2779	60.7629	4.19351	0.836038	-5.01593	5.27786e-07	2.17189e-05	LicD family protein	I5Q85_RS03270
I5Q85_RS02170	789	5.01669	256.682	251.482	4.87424	0.529489	7.82078	86.8101	-4.82645	0.994029	4.85544	1.2012e-06	4.54828e-05	PEP-CTERM sorting domain-containing protein	I5Q85_RS02170
I5Q85_RS03275	390	3.38305	3.72249	5.5603	141.34	43.9191	25.3153	28.7424	4.30787	0.938116	-4.59204	4.38927e-06	0.0001516	glycerol-3-phosphate cytidylyltransferase	tagD
I5Q85_RS00135	1338	5.25915	505.081	329.411	18.2037	10.9281	9.22361	244.481	-3.80407	0.902903	4.21315	2.51835e-05	0.000763849	MATE family efflux transporter	I5Q85_RS00135
I5Q85_RS11140	651	5.40457	16.7255	4.99659	104.366	42.3543	34.1231	42.8276	3.07413	0.764874	-4.01913	5.84129e-05	0.00165837	PEP-CTERM sorting domain-containing protein	I5Q85_RS11140
I5Q85_RS03280	762	1.73148	4.76302	1.42291	69.5357	19.737	3.23916	25.6101	3.93997	1.04212	-3.78074	0.000156363	0.00410578	hypothetical protein	I5Q85_RS03280
I5Q85_RS08945	1212	0	1.19783	0.447302	7.75642	11.0302	5.09125	9.33755	4.38312	1.19472	-3.66875	0.000243741	0.0062025	hypothetical protein	I5Q85_RS08945
I5Q85_RS00860	2136	25.1195	190.987	94.4158	22.2056	12.1262	5.19994	177.187	-2.42938	0.69546	3.49321	0.000477257	0.0115665	glutamine synthetase III	I5Q85_RS00860
I5Q85_RS05435	699	7.55015	6.23077	9.30695	42.1806	40.0435	30.0143	29.3135	2.33831	0.69843	-3.34794	0.000814133	0.0189097	PEP-CTERM sorting domain-containing protein	I5Q85_RS05435
I5Q85_RS00865	4440	29.0226	162.507	62.0275	26.4662	9.31507	3.89136	323.586	-2.1679	0.751692	2.88402	0.00392634	0.0766401	glutamate synthase large subunit	gltB
I5Q85_RS01025	9048	60.856	229.366	212.526	525.776	362.545	233.239	4322.72	1.54976	0.559987	-2.7675	0.00564888	0.104599	autotransporter-associated beta strand repeat-containing protein	I5Q85_RS01025
I5Q85_RS04735	3000	1.17279	11.3722	1.62639	18.0894	8.77311	10.2843	44.6325	1.89942	0.775628	-2.44888	0.0143303	0.217614	hypothetical protein	I5Q85_RS04735
I5Q85_RS02025	921	11.938	22.0682	22.368	45.9321	37.1953	36.1794	48.0552	1.28458	0.574726	-2.23512	0.0254095	0.315867	hypothetical protein	I5Q85_RS02025
I5Q85_RS09205	741	10.0898	22.5308	22.6802	40.3665	26.498	44.9679	35.9286	1.23102	0.596821	-2.06263	0.0391475	0.403834	PEP-CTERM sorting domain-containing protein	I5Q85_RS09205
I5Q85_RS09355	1305	10.4473	46.1674	31.1569	9.82317	9.60384	11.3482	39.6055	-1.17591	0.581315	2.02284	0.0430897	0.422882	APC family permease	I5Q85_RS09355
I5Q85_RS10065	729	364.386	216.073	238.716	682.872	781.092	817.667	709.105	1.2844	0.648887	-1.97939	0.0477717	0.443596	LamG domain-containing protein	I5Q85_RS10065
I5Q85_RS01895	1137	172.902	144.922	195.014	240.525	448.631	417.885	555.62	1.03707	0.58245	-1.78054	0.0749877	0.541245	EF-hand domain-containing protein	I5Q85_RS01895
I5Q85_RS09725	2232	0.591124	19.513	13.3589	2.68025	3.36909	1.10584	20.4829	-1.59125	0.894362	1.7792	0.075207	0.541904	hypothetical protein	I5Q85_RS09725
I5Q85_RS04525	1185	15.5877	39.2039	26.9921	13.3421	10.2238	8.3316	37.2746	-1.08153	0.608029	1.77875	0.075281	0.542175	MFS transporter	I5Q85_RS04525
I5Q85_RS04770	1356	47.3527	458.228	229.086	102.73	77.0219	62.7981	322.519	-1.09113	0.616324	1.77039	0.0766625	0.546492	NADP-specific glutamate dehydrogenase	gdhA
I5Q85_RS09865	426	7.2267	28.9672	36.9055	10.0307	1.96135	5.79398	9.78319	-1.61842	0.934397	1.73205	0.0832651	0.564871	RusA family crossover junction endodeoxyribonuclease	I5Q85_RS09865
I5Q85_RS00855	3204	35.4143	214.322	97.6307	64.2829	29.2072	23.496	379.151	-1.093	0.641475	1.70389	0.0884012	0.57943	carbamoyl-phosphate synthase large subunit	carB
I5Q85_RS09750	207	12.7477	98.1873	138.806	33.0286	22.2002	5.96192	15.6062	-1.42861	0.871553	1.63915	0.101182	0.60863	hypothetical protein	I5Q85_RS09750
I5Q85_RS09430	660	1.99907	6.59895	4.10704	0	1.26596	0	2.35809	-2.71945	1.68495	1.61397	0.106535	0.618845	hypothetical protein	I5Q85_RS09430
I5Q85_RS01440	534	0	0	1.01522	0	1.56467	11.5554	1.97536	3.37981	2.12403	-1.59122	0.111559	0.627982	hypothetical protein	I5Q85_RS01440
I5Q85_RS08670	78	11.2768	148.899	97.3053	158.871	117.832	158.22	14.6927	1.2227	0.786466	-1.55468	0.120022	0.64429	#N/A	I5Q85_RS08670
I5Q85_RS02445	1188	94.0306	16.4974	8.21409	4.67593	37.2755	18.6988	85.2392	-1.60519	1.03324	1.55355	0.120292	0.644898	hypothetical protein	I5Q85_RS02445
I5Q85_RS01650	639	20.6477	90.8776	78.0531	103.651	75.8388	83.0471	80.6577	0.84673	0.550663	-1.53766	0.124133	0.651755	polymer-forming cytoskeletal protein	I5Q85_RS01650
I5Q85_RS06200	174	151.654	392.145	523.436	552.554	468.187	489.392	127.267	0.794501	0.517092	-1.53648	0.124421	0.652417	50S ribosomal protein L33	rpmG
I5Q85_RS03040	582	7.55664	51.1362	61.4786	10.2789	13.6384	21.2048	23.4432	-1.06464	0.706784	1.50632	0.131985	0.663335	hypothetical protein	I5Q85_RS03040
I5Q85_RS03745	1824	38.0964	90.3376	82.9244	123.929	88.6381	87.958	271.072	0.764504	0.507886	-1.50527	0.132255	0.664188	phosphomethylpyrimidine synthase ThiC	thiC
I5Q85_RS05790	960	15.118	50.6607	18.071	53.4135	47.434	29.5674	59.8768	0.941058	0.625586	-1.50428	0.132509	0.664618	hypothetical protein	I5Q85_RS05790
I5Q85_RS09790	1371	8.01963	98.4789	68.8042	22.7524	14.017	26.1046	78.1355	-0.999114	0.665546	1.5012	0.133305	0.665736	DUF935 family protein	I5Q85_RS09790
I5Q85_RS01560	2151	91.1898	218.677	197.596	265.602	221.411	217.448	751.799	0.717478	0.478199	-1.50037	0.133517	0.666017	hypothetical protein	I5Q85_RS01560
I5Q85_RS03675	540	8.14438	28.2289	11.0434	7.91311	3.86821	0	8.64834	-1.48725	0.993778	1.49656	0.134508	0.667638	DUF2062 domain-containing protein	I5Q85_RS03675
I5Q85_RS07880	1422	137.63	273.611	268.015	400.564	300.252	277.72	692.228	0.742245	0.506136	-1.46649	0.142514	0.677522	pyruvate kinase	pyk
I5Q85_RS00345	1128	1.94945	11.5833	4.80611	20.8351	4.81469	5.47038	16.416	1.27485	0.876255	-1.45489	0.145701	0.682431	histidine kinase	I5Q85_RS00345
I5Q85_RS10700	1116	13.3988	29.2695	28.1752	50.1589	36.6856	21.011	59.1163	0.889367	0.611593	-1.45418	0.145896	0.682855	glycosyltransferase family 8 protein	I5Q85_RS10700
I5Q85_RS08495	645	12.2734	57.3955	53.7927	84.1366	45.9868	42.094	53.9663	0.912129	0.629705	-1.4485	0.147476	0.684485	ribonuclease HII	I5Q85_RS08495
I5Q85_RS06920	645	19.0919	76.5274	68.0814	25.1747	26.5557	17.2203	39.159	-0.862137	0.598463	1.44058	0.149702	0.686225	peptide deformylase	def
I5Q85_RS08910	91	362.47	885.42	446.81	380.351	174.452	203.426	63.3299	-0.907686	0.632087	1.43601	0.150998	0.687871	#N/A	I5Q85_RS08910
I5Q85_RS06110	771	34.7958	79.0847	75.2372	68.724	104.577	97.641	100.77	0.713813	0.497414	-1.43505	0.151273	0.688488	AAA family ATPase	I5Q85_RS06110
I5Q85_RS08490	357	6.15961	14.233	16.7043	31.1205	30.4256	6.91383	11.2492	1.24295	0.866558	-1.43436	0.15147	0.688751	YraN family protein	I5Q85_RS08490
I5Q85_RS02915	801	47.7682	74.3103	71.7425	127.499	89.1862	84.7397	119.175	0.791588	0.559104	-1.41582	0.15683	0.694977	S24 family peptidase	I5Q85_RS02915
I5Q85_RS08940	948	20.4125	0	1.14373	104.573	56.4074	65.0906	77.6809	2.71197	1.91945	-1.41289	0.157688	0.696473	glycosyltransferase family 8 protein	I5Q85_RS08940
I5Q85_RS00850	1119	30.6561	253.638	78.4853	67.2084	38.8273	20.9546	137.051	-0.985261	0.699004	1.40952	0.158681	0.697338	glutamine-hydrolyzing carbamoyl-phosphate synthase small subunit	carA
I5Q85_RS05650	390	16.9152	31.6411	22.2412	56.9744	21.4239	47.4661	22.9136	1.00321	0.712687	-1.40764	0.159238	0.697757	hypothetical protein	I5Q85_RS05650
I5Q85_RS09685	474	9.27841	44.4107	20.5872	54.0896	22.0341	36.4508	25.1824	0.98928	0.706147	-1.40095	0.161228	0.700775	thermonuclease family protein	I5Q85_RS09685
I5Q85_RS06375	384	0	0	0	6.67669	1.08793	0	1.0373	3.64296	2.60858	-1.39653	0.162555	NA	hypothetical protein	I5Q85_RS06375
I5Q85_RS01260	1023	87.7014	163.909	198.198	211.357	205.412	208.702	318.133	0.671097	0.482583	-1.39064	0.164336	0.703686	efflux RND transporter periplasmic adaptor subunit	I5Q85_RS01260
I5Q85_RS08935	1038	26.2692	0	0.522283	126.381	76.0674	137.917	121.95	2.91019	2.09392	-1.38983	0.16458	0.704101	glycosyltransferase	I5Q85_RS08935
I5Q85_RS04050	435	7.07718	40.0488	33.6494	30.4518	30.7323	62.4152	23.8886	0.921405	0.664468	-1.38668	0.165539	0.705142	flavodoxin domain-containing protein	I5Q85_RS04050
I5Q85_RS09695	195	47.3627	104.23	91.745	254.194	77.1262	63.2881	37.9334	1.0275	0.742034	-1.3847	0.166143	0.706008	hypothetical protein	I5Q85_RS09695
I5Q85_RS00455	510	19.834	34.1593	53.15	11.73	18.0213	21.7786	22.2487	-0.90691	0.657141	1.38008	0.167561	0.707343	lipocalin family protein	I5Q85_RS00455
I5Q85_RS04820	1635	16.4083	30.6337	39.1262	38.4185	42.4155	41.5147	98.1811	0.702725	0.509829	-1.37835	0.168094	0.707715	head-tail connector protein	I5Q85_RS04820
I5Q85_RS09590	999	6.60355	29.0645	20.0789	10.6934	4.18185	6.17677	19.9973	-0.993133	0.727788	1.36459	0.172381	0.714133	hypothetical protein	I5Q85_RS09590
I5Q85_RS01165	321	221.953	529.15	629.951	648.284	551.817	622.826	292.502	0.658594	0.482701	-1.36439	0.172444	0.714133	polymer-forming cytoskeletal protein	I5Q85_RS01165
I5Q85_RS04730	756	1.74522	14.4025	4.30262	25.435	4.42081	4.8973	12.283	1.34883	0.98899	-1.36385	0.172616	0.714133	PEP-CTERM sorting domain-containing protein	I5Q85_RS04730
I5Q85_RS01255	1761	34.4645	96.0427	108.672	106.038	104.145	98.1128	271.684	0.657024	0.482531	-1.36162	0.173318	0.714947	ATP-binding cassette domain-containing protein	I5Q85_RS01255
I5Q85_RS10720	1056	4.58121	21.9965	13.8613	18.2092	20.5719	17.5301	28.2881	0.840527	0.619369	-1.35707	0.174759	0.71668	glycosyltransferase	I5Q85_RS10720
I5Q85_RS01555	990	575.734	1024.3	1065.64	1108.41	1409.44	1217.91	1841.25	0.639352	0.471769	-1.35522	0.175347	0.716776	malate dehydrogenase	I5Q85_RS01555
I5Q85_RS04005	807	45.2331	71.9588	112.188	96.8989	118.548	114.695	130.273	0.697044	0.514709	-1.35425	0.175657	0.716776	hypothetical protein	I5Q85_RS04005
I5Q85_RS00935	717	1.84015	5.06196	5.29276	1.7879	0	0	2.66089	-2.15428	1.59302	1.35232	0.176272	0.717613	PEP-CTERM sorting domain-containing protein	I5Q85_RS00935
I5Q85_RS08765	900	3.42064	5.64577	12.0473	13.7688	8.81952	13.7124	14.9226	1.01184	0.752881	-1.34396	0.178962	0.719345	DUF1311 domain-containing protein	I5Q85_RS08765
I5Q85_RS00705	1869	19.7661	40.3917	45.25	58.0718	35.9874	52.8248	136.481	0.70011	0.524618	-1.33451	0.182036	0.723286	OPT/YSL family transporter	I5Q85_RS00705
I5Q85_RS10815	921	309.911	812.581	766.398	852.76	801.514	763.787	1128.17	0.61892	0.463802	-1.33445	0.182057	0.723286	DUF362 domain-containing protein	I5Q85_RS10815
I5Q85_RS01920	927	184.553	431.459	404.112	493.225	437.146	411.373	630.002	0.634506	0.476427	-1.3318	0.182925	0.723931	ACP S-malonyltransferase	fabD
I5Q85_RS01090	963	0.456694	5.27642	0.562959	0	0.433818	0	1.44352	-2.76919	2.0963	1.32099	0.186505	0.728727	phosphate ABC transporter substrate-binding protein	I5Q85_RS01090
I5Q85_RS01295	654	9.4146	39.957	43.1051	75.1383	26.8291	26.4184	41.5444	0.928976	0.706116	-1.31561	0.188304	0.730565	SDR family oxidoreductase	I5Q85_RS01295
I5Q85_RS07010	579	3.7979	17.5516	15.9175	11.8082	21.646	25.5776	15.1194	0.949552	0.723395	-1.31263	0.189307	0.73117	hypothetical protein	I5Q85_RS07010
I5Q85_RS03255	744	63.2503	114.151	122.416	151.051	140.94	126.066	156.277	0.666871	0.509396	-1.30914	0.190486	0.732727	methyltransferase domain-containing protein	I5Q85_RS03255
I5Q85_RS09760	435	34.3749	335.409	215.606	87.4262	94.1176	42.5558	86.578	-0.864087	0.660868	1.3075	0.191041	0.73364	hypothetical protein	I5Q85_RS09760
I5Q85_RS03045	408	4.31173	23.1287	13.2875	6.28394	3.07182	0	5.18325	-1.48161	1.13431	1.30617	0.191493	0.73436	hypothetical protein	I5Q85_RS03045
I5Q85_RS04380	720	60.472	133.079	124.991	150.745	139.256	137.124	154.833	0.643128	0.492702	-1.30531	0.191788	0.734486	TIGR02206 family membrane protein	I5Q85_RS04380
I5Q85_RS04270	918	104.44	371.64	260.435	148.953	96.0227	127.714	272.609	-0.661972	0.507688	1.3039	0.192269	0.73509	dihydrodipicolinate synthase family protein	I5Q85_RS04270
I5Q85_RS05485	858	14.3523	21.1505	29.0652	34.862	25.8061	38.8359	41.2416	0.767876	0.590901	-1.2995	0.193772	0.736329	AAA family ATPase	I5Q85_RS05485
I5Q85_RS04825	207	14.8723	70.1338	83.8075	86.7002	76.6915	71.5431	23.1225	0.868597	0.669037	-1.29828	0.194191	0.736507	hypothetical protein	I5Q85_RS04825
I5Q85_RS11000	77	22.8466	18.8542	7.04065	0	5.42554	0	1.43922	-2.6968	2.0808	1.29604	0.194962	0.737405	#N/A	I5Q85_RS11000
I5Q85_RS11305	1419	18.2861	50.1316	25.5974	22.2839	11.482	8.6971	54.3592	-0.836697	0.649268	1.28868	0.19751	0.740775	hypothetical protein	I5Q85_RS11305
I5Q85_RS05770	1272	121.359	305.305	189.234	329.215	351.752	169.788	545.861	0.713132	0.553508	-1.28839	0.197611	0.740836	DEAD/DEAH box helicase	I5Q85_RS05770
I5Q85_RS09745	582	12.8463	118.486	109.916	40.3813	29.4303	21.2048	47.6232	-0.882494	0.685542	1.28729	0.197992	0.74146	hypothetical protein	I5Q85_RS09745
I5Q85_RS09765	399	40.7831	312.913	216.037	100.669	81.6687	43.3024	79.5476	-0.829327	0.645768	1.28425	0.199055	0.742694	hypothetical protein	I5Q85_RS09765
I5Q85_RS03610	447	0.983885	6.49561	0	9.55946	3.73841	5.52178	3.44837	1.79276	1.39818	-1.28221	0.199768	0.742875	hypothetical protein	I5Q85_RS03610
I5Q85_RS08715	642	82.89	248.746	225.465	272.226	225.152	203.764	229.101	0.638822	0.49916	-1.2798	0.200617	0.743236	(d)CMP kinase	I5Q85_RS08715
I5Q85_RS06120	552	104.372	213.031	224.905	278.679	223.263	223.572	203.154	0.641946	0.50275	-1.27687	0.201649	0.744939	hypothetical protein	I5Q85_RS06120
I5Q85_RS09770	1032	22.1603	220.157	159.697	65.8353	51.8161	45.4423	143.41	-0.796786	0.624132	1.27663	0.201733	0.744939	hypothetical protein	I5Q85_RS09770
I5Q85_RS05620	693	5.71164	6.28472	14.0813	3.08303	2.41135	5.3425	7.23687	-1.21539	0.953198	1.27506	0.202286	0.745456	M15 family metallopeptidase	I5Q85_RS05620
I5Q85_RS09935	1536	10.3077	29.7726	17.2945	27.8195	23.1186	27.3177	59.5112	0.696926	0.547545	-1.27282	0.203082	0.746302	YifB family Mg chelatase-like AAA ATPase	I5Q85_RS09935
I5Q85_RS06850	1383	112.573	289.724	320.26	337.088	286.667	284.659	640.66	0.608576	0.479327	-1.26965	0.20421	0.74722	DASS family sodium-coupled anion symporter	I5Q85_RS06850
I5Q85_RS05895	1485	20.435	52.3028	35.4118	15.2507	24.1939	19.1143	68.2698	-0.674209	0.533021	1.26488	0.205913	0.749092	amino acid permease	I5Q85_RS05895
I5Q85_RS04950	672	37.9586	95.0563	56.4718	124.632	77.088	62.4405	89.9649	0.745857	0.591157	-1.26169	0.20706	0.75058	hypothetical protein	I5Q85_RS04950
I5Q85_RS03025	435	19.2095	71.7541	46.1122	11.7878	16.3265	39.7188	23.1243	-0.850987	0.677063	1.25688	0.208797	0.752572	hypothetical protein	I5Q85_RS03025
I5Q85_RS09420	1026	57.4393	168.383	205.016	72.8839	61.077	96.2276	180.39	-0.625541	0.499099	1.25334	0.210082	0.753828	hypothetical protein	I5Q85_RS09420
I5Q85_RS05015	540	70.0417	106.194	115.454	166.175	123.009	132.553	114.643	0.679044	0.543331	-1.24978	0.21138	0.755016	transferase	I5Q85_RS05015
I5Q85_RS01275	516	26.4219	99.8795	67.2409	94.4053	82.5818	69.3594	63.8695	0.690838	0.552767	-1.24978	0.21138	0.755016	hypothetical protein	I5Q85_RS01275
I5Q85_RS04965	1155	35.793	181	95.7528	169.813	111.766	100.439	224.081	0.697547	0.563565	-1.23774	0.215812	0.757751	glycosyltransferase	I5Q85_RS04965
I5Q85_RS11230	228	48.2233	245.145	249.665	208.032	240.033	221.925	75.1477	0.685043	0.553975	-1.2366	0.216237	0.758215	preprotein translocase subunit SecE	I5Q85_RS11230
I5Q85_RS06810	822	9.63058	71.5288	56.7192	85.7735	35.5763	51.0463	70.2274	0.808196	0.656501	-1.23107	0.218298	0.760428	helix-turn-helix domain-containing protein	I5Q85_RS06810
I5Q85_RS10035	483	48.2592	102.195	76.3247	85.8155	136.661	94.5391	75.9464	0.659717	0.53827	-1.22562	0.22034	0.762553	acetolactate synthase small subunit	ilvN
I5Q85_RS04610	1476	15.1962	41.3105	37.8315	10.7117	15.8502	25.9198	58.0439	-0.667542	0.545199	1.2244	0.220801	0.762943	hypothetical protein	I5Q85_RS04610
I5Q85_RS06845	3171	17.0593	43.4936	24.448	15.2273	16.2048	16.3459	117.452	-0.62812	0.515191	1.2192	0.222769	0.764423	efflux RND transporter permease subunit	I5Q85_RS06845
I5Q85_RS05765	1239	0.354961	1.75759	2.18777	3.7937	0.674362	4.9803	4.76398	1.43239	1.17553	-1.2185	0.223034	0.764537	hypothetical protein	I5Q85_RS05765
I5Q85_RS06595	921	69.718	239.597	227.212	236.156	196.863	211.716	303.37	0.591278	0.487373	-1.2132	0.225055	0.766077	S1C family serine protease	I5Q85_RS06595
I5Q85_RS00590	993	58.4624	209.067	158.872	182.456	170.809	160.324	260.764	0.589042	0.485714	-1.21273	0.225231	0.766122	magnesium transporter CorA family protein	I5Q85_RS00590
I5Q85_RS05430	3702	44.0747	120.589	111.443	130.316	110.141	99.6762	649.458	0.584786	0.483273	-1.21005	0.226259	0.766752	hypothetical protein	I5Q85_RS05430
I5Q85_RS03105	93	37.832	7.80521	34.9761	13.7841	8.98424	0	3.38725	-1.73871	1.43943	1.20792	0.227078	0.767376	#N/A	I5Q85_RS03105
I5Q85_RS01250	1107	7.15116	24.2617	24.9762	26.2484	23.0206	23.4115	39.9561	0.694235	0.575611	-1.20608	0.227785	0.768256	ABC transporter permease	I5Q85_RS01250
I5Q85_RS01145	630	20.9427	67.9797	43.8867	60.3657	54.376	56.8086	54.1548	0.65657	0.545391	-1.20385	0.228647	0.769539	nitroreductase family protein	I5Q85_RS01145
I5Q85_RS00360	636	10.3726	43.3705	23.8673	12.7655	12.4805	7.76175	18.5515	-0.841282	0.70064	1.20073	0.229854	0.770893	MBL fold metallo-hydrolase	I5Q85_RS00360
I5Q85_RS09265	420	127.75	117.524	129.079	47.8178	94.4949	94.0281	78.4988	-0.741874	0.619234	1.19805	0.230897	0.771693	hypothetical protein	I5Q85_RS09265
I5Q85_RS02890	330	1.33272	0	14.7854	7.76924	12.6596	18.6988	5.05265	1.46839	1.22602	-1.19769	0.231036	0.771895	hypothetical protein	I5Q85_RS02890
I5Q85_RS10770	759	529.031	1476.64	1587.82	1489.1	1459.16	1383.71	1691.38	0.555572	0.464763	-1.19539	0.231936	0.772926	PEP-CTERM sorting domain-containing protein	I5Q85_RS10770
I5Q85_RS05155	144	3.05414	15.1226	11.2944	14.8371	23.2093	25.7108	3.72083	1.41148	1.18271	-1.19342	0.232704	0.77367	hypothetical protein	I5Q85_RS05155
I5Q85_RS06800	210	58.6395	193.569	123.915	221.793	137.266	129.289	52.0968	0.710426	0.595455	-1.19308	0.232838	0.77367	DNA-binding protein	I5Q85_RS06800
I5Q85_RS07865	828	195.996	372.586	417.728	436.597	380.935	466.521	542.122	0.565925	0.474514	-1.19264	0.23301	0.77367	PEP-CTERM sorting domain-containing protein	I5Q85_RS07865
I5Q85_RS05940	780	37.7774	130.287	109.121	140.793	93.7298	104.425	135.383	0.626444	0.526242	-1.19041	0.233885	0.774025	hypothetical protein	I5Q85_RS05940
I5Q85_RS08205	345	1.27477	12.6241	28.285	37.1572	10.8983	17.8858	10.4669	1.1581	0.972965	-1.19028	0.233938	0.774025	hypothetical protein	I5Q85_RS08205
I5Q85_RS03165	5529	275.619	480.772	510.851	256.122	220.708	296.421	3211.27	-0.564509	0.474566	1.18953	0.234232	0.774234	autotransporter domain-containing protein	I5Q85_RS03165
I5Q85_RS07000	477	14.7521	36.5225	26.1404	60.916	19.2681	33.6343	26.9754	0.844262	0.709943	-1.1892	0.234363	0.774234	GNAT family N-acetyltransferase	I5Q85_RS07000
I5Q85_RS01085	2355	0.3735	2.15762	2.30204	0.181447	0.354791	1.04808	3.64883	-1.49741	1.26184	1.18668	0.235352	0.775367	ABC transporter permease subunit	I5Q85_RS01085
I5Q85_RS07475	351	53.8782	93.0622	72.5929	135.132	84.5056	98.4482	56.3857	0.697741	0.591415	-1.17978	0.238087	0.777276	ribosome silencing factor	rsfS
I5Q85_RS04970	1179	57.4459	171.774	91.9643	186.653	119.413	106.769	250.74	0.653489	0.554082	-1.17941	0.238236	0.777276	glycosyltransferase	I5Q85_RS04970
I5Q85_RS02050	648	76.0142	131.063	121.31	68.5803	63.1808	59.0396	96.9999	-0.624332	0.531164	1.1754	0.239833	0.778941	phosphoribosylanthranilate isomerase	I5Q85_RS02050
I5Q85_RS10000	321	1.37008	4.52265	5.06663	9.31824	10.4116	3.84461	3.24267	1.50086	1.27881	-1.17364	0.240538	0.779961	helix-turn-helix transcriptional regulator	I5Q85_RS10000
I5Q85_RS09200	3156	44.3141	111.781	89.3243	34.932	65.789	39.4949	335.22	-0.588703	0.502058	1.17258	0.240965	0.780164	autotransporter outer membrane beta-barrel domain-containing protein	I5Q85_RS09200
I5Q85_RS06695	348	75.827	221.103	204.078	164.538	258.103	202.14	109.383	0.581549	0.499766	-1.16364	0.244569	0.782838	50S ribosomal protein L19	rplS
I5Q85_RS10315	753	1301.28	7584.68	3059.11	10786	2373.45	2168.31	5952.72	0.872716	0.750297	-1.16316	0.244764	0.782857	anaerobic ribonucleoside-triphosphate reductase activating protein	I5Q85_RS10315
I5Q85_RS02760	2118	4.56824	29.8168	16.3816	38.5344	12.4265	12.2363	68.3006	0.82722	0.71134	-1.1629	0.244869	0.782871	extracellular solute-binding protein	I5Q85_RS02760
I5Q85_RS06070	804	256.001	507.397	525.272	605.885	452.581	600.175	684.71	0.558702	0.482199	-1.15865	0.246597	0.784443	TIGR00282 family metallophosphoesterase	I5Q85_RS06070
I5Q85_RS06580	3018	90.9321	248.215	182.327	112.278	63.3987	118.178	676.426	-0.584171	0.505867	1.15479	0.248176	0.785383	hypothetical protein	I5Q85_RS06580
I5Q85_RS08660	570	0.771573	1.27348	3.80442	8.99596	0.732924	4.33024	3.43127	1.60344	1.39033	-1.15328	0.248796	0.786218	YdeI/OmpD-associated family protein	I5Q85_RS08660
I5Q85_RS09700	516	69.0378	105.507	105.064	260.857	76.1048	78.9262	111.008	0.793653	0.69369	-1.1441	0.252581	0.791565	ParB/RepB/Spo0J family partition protein	I5Q85_RS09700
I5Q85_RS03430	831	69.8594	138.014	154.615	58.1057	79.431	80.1954	134.322	-0.558981	0.489488	1.14197	0.253466	0.791836	aldo/keto reductase	I5Q85_RS03430
I5Q85_RS09720	453	73.7848	241.962	203.448	288.645	142.022	207.049	148.559	0.628313	0.55072	-1.14089	0.253915	0.792329	DUF4339 domain-containing protein	I5Q85_RS09720
I5Q85_RS05335	759	130.954	333.773	288.564	452.643	269.705	224.385	375.538	0.626255	0.550193	-1.13825	0.255018	0.793318	DUF3313 family protein	I5Q85_RS05335
I5Q85_RS00990	1686	30.2588	44.7758	57.5571	75.2731	48.8138	57.8264	157.241	0.620376	0.545223	-1.13784	0.255188	0.793497	hypothetical protein	I5Q85_RS00990
I5Q85_RS05610	279	11.0343	10.407	25.2605	6.12628	4.49212	8.84673	5.31469	-1.20716	1.06529	1.13318	0.257139	0.79527	hypothetical protein	I5Q85_RS05610
I5Q85_RS03600	1581	8.90164	17.9061	14.7448	6.75693	10.0412	4.68356	28.2814	-0.724961	0.641922	1.12936	0.258746	0.797461	alpha-amylase	I5Q85_RS03600
I5Q85_RS09705	1296	20.3609	50.9688	37.6479	90.6711	28.0445	28.5676	99.3058	0.760152	0.673868	-1.12804	0.259302	0.797964	DUF3440 domain-containing protein	I5Q85_RS09705
I5Q85_RS09730	738	3.57558	26.5568	19.834	10.4221	3.39648	3.34449	12.4223	-0.983373	0.873006	1.12642	0.259987	0.798995	hypothetical protein	I5Q85_RS09730
I5Q85_RS05615	279	9.45799	15.6104	17.4881	3.06314	2.99475	13.2701	4.78642	-1.24952	1.11767	1.11797	0.26358	0.80298	hypothetical protein	I5Q85_RS05615
I5Q85_RS03515	75	76.2314	77.4277	72.284	39.8821	33.4214	32.9098	7.72805	-1.04399	0.934176	1.11755	0.263759	0.80304	#N/A	I5Q85_RS03515
I5Q85_RS03020	320	19.2411	86.1988	50.8247	18.6947	23.4994	34.7096	19.2798	-0.749174	0.673311	1.11267	0.26585	0.805579	hypothetical protein	I5Q85_RS03020
I5Q85_RS03605	1386	4.7597	17.283	7.04065	7.39927	2.41135	0.890417	15.1097	-0.972652	0.87568	1.11074	0.266681	0.806051	MATE family efflux transporter	I5Q85_RS03605
I5Q85_RS09145	816	141.209	519.506	455.097	498.526	425.958	361.464	547.008	0.554592	0.499454	-1.1104	0.266829	0.806156	3-deoxy-8-phosphooctulonate synthase	kdsA
I5Q85_RS01505	1092	327.431	735.191	753.123	896.877	721.145	615.929	1277.21	0.550712	0.496279	-1.10968	0.267136	0.80655	hypothetical protein	I5Q85_RS01505
I5Q85_RS10495	471	176.479	320.561	267.036	355.636	328.182	327.526	245.486	0.556376	0.501571	-1.10927	0.267315	0.80655	hypothetical protein	I5Q85_RS10495
I5Q85_RS00595	456	91.6243	191.022	183.088	153.681	257.44	192.154	139.363	0.555676	0.501944	-1.10705	0.268273	0.806988	50S ribosomal protein L9	I5Q85_RS00595
I5Q85_RS09880	996	33.5588	91.1	69.127	46.7636	33.1361	17.347	80.6454	-0.668296	0.605252	1.10416	0.269523	0.808811	ATP-binding protein	I5Q85_RS09880
I5Q85_RS02820	456	55.939	138.491	102.244	165.863	114.519	97.4304	89.5797	0.616771	0.559277	-1.1028	0.270113	0.80898	low molecular weight protein arginine phosphatase	I5Q85_RS02820
I5Q85_RS08210	339	5.18934	42.8251	27.1864	35.2939	29.5764	32.7642	15.8349	0.814257	0.738679	-1.10232	0.270325	0.80898	hypothetical protein	I5Q85_RS08210
I5Q85_RS00180	729	5.42959	12.9444	18.5916	6.44772	6.30375	1.69289	10.1706	-0.943288	0.856844	1.10089	0.270946	0.809368	hypothetical protein	I5Q85_RS00180
I5Q85_RS01610	77	11.4233	65.9895	77.4471	16.6484	21.7022	0	3.67592	-1.38317	1.26569	1.09282	0.274474	0.809734	#N/A	I5Q85_RS01610
I5Q85_RS06195	246	98.3285	339.336	396.68	324.824	317.571	336.122	123.018	0.558055	0.510831	-1.09245	0.274637	0.809734	30S ribosomal protein S18	rpsR
I5Q85_RS09775	1089	14.5387	79.9873	79.6517	34.1376	24.9356	22.6652	71.4623	-0.650701	0.59698	1.08999	0.275718	0.810526	hypothetical protein	I5Q85_RS09775
I5Q85_RS05855	720	62.9153	200.627	178.451	196.443	156.663	164.549	193.977	0.539555	0.495967	-1.08788	0.276647	0.812086	hypothetical protein	I5Q85_RS05855
I5Q85_RS09965	435	779.501	1743.79	1950.42	1551.08	1698.92	2207.23	1216.78	0.491044	0.451753	-1.08697	0.277048	0.812534	exosortase system-associated protein, TIGR04073 family	I5Q85_RS09965
I5Q85_RS01230	1320	8.32948	24.1962	20.1245	22.0128	17.407	28.0481	44.4514	0.60401	0.556391	-1.08559	0.277662	0.813277	MFS transporter	I5Q85_RS01230
I5Q85_RS03015	163	0	0	0	2.62152	0	15.1426	0.795691	3.11875	2.87659	-1.08418	0.278284	NA	hypothetical protein	I5Q85_RS03015
I5Q85_RS01080	1755	0.751789	0.41361	1.54453	1.94784	1.90435	2.1096	4.59388	1.20901	1.11539	-1.08393	0.278395	0.814112	phosphate ABC transporter permease PstA	pstA
I5Q85_RS03340	267	396.97	891.724	879.184	974.646	788.594	887.456	368.93	0.519183	0.479749	-1.0822	0.279165	0.814408	HPr family phosphocarrier protein	I5Q85_RS03340
I5Q85_RS09875	1164	13.2241	51.7598	38.657	19.0894	19.022	14.8433	48.3191	-0.611885	0.566211	1.08067	0.279846	0.814906	DUF2800 domain-containing protein	I5Q85_RS09875
I5Q85_RS03795	933	22.6262	80.9132	64.4977	105.797	52.8366	43.6505	98.9479	0.656208	0.608835	-1.07781	0.281118	0.816255	hypothetical protein	I5Q85_RS03795
I5Q85_RS08125	2247	60.4794	169.599	144.278	185.985	143.16	115.887	526.645	0.547901	0.509402	-1.07558	0.282117	0.817029	NPCBM/NEW2 domain-containing protein	I5Q85_RS08125
I5Q85_RS05570	459	2.87449	4.74435	10.63	2.79286	0	2.68871	2.9395	-1.55789	1.4526	1.07249	0.283502	0.818535	hypothetical protein	I5Q85_RS05570
I5Q85_RS09795	561	6.27161	150.094	94.7036	25.1358	37.2341	39.5974	46.4735	-0.797929	0.744267	1.0721	0.283675	0.818535	hypothetical protein	I5Q85_RS09795
I5Q85_RS08630	864	3.56317	11.762	11.9218	6.4294	2.41763	0	8.38098	-1.06732	0.999771	1.06756	0.285717	0.819623	methylenetetrahydrofolate reductase [NAD(P)H]	metF
I5Q85_RS06830	654	8.06966	28.8578	15.7499	27.4418	25.5515	15.0963	22.5432	0.722359	0.676687	-1.06749	0.285749	0.819623	hypothetical protein	I5Q85_RS06830
I5Q85_RS09270	924	27.1303	125.694	107.37	118.851	84.5481	92.1582	141.369	0.574265	0.538176	-1.06706	0.285946	0.819885	LysR family transcriptional regulator	I5Q85_RS09270
I5Q85_RS06190	795	13.8301	80.3495	94.1055	67.1868	73.0435	77.6175	86.566	0.61072	0.573544	-1.06482	0.286958	0.820764	GTP cyclohydrolase FolE2	I5Q85_RS06190
I5Q85_RS05675	765	2.29959	2.84661	7.08666	2.23429	1.0922	0	3.3662	-1.41307	1.32845	1.0637	0.287466	0.821005	hypothetical protein	I5Q85_RS05675
I5Q85_RS04790	345	141.5	201.985	251.422	97.8474	148.943	125.2	96.2123	-0.569091	0.535487	1.06276	0.287893	0.821722	rubrerythrin	I5Q85_RS04790
I5Q85_RS00680	77	17317.7	25537.9	15764	15582.9	10710	10049.3	2210.58	-0.609881	0.576112	1.05861	0.289776	0.823092	#N/A	I5Q85_RS00680
I5Q85_RS09755	486	12.669	122.474	123.82	44.841	35.2437	30.4721	44.3432	-0.722077	0.682916	1.05734	0.290355	0.82351	hypothetical protein	I5Q85_RS09755
I5Q85_RS09815	2259	13.2387	97.6844	70.3161	31.7786	25.7059	30.5935	153.081	-0.599948	0.567473	1.05723	0.290407	0.82351	hypothetical protein	I5Q85_RS09815
I5Q85_RS07590	531	981.467	717.683	970.933	1281.12	1459.43	1668.73	1161.19	0.625571	0.591918	-1.05685	0.290578	0.82351	hypothetical protein	I5Q85_RS07590
I5Q85_RS04755	1791	106.327	283.302	253.054	288.212	212.499	257.022	711.898	0.502703	0.477271	-1.05329	0.292209	0.824713	chloride channel protein	I5Q85_RS04755
I5Q85_RS05390	507	14.7466	32.9297	22.4551	17.6992	9.88798	2.43416	14.5751	-0.861116	0.827068	1.04117	0.297798	0.830073	hypothetical protein	I5Q85_RS05390
I5Q85_RS04750	474	253.301	705.977	678.234	792.413	485.632	643.095	478.134	0.522257	0.502196	-1.03995	0.298364	0.830649	PTS sugar transporter subunit IIA	I5Q85_RS04750
I5Q85_RS11130	504	135.255	204.515	269.989	253.502	266.907	271.8	206.1	0.520471	0.502575	-1.03561	0.300385	0.832355	peptidylprolyl isomerase	I5Q85_RS11130
I5Q85_RS09395	549	6.40869	29.0883	17.7747	24.9068	14.4582	31.4711	18.7439	0.723082	0.698409	-1.03533	0.300516	0.832355	methylated-DNA--[protein]-cysteine S-methyltransferase	I5Q85_RS09395
I5Q85_RS01655	519	193.205	448.958	621.517	454.478	519.19	520.755	401.546	0.493964	0.477248	-1.03502	0.300658	0.832532	polymer-forming cytoskeletal protein	I5Q85_RS01655
I5Q85_RS07640	1326	42.7856	184.482	118.974	201.086	130.434	68.8724	280.877	0.625652	0.607985	-1.02906	0.303452	0.835073	hemolysin family protein	I5Q85_RS07640
I5Q85_RS09735	2208	1.99183	30.574	24.3074	9.48283	4.73015	9.50182	42.8548	-0.755404	0.734131	1.02898	0.30349	0.835073	hypothetical protein	I5Q85_RS09735
I5Q85_RS07005	77	5.71164	37.7083	42.2439	5.54946	10.8511	0	1.88993	-1.72194	1.67582	1.02752	0.304174	0.835331	#N/A	I5Q85_RS07005
I5Q85_RS08845	336	69.3727	144.745	117.784	80.1203	57.1943	47.7486	49.5438	-0.603995	0.589691	1.02426	0.305714	0.836443	multidrug efflux SMR transporter	I5Q85_RS08845
I5Q85_RS00175	399	2.20449	1.81926	4.07616	1.07095	0	0	1.10251	-2.23904	2.18854	1.02307	0.306273	NA	hypothetical protein	I5Q85_RS00175
I5Q85_RS06900	75	340.109	532.316	281.907	267.78	111.405	312.643	41.299	-0.697744	0.682209	1.02277	0.306416	0.837302	#N/A	I5Q85_RS06900
I5Q85_RS05115	648	11.5379	41.4471	30.1183	38.9061	36.748	24.7585	33.526	0.624066	0.610452	-1.0223	0.306638	0.837447	L,D-transpeptidase family protein	I5Q85_RS05115
I5Q85_RS00260	183	12.0163	47.599	20.7372	46.7003	15.9802	60.6943	10.4468	0.881499	0.865877	-1.01804	0.308658	0.838582	hypothetical protein	I5Q85_RS00260
I5Q85_RS07595	2541	131.541	147.12	156.388	241.654	182.331	201.558	822.49	0.563241	0.554571	-1.01563	0.309804	0.839769	hypothetical protein	I5Q85_RS07595
I5Q85_RS05655	264	8.32948	5.49913	18.4817	3.23718	4.74735	4.67469	3.48223	-1.28605	1.26681	1.01519	0.310016	0.839769	hypothetical protein	I5Q85_RS05655
I5Q85_RS08770	1065	10.7368	21.8106	25.9611	32.4995	19.2212	23.1759	41.2621	0.608845	0.601504	-1.0122	0.31144	0.840659	UvrB/UvrC motif-containing protein	I5Q85_RS08770
I5Q85_RS02475	1872	51.6855	138.818	129.451	160.469	109.575	103.502	371.324	0.519544	0.513779	-1.01122	0.311911	0.841094	4-alpha-glucanotransferase	I5Q85_RS02475
I5Q85_RS03310	2037	592.657	891.231	874.54	1185.22	1034.27	882.725	3320.25	0.52137	0.517422	-1.00763	0.313633	0.842761	alpha amylase C-terminal domain-containing protein	I5Q85_RS03310
I5Q85_RS08000	978	49.0162	105.394	87.5833	117.532	111.917	70.6653	154.883	0.540416	0.537353	-1.0057	0.31456	0.843861	lipase	I5Q85_RS08000
I5Q85_RS01370	1122	2.35185	1.29391	5.315	4.57014	3.72341	8.79942	8.5925	0.927935	0.923798	-1.00448	0.315148	0.844181	sel1 repeat family protein	I5Q85_RS01370
I5Q85_RS00255	1740	0.75827	6.6748	2.49255	5.64832	2.16086	5.67411	11.0432	0.870216	0.869364	-1.00098	0.316837	0.845736	RHS repeat-associated core domain-containing protein	I5Q85_RS00255
I5Q85_RS00675	76	20936.6	30878.8	19138.6	19937.3	12763.9	11805.3	2657.92	-0.585588	0.58507	1.00089	0.316882	0.845736	#N/A	I5Q85_RS00675
I5Q85_RS10750	1149	272.911	495.295	572.327	484.208	543.933	625.115	986.719	0.462701	0.463178	-0.998969	0.31781	0.846318	N-acetylglucosamine-6-phosphate deacetylase	nagA
I5Q85_RS02235	465	21.7534	93.6626	61.7911	61.5691	52.1086	100.853	49.4776	0.565081	0.567852	-0.995121	0.319678	0.847194	tRNA (cytidine(34)-2'-O)-methyltransferase	I5Q85_RS02235
I5Q85_RS07465	594	47.3855	161.308	146.028	181.282	99.1669	126.736	127.329	0.544748	0.548281	-0.993556	0.320439	0.847451	3'-5' exonuclease	I5Q85_RS07465
I5Q85_RS09930	876	15.5636	104.408	69.3134	36.0968	23.3682	33.8115	62.8344	-0.594607	0.598833	0.992942	0.320738	0.847663	rhomboid family intramembrane serine protease	I5Q85_RS09930
I5Q85_RS07990	777	11.8864	69.1319	41.8633	49.4951	43.0133	46.061	55.1257	0.571824	0.576215	-0.99238	0.321012	0.84806	hypothetical protein	I5Q85_RS07990
I5Q85_RS06905	498	36.2081	118.066	123.013	108.114	103.183	106.56	82.2484	0.510127	0.517346	-0.986046	0.32411	0.849978	hypothetical protein	I5Q85_RS06905
I5Q85_RS08195	1074	65.1095	54.7455	56.5349	78.7775	110.471	93.076	152.504	0.596503	0.607135	-0.982488	0.325859	0.850943	hypothetical protein	I5Q85_RS08195
I5Q85_RS04955	849	31.599	124.828	53.6383	130.86	58.0642	59.5982	111.588	0.616418	0.628988	-0.980015	0.327079	0.850968	sugar transferase	I5Q85_RS04955
I5Q85_RS10300	480	78.7969	243.474	170.545	243.031	143.607	187.689	145.404	0.518442	0.530801	-0.976717	0.328709	0.851686	response regulator	I5Q85_RS10300
I5Q85_RS10565	750	5.86395	32.9068	25.2994	11.9646	10.0264	6.58197	17.8468	-0.704349	0.721748	0.975893	0.329118	0.851738	hypothetical protein	I5Q85_RS10565
I5Q85_RS03035	207	2.12462	31.5602	28.8088	2.06429	8.07279	11.9238	4.06297	-1.19967	1.23035	0.975062	0.329529	0.851738	hypothetical protein	I5Q85_RS03035
I5Q85_RS01490	984	75.9811	309.829	202.748	274.45	195.298	181.857	340.648	0.510892	0.524108	-0.974784	0.329668	0.851738	Kelch repeat-containing protein	I5Q85_RS01490
I5Q85_RS01645	2502	22.8511	78.3329	57.4198	78.2203	46.4186	55.2443	238.788	0.512808	0.526141	-0.97466	0.329729	0.851738	excinuclease ABC subunit UvrA	I5Q85_RS01645
I5Q85_RS03735	276	146.599	368.202	402.669	413.374	240.67	438.201	156.583	0.50736	0.522043	-0.971876	0.331112	0.851928	metal-sensing transcriptional repressor	I5Q85_RS03735
I5Q85_RS07090	447	2.95165	4.87171	2.42564	6.69163	5.60761	8.28267	4.11851	1.10665	1.13874	-0.971825	0.331137	0.851928	hypothetical protein	I5Q85_RS07090
I5Q85_RS06995	582	47.6068	114.745	139.724	146.841	94.7513	114.506	109.089	0.52044	0.535823	-0.971291	0.331404	0.852383	SagB/ThcOx family dehydrogenase	I5Q85_RS06995
I5Q85_RS02065	9459	599.46	822.04	917.763	1134.84	1000.19	932.08	15270.7	0.498705	0.514729	-0.96887	0.33261	0.852647	autotransporter-associated beta strand repeat-containing protein	I5Q85_RS02065
I5Q85_RS00185	1044	4.21261	13.9058	15.5784	9.00458	2.40096	2.36421	13.3305	-0.826891	0.854229	0.967997	0.333046	0.852647	glycosyltransferase	I5Q85_RS00185
I5Q85_RS02615	264	31.652	173.223	184.817	113.301	162.992	168.289	58.7316	0.556226	0.575893	-0.96585	0.334119	0.852771	30S ribosomal protein S20	rpsT
I5Q85_RS00085	2361	416.512	928.493	792.184	1108.72	760.332	682.659	3225.35	0.496901	0.514667	-0.965482	0.334304	0.852771	glycoside hydrolase N-terminal domain-containing protein	I5Q85_RS00085
I5Q85_RS02770	603	223.91	503.184	613.155	456.362	513.375	593.523	492.179	0.44334	0.460842	-0.962021	0.336039	0.853587	porin family protein	I5Q85_RS02770
I5Q85_RS07160	903	7.79263	30.5466	18.6113	21.2944	19.431	28.7004	31.4243	0.572742	0.595651	-0.96154	0.336281	0.853587	tyrosine recombinase XerC	I5Q85_RS07160
I5Q85_RS07430	561	241.457	590.024	588.515	524.043	566.703	543.364	484.475	0.441737	0.459527	-0.961287	0.336408	0.853587	hypothetical protein	I5Q85_RS07430
I5Q85_RS07645	1335	26.3548	146.264	94.6189	163.561	78.5464	52.6927	210.401	0.618278	0.644036	-0.960005	0.337053	0.853791	hemolysin family protein	I5Q85_RS07645
I5Q85_RS07165	852	59.8784	178.063	129.806	129.898	115.229	185.407	189.469	0.463098	0.482446	-0.959896	0.337108	0.853791	hypothetical protein	I5Q85_RS07165
I5Q85_RS05490	88	374.827	841.367	665.341	534.135	242.115	266.457	73.2675	-0.58204	0.608503	0.95651	0.338815	0.855016	#N/A	I5Q85_RS05490
I5Q85_RS10465	3105	16.8553	29.4562	22.6979	35.3682	28.3893	25.0401	145.751	0.519325	0.543812	-0.954972	0.339592	0.855426	multidrug efflux RND transporter permease subunit	I5Q85_RS10465
I5Q85_RS01365	1035	33.9939	96.7846	87.4741	92.0673	73.0588	84.6593	136.451	0.474835	0.497332	-0.954766	0.339696	0.855426	hydrogenase expression/formation protein HypE	hypE
I5Q85_RS07505	957	64.338	134.255	103.667	174.585	106.079	92.849	191.14	0.535186	0.561146	-0.953738	0.340216	0.85586	hypothetical protein	I5Q85_RS07505
I5Q85_RS02945	390	2.25537	5.58373	8.34046	9.86096	7.49838	9.49322	4.78634	1.00746	1.05728	-0.952886	0.340648	0.856254	hypothetical protein	I5Q85_RS02945
I5Q85_RS09860	420	10.4713	53.5772	29.6881	13.2262	7.95747	26.4454	15.1696	-0.723821	0.76034	0.951971	0.341112	0.856254	hypothetical protein	I5Q85_RS09860
I5Q85_RS00225	597	2.94671	10.943	9.98899	18.6097	4.19866	10.336	9.77027	0.861468	0.905518	-0.951354	0.341425	0.856254	hypothetical protein	I5Q85_RS00225
I5Q85_RS01015	588	26.1784	99.9943	53.4754	34.8823	33.3929	29.3838	43.7546	-0.551125	0.579444	0.951126	0.34154	0.856276	phosphoribosylglycinamide formyltransferase	I5Q85_RS01015
I5Q85_RS10305	1443	14.0198	88.0318	59.36	86.1723	35.031	55.5909	133.652	0.585922	0.616294	-0.950719	0.341747	0.856401	cyclic nucleotide-binding domain-containing protein	I5Q85_RS10305
I5Q85_RS01745	606	158.211	413.251	324.741	352.564	350.897	329.913	332.184	0.4488	0.47208	-0.950686	0.341764	0.856401	50S ribosomal protein L25	I5Q85_RS01745
I5Q85_RS10320	195	11.2768	33.5024	13.9008	46.0178	32.1359	6.32881	8.37047	0.918847	0.967826	-0.949393	0.342421	0.856805	hypothetical protein	I5Q85_RS10320
I5Q85_RS05055	915	88.4399	171.356	164.713	210.152	179.434	128.133	252.874	0.501194	0.528177	-0.948912	0.342665	0.856907	hypothetical protein	I5Q85_RS05055
I5Q85_RS03415	780	103.747	227.072	189.745	232.828	227.094	162.967	258.809	0.481743	0.509243	-0.945999	0.344149	0.857147	CPBP family intramembrane metalloprotease	I5Q85_RS03415
I5Q85_RS03620	951	326.495	557.199	498.235	645.231	515.729	574.884	873.407	0.471475	0.499513	-0.943869	0.345237	0.857147	hypothetical protein	I5Q85_RS03620
I5Q85_RS02555	1395	27.7434	121.241	78.5019	124.67	67.3818	59.2731	187.767	0.550169	0.583636	-0.942656	0.345857	0.857147	CCA tRNA nucleotidyltransferase	I5Q85_RS02555
I5Q85_RS00950	930	118.225	235.717	245.999	240.763	247.965	225.592	352.072	0.450951	0.478403	-0.942618	0.345877	0.857147	thioredoxin-disulfide reductase	trxB
I5Q85_RS10515	405	68.4128	143.385	153.938	186.749	99.0262	161.502	95.0144	0.519755	0.552003	-0.941581	0.346407	0.857225	hypothetical protein	I5Q85_RS10515
I5Q85_RS04500	1464	70.2953	166.597	150.345	167.829	145.248	135.719	350.741	0.455371	0.485027	-0.938857	0.347804	0.858248	tryptophanase	I5Q85_RS04500
I5Q85_RS02055	1173	98.6074	172.653	139.114	106.736	71.9428	82.0641	229.33	-0.499933	0.533655	0.93681	0.348857	0.858773	tryptophan synthase subunit beta	trpB
I5Q85_RS04905	2256	57.8987	76.2565	58.8749	28.0326	51.4801	56.3449	220.209	-0.522745	0.558079	0.936685	0.34892	0.858773	catalase HPII	katE
I5Q85_RS05785	1143	11.928	32.3886	24.1895	27.2909	29.6055	24.8335	48.7849	0.513934	0.548725	-0.936597	0.348966	0.858779	metabolite traffic protein EboE	eboE
I5Q85_RS00390	1317	80.813	171.412	167.126	209.598	169.708	119.008	352.209	0.494151	0.528089	-0.935734	0.34941	0.858956	hypothetical protein	I5Q85_RS00390
I5Q85_RS00055	4077	233.544	232.525	265.414	334.447	357.822	359.913	2216.22	0.513661	0.549171	-0.93534	0.349613	0.858991	autotransporter outer membrane beta-barrel domain-containing protein	I5Q85_RS00055
I5Q85_RS05585	417	2.10934	0	2.60014	0	0	0	0.694336	-2.75079	2.95062	0.932275	0.351195	NA	hypothetical protein	I5Q85_RS05585
I5Q85_RS05010	1575	28.4821	29.9572	53.6967	70.5397	33.9519	47.7976	125.893	0.570852	0.612361	-0.932214	0.351226	0.859999	hypothetical protein	I5Q85_RS05010
I5Q85_RS07800	1491	82.8859	312.554	243.249	264.524	214.627	212.722	550.71	0.456715	0.490674	-0.930792	0.351961	0.860444	bifunctional heptose 7-phosphate kinase/heptose 1-phosphate adenyltransferase	I5Q85_RS07800
I5Q85_RS01690	738	132.297	371.795	334.974	396.621	266.058	282.61	374.122	0.469275	0.505403	-0.928516	0.35314	0.860727	16S rRNA (uracil(1498)-N(3))-methyltransferase	I5Q85_RS01690
I5Q85_RS00220	159	22.1281	36.5225	47.7347	80.6242	21.0197	54.3323	12.4041	0.777543	0.839674	-0.926005	0.354444	0.861114	hypothetical protein	I5Q85_RS00220
I5Q85_RS02465	861	46.4826	204.023	149.227	178.169	132.463	120.402	197.959	0.491828	0.531602	-0.925179	0.354873	0.861114	50S ribosomal protein L11 methyltransferase	I5Q85_RS02465
I5Q85_RS11440	408	591.785	948.276	939.426	1082.93	907.21	1134.3	671.464	0.457131	0.494261	-0.924877	0.35503	0.861114	hypothetical protein	I5Q85_RS11440
I5Q85_RS05060	1149	41.3386	58.1213	76.436	89.9987	63.9922	70.8893	136.576	0.504736	0.545976	-0.924464	0.355245	0.861187	aminoglycoside phosphotransferase family protein	I5Q85_RS05060
I5Q85_RS02925	264	11.6613	16.4974	16.4282	22.6603	23.7368	23.3735	8.9879	0.774997	0.838432	-0.924342	0.355308	0.861221	hypothetical protein	I5Q85_RS02925
I5Q85_RS11450	2262	7.19384	33.0531	18.4545	11.5233	9.04977	11.4573	53.9752	-0.52426	0.567237	0.924235	0.355364	0.861284	ferrous iron transport protein B	feoB
I5Q85_RS03865	501	164.156	291.223	360.338	269.52	322.706	406.446	259.323	0.442738	0.479849	-0.922661	0.356184	0.862117	single-stranded DNA-binding protein	I5Q85_RS03865
I5Q85_RS05025	1005	92.773	103.285	131.622	189.206	133.436	122.798	237.07	0.530082	0.575381	-0.921272	0.356909	0.862789	glycosyltransferase	I5Q85_RS05025
I5Q85_RS11120	570	13.8883	112.066	84.6483	93.7079	55.7023	77.9443	66.8573	0.57282	0.623289	-0.919028	0.358081	0.863427	hypothetical protein	I5Q85_RS11120
I5Q85_RS06265	396	4.44239	10.9983	6.84507	16.1859	4.21987	15.5823	6.72793	0.90798	0.989632	-0.917493	0.358884	0.863427	MarR family winged helix-turn-helix transcriptional regulator	I5Q85_RS06265
I5Q85_RS09410	1053	66.8257	294.352	232.709	300.698	187.658	150.016	361.898	0.514844	0.562808	-0.914776	0.360309	0.863808	GTPase ObgE	obgE
I5Q85_RS06895	76	283.553	429.8	221.132	219.277	131.926	243.576	34.8978	-0.61294	0.670133	0.914655	0.360373	0.863808	#N/A	I5Q85_RS06895
I5Q85_RS08830	396	8.88478	34.8278	17.7972	17.265	3.1649	3.11646	9.13058	-0.889105	0.97736	0.909701	0.36298	0.865469	hypothetical protein	I5Q85_RS08830
I5Q85_RS05870	75	129.007	367.782	332.506	188.016	128.115	131.639	26.1864	-0.573456	0.632975	0.90597	0.364952	0.866273	#N/A	I5Q85_RS05870
I5Q85_RS01355	243	3.61972	56.7564	62.4676	80.8896	34.3841	25.3934	17.4783	0.786484	0.868801	-0.905252	0.365332	0.866622	HypC/HybG/HupF family hydrogenase formation chaperone	I5Q85_RS01355
I5Q85_RS00090	1374	28.1675	70.264	69.8377	93.2987	44.3915	57.4844	143.869	0.508698	0.562679	-0.904064	0.365962	0.866717	DUF2851 family protein	I5Q85_RS00090
I5Q85_RS10835	432	60.0648	381.426	298.673	379.829	206.949	191.403	179.617	0.54695	0.608084	-0.899465	0.368405	0.868612	hypothetical protein	I5Q85_RS10835
I5Q85_RS00925	894	156.93	490.419	419.029	487.055	332.251	350.633	563.536	0.450353	0.501259	-0.898444	0.368949	0.868824	polyprenyl synthetase family protein	I5Q85_RS00925
I5Q85_RS09260	474	37.1136	125.575	60.6179	115.391	68.7465	75.5051	65.3157	0.531444	0.591614	-0.898295	0.369028	0.868824	hypothetical protein	I5Q85_RS09260
I5Q85_RS07930	924	74.2514	248.246	210.046	263.599	144.681	177.638	291.083	0.477531	0.532135	-0.897387	0.369512	0.869338	mitochondrial fission ELM1 family protein	I5Q85_RS07930
I5Q85_RS00650	1278	24.4331	41.4629	47.5106	52.494	39.8807	47.3175	94.4405	0.476554	0.532029	-0.89573	0.370397	0.869802	Gfo/Idh/MocA family oxidoreductase	I5Q85_RS00650
I5Q85_RS11080	321	35.6221	108.544	70.9329	94.5136	83.2931	73.0475	42.4541	0.514754	0.574807	-0.895524	0.370507	0.869802	DUF3820 family protein	I5Q85_RS11080
I5Q85_RS01900	1116	70.1468	141.144	169.537	179.577	140.753	122.748	265.877	0.461845	0.515852	-0.895306	0.370623	0.869802	A24 family peptidase	I5Q85_RS01900
I5Q85_RS10310	1740	4.80238	30.871	16.5131	37.3281	8.16326	12.7667	54.0053	0.670068	0.748975	-0.894647	0.370976	0.869861	SLC13 family permease	I5Q85_RS10310
I5Q85_RS00205	339	457.959	695.907	670.066	852.095	580.437	910.117	417.369	0.46552	0.520477	-0.894411	0.371102	0.869861	hypothetical protein	I5Q85_RS00205
I5Q85_RS10045	1164	14.3576	58.6196	47.5062	49.926	50.6058	30.7469	81.3327	0.501457	0.560769	-0.894231	0.371198	0.869861	DNA polymerase III subunit delta	I5Q85_RS10045
I5Q85_RS03505	618	27.7541	64.6014	59.6518	104.407	46.6439	31.9513	61.2901	0.591797	0.661876	-0.89412	0.371258	0.869861	PDZ domain-containing protein	I5Q85_RS03505
I5Q85_RS11135	1995	42.9876	92.4184	104.622	119.732	78.9464	78.5629	298.107	0.467262	0.522631	-0.894057	0.371292	0.869861	ABC-F family ATP-binding cassette domain-containing protein	I5Q85_RS11135
I5Q85_RS06945	1407	136.909	479.796	360.264	507.789	271.088	290.329	814.039	0.484134	0.541721	-0.893697	0.371484	0.869861	MBL fold metallo-hydrolase	I5Q85_RS06945
I5Q85_RS09455	540	11.4021	26.8846	30.1183	47.4787	10.831	29.7103	24.5672	0.663851	0.745457	-0.89053	0.373182	0.871453	hypothetical protein	I5Q85_RS09455
I5Q85_RS05090	1311	22.4763	51.493	51.277	52.1505	54.4913	38.5956	101.691	0.46555	0.52293	-0.890271	0.37332	0.871453	malate dehydrogenase	I5Q85_RS05090
I5Q85_RS01160	462	19.0388	18.8542	18.7751	31.4469	45.2129	10.685	20.8294	0.699731	0.78603	-0.890209	0.373354	0.871453	winged helix DNA-binding protein	I5Q85_RS01160
I5Q85_RS10450	939	277.742	812.465	636.237	791.817	556.133	565.145	970.244	0.442221	0.496813	-0.890116	0.373403	0.871472	thiamine pyrophosphate-dependent dehydrogenase E1 component subunit alpha	I5Q85_RS10450
I5Q85_RS08930	1065	8.67204	83.8346	40.2143	35.7093	8.62993	10.4292	50.3408	-0.693236	0.780011	0.888751	0.374137	0.871753	glycosyltransferase family 2 protein	I5Q85_RS08930
I5Q85_RS08540	612	66.1132	155.377	162.993	163.382	136.525	139.141	143.629	0.444714	0.500543	-0.888462	0.374293	0.87176	hypothetical protein	I5Q85_RS08540
I5Q85_RS11310	1281	10.9863	24.3662	13.1195	10.3408	6.52251	12.5242	28.3523	-0.574963	0.647408	0.8881	0.374487	0.87176	TolC family protein	I5Q85_RS11310
I5Q85_RS02930	207	335.69	690.818	612.842	844.295	450.058	673.698	217.474	0.474174	0.534472	-0.887184	0.37498	0.871774	DUF4177 domain-containing protein	I5Q85_RS02930
I5Q85_RS00875	246	12.5145	73.7688	28.6491	39.9516	52.6454	45.1507	16.8615	0.636901	0.718773	-0.886095	0.375566	0.872147	membrane protein insertion efficiency factor YidD	yidD
I5Q85_RS01065	384	48.1027	151.226	110.12	155.789	94.6503	99.6294	72.0191	0.499683	0.56583	-0.883098	0.377184	0.872972	hypothetical protein	I5Q85_RS01065
I5Q85_RS02650	747	221.959	526.679	618.333	528.558	455.797	548.497	610.747	0.414592	0.46964	-0.882788	0.377351	0.873081	hypothetical protein	I5Q85_RS02650
I5Q85_RS01040	633	48.6347	144.489	104.486	158.637	94.3771	83.8343	115.291	0.498887	0.565721	-0.881862	0.377852	0.873394	lactate utilization protein	I5Q85_RS01040
I5Q85_RS05495	171	203.181	462.699	358.249	299.865	141.699	144.341	78.4603	-0.532699	0.605369	0.879958	0.378882	0.8734	hypothetical protein	I5Q85_RS05495
I5Q85_RS07365	261	48.8663	205.806	240.947	232.482	144.058	160.766	74.2952	0.516198	0.586832	-0.879634	0.379057	0.873425	exodeoxyribonuclease VII small subunit	xseB
I5Q85_RS10255	2112	9.5789	27.4956	31.8296	34.1927	20.5719	22.2048	87.1136	0.492951	0.562467	-0.876409	0.380808	0.873765	ComEC/Rec2 family competence protein	I5Q85_RS10255
I5Q85_RS03640	282	327.508	543.127	536.362	592.473	540.727	595.178	259.005	0.434551	0.497781	-0.872977	0.382676	0.875199	KH domain-containing protein	I5Q85_RS03640
I5Q85_RS10630	873	131.989	364.19	288.763	333.819	254.106	285.558	410.467	0.421215	0.483507	-0.871167	0.383663	0.875563	NAD(+)/NADH kinase	I5Q85_RS10630
I5Q85_RS02325	1092	138.947	307.105	316.739	370.568	265.121	235.07	515.591	0.447622	0.513937	-0.870967	0.383772	0.875563	adenylyltransferase/cytidyltransferase family protein	I5Q85_RS02325
I5Q85_RS07900	885	2699.9	3713.09	5695.73	4679.14	5446.55	4774.71	6981.3	0.435664	0.500329	-0.870755	0.383888	0.875563	hypothetical protein	I5Q85_RS07900
I5Q85_RS04580	465	47.2899	84.2963	78.1133	97.4079	77.2644	84.9286	63.9848	0.479234	0.550431	-0.870652	0.383944	0.875563	DUF4065 domain-containing protein	I5Q85_RS04580
I5Q85_RS05175	450	13.6826	32.2615	20.4805	14.2436	12.0688	8.22746	12.8554	-0.664789	0.764932	0.869082	0.384802	0.876273	hypothetical protein	I5Q85_RS05175
I5Q85_RS08610	534	20.5897	81.5601	68.02	78.4198	43.8108	67.0214	53.1491	0.505198	0.582032	-0.867989	0.3854	0.876273	hypothetical protein	I5Q85_RS08610
I5Q85_RS07770	789	8.91856	33.1202	30.2328	11.9148	12.7077	15.6416	23.3896	-0.543593	0.627425	0.866388	0.386277	0.876954	ABC transporter ATP-binding protein	I5Q85_RS07770
I5Q85_RS07920	378	81.4438	370.624	187.881	215.915	232.093	244.865	137.6	0.44613	0.514997	-0.866277	0.386338	0.87696	30S ribosomal protein S13	rpsM
I5Q85_RS04775	1131	47.0516	155.318	93.4706	135.635	114.877	77.4734	200.485	0.467794	0.540777	-0.865041	0.387016	0.877545	lipid-A-disaccharide synthase	lpxB
I5Q85_RS06575	3900	421.302	732.027	622.615	924.629	627.186	620.54	4574.38	0.454434	0.525796	-0.864279	0.387434	0.877935	hypothetical protein	I5Q85_RS06575
I5Q85_RS09805	285	23.1472	147.724	150.275	73.467	36.6462	43.3024	34.5486	-0.590048	0.683415	0.863381	0.387928	0.8782	hypothetical protein	I5Q85_RS09805
I5Q85_RS00030	708	93.1772	134.309	164.63	211.24	107.392	177.797	186.621	0.484343	0.561121	-0.863169	0.388044	0.8782	hypothetical protein	I5Q85_RS00030
I5Q85_RS05920	1077	80.4456	229.156	182.22	235.277	153.996	155.84	318.369	0.44485	0.516098	-0.861949	0.388716	0.878687	peptide chain release factor 1	prfA
I5Q85_RS04275	1182	132.46	348.204	288.494	166.657	149.859	177.496	411.968	-0.398553	0.463083	0.860651	0.38943	0.879246	AGE family epimerase/isomerase	I5Q85_RS04275
I5Q85_RS08215	939	13.5826	98.1761	80.2514	106.941	47.1601	46.0002	100.811	0.56817	0.660269	-0.860513	0.389506	0.879246	glycosyltransferase family 2 protein	I5Q85_RS08215
I5Q85_RS04060	858	11.2768	38.0709	41.0704	30.8777	39.9264	30.2057	45.3315	0.483359	0.564511	-0.856245	0.391862	0.880679	metallophosphoesterase	I5Q85_RS04060
I5Q85_RS04870	1992	76.8319	194.225	196.767	220.089	128.56	173.47	561.32	0.434355	0.507724	-0.855495	0.392277	0.880813	type I-C CRISPR-associated protein Cas8c/Csd1	cas8c
I5Q85_RS04795	345	7.64863	25.2482	25.1422	13.6243	4.84367	7.15431	7.73645	-0.790857	0.924655	0.855299	0.392386	0.880813	rubrerythrin	I5Q85_RS04795
I5Q85_RS06520	327	563.531	1209.81	1255.02	1042.79	1213.7	1196.38	602.51	0.39123	0.457512	-0.855125	0.392482	0.880813	DUF883 family protein	I5Q85_RS06520
I5Q85_RS10145	2121	4.76913	36.2771	5.36762	11.4835	2.9545	5.81857	36.2231	-0.70241	0.822149	0.854358	0.392907	0.881162	potassium-transporting ATPase subunit KdpB	kdpB
I5Q85_RS07100	77	39.9815	160.26	56.3252	77.6924	10.8511	0	7.28622	-0.966869	1.13189	0.854211	0.392988	0.881162	#N/A	I5Q85_RS07100
I5Q85_RS02220	909	22.7398	69.4741	48.3086	70.0428	38.6055	50.2336	77.4182	0.480162	0.563525	-0.852069	0.394176	0.881586	hypothetical protein	I5Q85_RS02220
I5Q85_RS07600	1401	107.987	254.396	214.375	86.9256	167.286	125.086	371.153	-0.414725	0.486739	0.852047	0.394188	0.881586	glutamate decarboxylase	I5Q85_RS07600
I5Q85_RS10900	729	43.4367	123.47	104.113	131.885	81.9488	88.0304	118.959	0.458587	0.538223	-0.852038	0.394193	0.881586	LysM peptidoglycan-binding domain-containing protein	I5Q85_RS10900
I5Q85_RS10825	609	44.774	127.536	114.835	177.519	69.9708	77.0057	107.656	0.524387	0.616017	-0.851255	0.394628	0.881894	4Fe-4S dicluster domain-containing protein	I5Q85_RS10825
I5Q85_RS03510	765	58.6395	142.33	110.552	141.877	126.149	88.7275	147.683	0.450998	0.529823	-0.851223	0.394645	0.881894	serine protease	I5Q85_RS03510
I5Q85_RS02825	1470	25.4304	119.006	88.511	105.519	69.912	68.0024	193.071	0.464834	0.546331	-0.850827	0.394866	0.881937	hypothetical protein	I5Q85_RS02825
I5Q85_RS07065	2836	92.4255	49.655	57.9215	53.0368	59.3653	39.1645	332.214	-0.58371	0.686177	0.850669	0.394953	0.881937	#N/A	I5Q85_RS07065
I5Q85_RS10615	2688	23.5605	71.5623	66.9595	82.1869	48.4908	45.9121	258.518	0.461958	0.543155	-0.85051	0.395042	0.881937	DEAD/DEAH box helicase	I5Q85_RS10615
I5Q85_RS00065	906	97.5707	213.119	209.432	214.126	188.595	189.34	288.925	0.410177	0.482504	-0.8501	0.395269	0.881937	uracil-DNA glycosylase	I5Q85_RS00065
I5Q85_RS07780	660	11.9944	48.3923	24.6423	35.609	27.8511	33.6578	33.4049	0.51556	0.607001	-0.849356	0.395683	0.882063	hypothetical protein	I5Q85_RS07780
I5Q85_RS09165	885	21.8656	85.3017	69.2211	90.29	45.7891	54.3849	90.8836	0.491235	0.579978	-0.846989	0.397001	0.883223	haloacid dehalogenase-like hydrolase	I5Q85_RS09165
I5Q85_RS05535	1143	5.00206	10.1611	17.5493	3.36463	6.21351	9.71747	15.9312	-0.618617	0.730702	0.846606	0.397215	0.883373	Clp protease ClpP	I5Q85_RS05535
I5Q85_RS06235	705	19.3386	56.6293	40.7559	47.8827	41.4804	43.7631	49.7604	0.4633	0.54907	-0.843789	0.398787	0.883809	ABC transporter ATP-binding protein	I5Q85_RS06235
I5Q85_RS06555	1548	8.52319	44.5472	19.2617	16.2863	11.0649	10.364	44.8006	-0.528921	0.627217	0.843283	0.39907	0.883909	O-antigen ligase family protein	I5Q85_RS06555
I5Q85_RS09800	228	19.2893	178.288	147.421	58.0989	51.3047	59.5408	29.0858	-0.573098	0.680105	0.842661	0.399418	0.883962	hypothetical protein	I5Q85_RS09800
I5Q85_RS05300	489	242.832	304.308	308.205	448.28	349.421	320.517	292.996	0.468542	0.556154	-0.842468	0.399526	0.883962	transcriptional regulator	I5Q85_RS05300
I5Q85_RS04985	1140	21.9898	61.1271	59.444	79.0895	36.2798	44.385	98.7126	0.491535	0.583844	-0.841895	0.399847	0.884205	O-antigen ligase family protein	I5Q85_RS04985
I5Q85_RS09100	609	180.54	383.801	340.055	441.341	308.009	293.838	345.253	0.434694	0.516963	-0.840862	0.400425	0.884266	3-isopropylmalate dehydratase small subunit	I5Q85_RS09100
I5Q85_RS01155	915	6.24847	23.0062	14.8123	15.4111	17.3499	18.8827	24.2054	0.519802	0.619956	-0.83845	0.401778	0.884924	DUF1848 domain-containing protein	I5Q85_RS01155
I5Q85_RS08130	468	187.947	456.005	397.33	451.96	376.704	337.537	296.079	0.415308	0.495345	-0.838422	0.401794	0.884924	hypothetical protein	I5Q85_RS08130
I5Q85_RS08590	720	121.555	452.67	355.396	462.324	247.179	279.391	387.452	0.455752	0.543678	-0.838275	0.401876	0.884967	hypothetical protein	I5Q85_RS08590
I5Q85_RS07030	936	23.4934	109.348	86.3006	105.914	53.1135	72.5176	116.355	0.48145	0.574944	-0.837386	0.402375	0.885246	TIM barrel protein	I5Q85_RS07030
I5Q85_RS11020	1134	0.387828	0	2.86841	1.88407	2.21041	2.17658	3.08508	1.16313	1.39319	-0.834874	0.403789	0.886471	alpha/beta hydrolase	I5Q85_RS11020
I5Q85_RS10225	690	8.28602	65.2244	52.6416	28.4872	16.3474	14.3086	32.3865	-0.582039	0.697648	0.834288	0.404119	0.886576	SWIM zinc finger family protein	I5Q85_RS10225
I5Q85_RS10965	201	24.0685	93.8956	118.675	133.932	62.3533	67.5388	28.1579	0.576827	0.693021	-0.832337	0.405219	0.887345	hypothetical protein	I5Q85_RS10965
I5Q85_RS11400	1026	37.2927	210.832	164.858	210.322	110.346	103.445	236.209	0.497538	0.597858	-0.832202	0.405295	0.887345	hypothetical protein	I5Q85_RS11400
I5Q85_RS01245	1113	5.13689	12.3916	23.8673	18.0445	12.3866	18.85	28.1028	0.543714	0.653882	-0.831517	0.405682	0.887698	ABC transporter permease	I5Q85_RS01245
I5Q85_RS00930	1011	111.363	295.811	250.956	309.809	199.586	217.283	399.884	0.423154	0.509087	-0.831201	0.40586	0.887807	aspartate-semialdehyde dehydrogenase	I5Q85_RS00930
I5Q85_RS06205	825	318.786	549.033	586.814	631.898	540.818	546.004	764.922	0.408587	0.491706	-0.830957	0.405998	0.887807	TraR/DksA family transcriptional regulator	I5Q85_RS06205
I5Q85_RS03910	1338	69.6837	203.443	182.736	211.738	118.336	167.87	360.318	0.427594	0.514956	-0.830351	0.40634	0.887852	polysulfide reductase NrfD	nrfD
I5Q85_RS07705	759	749.798	1401.08	1537.11	1502.62	1281.92	1479.64	1742.21	0.393313	0.473994	-0.829786	0.40666	0.887852	type II secretion system GspH family protein	I5Q85_RS07705
I5Q85_RS02790	351	25.0596	101.334	71.0483	108.349	58.3207	49.2241	40.9425	0.532809	0.642158	-0.829716	0.406699	0.887852	nucleotidyltransferase domain-containing protein	I5Q85_RS02790
I5Q85_RS08285	2202	301.386	603.585	532.282	623.109	523.062	515.617	1982.62	0.400917	0.484518	-0.827456	0.407979	0.888697	hypothetical protein	I5Q85_RS08285
I5Q85_RS08035	369	25.0291	86.5554	42.6064	25.4764	32.8326	30.1004	24.1926	-0.527689	0.637956	0.827156	0.408149	0.888697	hypothetical protein	I5Q85_RS08035
I5Q85_RS09405	180	0	0	0	9.49573	0	0	0.608471	2.86544	3.46748	-0.826377	0.408591	NA	DUF805 domain-containing protein	I5Q85_RS09405
I5Q85_RS08640	147	251.312	271.59	405.675	499.98	315.457	402.977	95.2858	0.484675	0.588682	-0.823322	0.410325	0.889605	hypothetical protein	I5Q85_RS08640
I5Q85_RS10400	1659	87.4821	182.018	151.3	180.041	156.631	148.779	436.095	0.403586	0.490673	-0.822516	0.410783	0.889605	DNA repair protein RecN	recN
I5Q85_RS04455	654	90.7837	180.916	198.118	243.709	144.366	152.85	192.652	0.445533	0.5422	-0.821713	0.41124	0.889605	hypothetical protein	I5Q85_RS04455
I5Q85_RS10915	591	17.1156	30.7058	29.3539	39.7664	18.3789	41.7637	30.5523	0.531354	0.647428	-0.820715	0.411809	0.889688	hypothetical protein	I5Q85_RS10915
I5Q85_RS04800	504	166.669	318.295	330.226	391.699	244.526	313.427	258.811	0.424839	0.518116	-0.819968	0.412234	0.889688	thioredoxin family protein	I5Q85_RS04800
I5Q85_RS06940	360	30.5414	181.471	109.932	147.184	75.4301	116.556	64.7025	0.49555	0.606818	-0.816638	0.414135	0.889976	arsenate reductase family protein	I5Q85_RS06940
I5Q85_RS03170	5862	151.4	352.788	262.649	379.854	292.907	200.423	2803.58	0.434561	0.532726	-0.81573	0.414654	0.889976	autotransporter domain-containing protein	I5Q85_RS03170
I5Q85_RS04475	807	45.7781	119.632	104.127	116.49	71.9574	114.695	130.868	0.421424	0.516983	-0.81516	0.414981	0.889976	pyrroline-5-carboxylate reductase	proC
I5Q85_RS06155	213	80.5261	269.225	251.976	258.792	182.405	208.583	74.3355	0.441028	0.541393	-0.814617	0.415292	0.889976	sulfur carrier protein ThiS	thiS
I5Q85_RS02190	6378	113.018	172.309	185.81	211.778	175.674	183.047	1962.74	0.409135	0.502382	-0.81439	0.415421	0.889976	hypothetical protein	I5Q85_RS02190
I5Q85_RS10385	567	65.155	298.291	231.385	162.784	221.041	241.6	185.986	0.402134	0.494003	-0.814032	0.415627	0.889976	elongation factor P	efp
I5Q85_RS01280	840	28.2726	89.8715	85.1918	76.8137	62.665	80.8054	98.6961	0.411555	0.507031	-0.811695	0.416967	0.890418	dihydropteroate synthase	folP
I5Q85_RS01010	1110	22.5841	78.474	57.6318	75.0676	40.2712	56.7027	103.004	0.447309	0.552129	-0.810153	0.417852	0.890418	aminopeptidase	I5Q85_RS01010
I5Q85_RS00685	2836	250620	121125	171936	141183	163422	123025	914477	-0.545972	0.674369	0.809603	0.418168	0.890418	#N/A	I5Q85_RS00685
I5Q85_RS03635	2469	2.49378	8.52599	4.83064	6.23049	5.07615	7.49768	23.865	0.513	0.634464	-0.808557	0.41877	0.890884	hypothetical protein	I5Q85_RS03635
I5Q85_RS07120	192	112.24	264.646	310.595	262.616	239.346	269.963	79.0507	0.416605	0.515843	-0.807621	0.419309	0.89111	50S ribosomal protein L32	rpmF
I5Q85_RS04530	1872	164.454	320.677	281.49	382.569	273.602	234.034	911.651	0.422708	0.523737	-0.807099	0.419609	0.89139	M60 family metallopeptidase	I5Q85_RS04530
I5Q85_RS02035	1392	65.0848	104.294	88.4076	74.5947	41.4166	54.9679	175.853	-0.452615	0.561269	0.806414	0.420004	0.89139	anthranilate synthase component I family protein	I5Q85_RS02035
I5Q85_RS06790	735	120.271	220.234	195.462	322.661	158.581	157.833	257.677	0.469126	0.581906	-0.806189	0.420134	0.89139	hypothetical protein	I5Q85_RS06790
I5Q85_RS00750	93	141.87	234.156	332.273	215.951	287.496	384.833	42.2006	0.460651	0.571536	-0.805987	0.42025	0.89139	#N/A	I5Q85_RS00750
I5Q85_RS10605	1017	42.812	204.847	166.85	203.36	97.7665	126.203	236.044	0.461323	0.573132	-0.804916	0.420868	0.89139	hypothetical protein	I5Q85_RS10605
I5Q85_RS03970	621	26.2037	113.383	48.8877	90.8288	47.764	67.5685	68.4051	0.484531	0.602513	-0.804184	0.421291	0.89139	dTMP kinase	tmk
I5Q85_RS09345	642	38.3623	153.77	183.243	162.404	106.069	123.027	135.216	0.44621	0.55505	-0.803909	0.42145	0.89139	hypothetical protein	I5Q85_RS09345
I5Q85_RS07555	846	20.2743	58.3454	56.3917	60.106	38.0237	51.0569	67.6824	0.440463	0.547926	-0.803872	0.421471	0.89139	SDR family NAD(P)-dependent oxidoreductase	I5Q85_RS07555
I5Q85_RS10665	459	220.377	460.201	328.349	448.72	466.916	268.871	295.291	0.433266	0.539467	-0.803137	0.421896	0.89139	50S ribosomal protein L15	rplO
I5Q85_RS07995	1539	42.8652	133.48	88.7698	106.619	73.8354	109.058	239.386	0.39739	0.497698	-0.798455	0.424606	0.892985	sialate O-acetylesterase	I5Q85_RS07995
I5Q85_RS03400	3510	259.492	439.874	458.416	510.335	406.341	443.72	2588.57	0.392575	0.492488	-0.797127	0.425377	0.893019	DEAD/DEAH box helicase	I5Q85_RS03400
I5Q85_RS04215	432	1464.97	747.729	988.885	1194.88	2000.83	2302.55	1185.94	0.532019	0.667634	-0.796873	0.425525	0.893019	hypothetical protein	I5Q85_RS04215
I5Q85_RS07915	552	109.949	448.418	284.815	281.001	357.978	243.694	262.295	0.402378	0.505463	-0.796057	0.425999	0.893351	30S ribosomal protein S11	rpsK
I5Q85_RS07485	798	38.0275	156.456	105.98	136.01	85.3334	92.7909	136.286	0.432819	0.544729	-0.794557	0.426871	0.893844	hypothetical protein	I5Q85_RS07485
I5Q85_RS00515	264	359.833	833.118	453.828	553.558	704.191	687.18	272.411	0.398764	0.502163	-0.794092	0.427142	0.893844	50S ribosomal protein L28	I5Q85_RS00515
I5Q85_RS01185	624	716.784	884.091	1207.63	1025.13	1323.6	1172.81	1167.17	0.405386	0.510932	-0.793425	0.42753	0.893911	peroxiredoxin	I5Q85_RS01185
I5Q85_RS06355	381	62.3334	129.554	253.278	168.232	126.098	213.784	101.108	0.444839	0.560883	-0.793103	0.427718	0.894022	transposase	I5Q85_RS06355
I5Q85_RS09785	201	19.6924	61.3932	37.7603	36.1405	12.4707	0	9.40423	-0.785659	0.991801	0.792154	0.428271	0.894022	hypothetical protein	I5Q85_RS09785
I5Q85_RS05310	1123	0.783253	24.5624	17.379	9.89315	3.7201	2.1979	15.8001	-0.75324	0.951708	0.791461	0.428675	0.894022	acyltransferase	I5Q85_RS05310
I5Q85_RS10270	324	14.9314	33.6058	23.4254	15.8262	9.02583	15.236	10.2376	-0.6423	0.814117	0.788953	0.43014	0.894603	hypothetical protein	I5Q85_RS10270
I5Q85_RS09520	456	81.9796	186.247	177.143	132.128	167.656	211.099	122.604	0.380687	0.484217	-0.786191	0.431755	0.894874	preprotein translocase subunit SecG	secG
I5Q85_RS01755	591	160.738	467.956	394.443	435.261	344.251	311.14	353.168	0.389928	0.497406	-0.783922	0.433086	0.895858	imidazoleglycerol-phosphate dehydratase HisB	hisB
I5Q85_RS08135	819	52.0882	209.168	156.88	172.175	128.544	131.097	192.443	0.404421	0.515906	-0.783904	0.433096	0.895858	alpha/beta superfamily hydrolase	I5Q85_RS08135
I5Q85_RS07535	957	79.963	318.57	266.25	296.481	167.194	223.096	357.809	0.41374	0.528781	-0.782442	0.433955	0.89635	hypothetical protein	I5Q85_RS07535
I5Q85_RS03755	615	178.779	669.23	560.641	516.244	372.254	581.942	485.377	0.380844	0.487073	-0.781904	0.434271	0.896519	sigma-70 family RNA polymerase sigma factor	I5Q85_RS03755
I5Q85_RS09895	789	23.9686	96.6006	48.7848	73.6551	42.8886	67.2587	77.4043	0.444202	0.568914	-0.78079	0.434926	0.897105	LexA family transcriptional regulator	I5Q85_RS09895
I5Q85_RS11070	231	7.61552	12.5694	9.38753	3.69964	7.23406	0	2.74659	-1.08515	1.39002	0.780671	0.434996	0.897105	hypothetical protein	I5Q85_RS11070
I5Q85_RS08220	501	24.5794	155.029	128.769	146.701	69.2109	98.5324	84.6201	0.48269	0.618714	-0.78015	0.435303	0.897284	GNAT family N-acetyltransferase	I5Q85_RS08220
I5Q85_RS06620	867	23.8413	95.4451	59.4029	91.6716	48.6672	48.3968	89.5888	0.460611	0.590754	-0.7797	0.435567	0.897372	RDD family protein	I5Q85_RS06620
I5Q85_RS10640	582	58.9418	251.939	214.244	199.704	202.423	135.711	170.047	0.414943	0.532231	-0.779629	0.435609	0.897372	50S ribosomal protein L5	rplE
I5Q85_RS08855	1311	3.0192	3.87582	5.37581	7.49663	3.82395	5.64814	11.4898	0.628347	0.80802	-0.777638	0.436782	0.897971	glycoside hydrolase	I5Q85_RS08855
I5Q85_RS07140	531	31.4732	69.7178	87.8026	89.3243	55.8596	67.4001	60.9628	0.441055	0.567717	-0.776892	0.437222	0.897971	shikimate kinase	I5Q85_RS07140
I5Q85_RS02550	1299	97.5068	239.726	205.751	253.622	166.271	175.76	424.802	0.395659	0.509587	-0.776431	0.437494	0.898095	redoxin domain-containing protein	I5Q85_RS02550
I5Q85_RS09150	480	58.6395	228.351	187.487	219.886	138.385	133.696	129.256	0.428742	0.552247	-0.776358	0.437538	0.898095	hypothetical protein	I5Q85_RS09150
I5Q85_RS02515	462	0	0	1.17344	0.924909	3.61703	0	0.767744	2.05208	2.64452	-0.775972	0.437765	NA	hypothetical protein	I5Q85_RS02515
I5Q85_RS00985	1047	23.103	36.0516	46.0836	59.1783	32.3201	34.1828	71.7802	0.463481	0.597636	-0.775523	0.438031	0.898293	hypothetical protein	I5Q85_RS00985
I5Q85_RS06395	1983	43.6913	134.708	130.133	143.298	87.2191	93.9747	353.518	0.404623	0.523373	-0.773106	0.439459	0.898573	BatA and WFA domain-containing protein	I5Q85_RS06395
I5Q85_RS05425	2772	221.802	558.816	425.959	591.788	369.389	364.626	2025.94	0.401595	0.519489	-0.773058	0.439488	0.898573	SEL1-like repeat protein	I5Q85_RS05425
I5Q85_RS06650	1071	18.8895	51.51	30.8776	53.8624	33.5462	26.503	66.9311	0.463449	0.600018	-0.772391	0.439883	0.898573	M20/M25/M40 family metallo-hydrolase	I5Q85_RS06650
I5Q85_RS02090	780	20.2983	26.988	34.7519	46.5656	33.2071	22.1508	43.3252	0.493177	0.640034	-0.770549	0.440974	0.898625	pyruvate formate lyase-activating protein	pflA
I5Q85_RS07775	1047	38.645	106.075	92.685	44.8939	56.2609	53.0423	112.16	-0.374136	0.486438	0.769134	0.441814	0.898842	ABC transporter substrate-binding protein	I5Q85_RS07775
I5Q85_RS05370	495	7.10782	21.9965	12.0473	17.265	10.9717	24.9317	13.0914	0.582073	0.757518	-0.768396	0.442252	0.89902	hypothetical protein	I5Q85_RS05370
I5Q85_RS08970	1104	3.5853	15.1226	7.85695	3.87054	5.67618	4.47144	11.8153	-0.591338	0.770431	0.767542	0.442759	0.89902	acyltransferase	I5Q85_RS08970
I5Q85_RS11085	705	90.4546	135.91	143.799	80.6127	93.0346	85.7756	129.149	-0.398359	0.519056	0.767469	0.442803	0.89902	alpha/beta fold hydrolase	I5Q85_RS11085
I5Q85_RS10705	1350	16.2888	49.4677	38.1499	45.5795	37.7538	28.339	82.4868	0.419392	0.547089	-0.766588	0.443326	0.899035	SGNH/GDSL hydrolase family protein	I5Q85_RS10705
I5Q85_RS08720	612	56.0525	115.05	134.647	160.59	88.0587	94.7771	115.404	0.432311	0.56526	-0.764799	0.444391	0.899324	1-acyl-sn-glycerol-3-phosphate acyltransferase	I5Q85_RS08720
I5Q85_RS06330	489	50.3652	127.661	106.43	138.067	102.519	73.189	84.3876	0.431904	0.564779	-0.764731	0.444431	0.899324	hypothetical protein	I5Q85_RS06330
I5Q85_RS07155	252	6.9809	23.044	8.60523	16.9567	16.5781	19.5892	6.55355	0.717837	0.940506	-0.763245	0.445317	0.899324	hypothetical protein	I5Q85_RS07155
I5Q85_RS08305	2028	9.10821	27.5607	15.772	21.0704	22.2479	14.605	63.6546	0.429992	0.563745	-0.762741	0.445618	0.899324	hypothetical protein	I5Q85_RS08305
I5Q85_RS00540	1842	47.7521	180.092	133.325	160.299	101.38	110.548	376.438	0.396886	0.520526	-0.762472	0.445779	0.899324	type IIA DNA topoisomerase subunit B	I5Q85_RS00540
I5Q85_RS10880	1128	166.483	407.345	318.645	390.941	289.252	298.683	605.926	0.376503	0.493912	-0.762288	0.445888	0.899324	monogalactosyldiacylglycerol synthase	I5Q85_RS10880
I5Q85_RS07395	969	20.424	74.9107	50.3526	70.5565	44.8377	38.208	81.7308	0.439075	0.576214	-0.762	0.44606	0.899324	ABC transporter ATP-binding protein	I5Q85_RS07395
I5Q85_RS02080	165	85.2939	65.9895	49.2845	54.3847	22.7873	67.3156	18.4107	-0.626761	0.822586	0.76194	0.446096	0.899324	type B 50S ribosomal protein L36	ykgO
I5Q85_RS09740	408	1.07793	56.9321	41.1912	12.5679	12.2873	18.1488	13.5577	-0.696575	0.91448	0.761717	0.446229	0.899324	hypothetical protein	I5Q85_RS09740
I5Q85_RS08310	360	13.4382	54.4414	33.1301	51.0396	51.0604	10.2843	21.8453	0.583199	0.765664	-0.76169	0.446245	0.899324	hypothetical protein	I5Q85_RS08310
I5Q85_RS04880	1155	24.7505	82.9583	64.3046	65.8535	51.3618	65.1785	113.73	0.384452	0.505103	-0.761137	0.446575	0.899324	acyltransferase	I5Q85_RS04880
I5Q85_RS10735	1077	60.8446	153.669	155.541	150.768	117.145	130.631	234.254	0.372765	0.48981	-0.761041	0.446633	0.899324	glycosyltransferase	I5Q85_RS10735
I5Q85_RS04865	696	187.04	516.254	513.31	564.219	304.922	430.878	495.32	0.394498	0.518415	-0.760969	0.446675	0.899324	type I-C CRISPR-associated protein Cas5c	cas5c
I5Q85_RS03420	663	14.5935	49.2682	35.1608	43.182	27.095	39.0897	38.6537	0.44863	0.589919	-0.760495	0.446959	0.899324	YdcF family protein	I5Q85_RS03420
I5Q85_RS03750	846	314.512	457.325	544.052	618.233	505.172	443.466	724.113	0.397909	0.523573	-0.759988	0.447262	0.899522	thioredoxin family protein	I5Q85_RS03750
I5Q85_RS00490	1281	43.602	71.3985	71.099	34.3581	50.5495	46.2433	116.815	-0.390515	0.514361	0.759223	0.447719	0.899711	phosphopyruvate hydratase	eno
I5Q85_RS07210	264	34.9838	173.223	201.245	166.715	94.947	168.289	59.7915	0.45903	0.605194	-0.758483	0.448162	0.900092	hypothetical protein	I5Q85_RS07210
I5Q85_RS01945	876	50.2051	211.302	115.11	184.386	110.165	95.7991	188.363	0.434328	0.572729	-0.758348	0.448243	0.900092	HAD hydrolase family protein	I5Q85_RS01945
I5Q85_RS10905	453	35.9216	97.7461	68.215	91.4986	67.3223	65.3838	55.232	0.427079	0.564075	-0.757132	0.448971	0.900283	D-tyrosyl-tRNA(Tyr) deacylase	I5Q85_RS10905
I5Q85_RS09320	1746	46.8512	148.835	111.469	143.415	77.763	104.61	311.812	0.398518	0.526354	-0.75713	0.448972	0.900283	cation:proton antiporter	I5Q85_RS09320
I5Q85_RS01565	1911	325.877	659.412	560.569	717.547	539.534	492.097	1839.09	0.383461	0.506537	-0.757025	0.449035	0.900283	NPCBM/NEW2 domain-containing protein	I5Q85_RS01565
I5Q85_RS06240	1365	27.7088	54.7737	60.7662	60.1049	55.7023	45.2058	119.982	0.393114	0.520187	-0.755717	0.449819	0.900783	ABC transporter permease	I5Q85_RS06240
I5Q85_RS00040	1233	8.9172	49.452	26.8207	38.8147	20.3293	29.0263	58.4055	0.460447	0.60981	-0.755066	0.450209	0.900812	HAMP domain-containing histidine kinase	I5Q85_RS00040
I5Q85_RS10775	711	92.1655	408.374	381.245	296.892	246.195	354.093	341.402	0.376959	0.499481	-0.7547	0.450429	0.900812	PEP-CTERM sorting domain-containing protein	I5Q85_RS10775
I5Q85_RS03030	486	3.61972	34.3526	32.3493	7.91311	10.3152	17.7754	12.6291	-0.611497	0.811158	0.753857	0.450935	0.901042	hypothetical protein	I5Q85_RS03030
I5Q85_RS10455	813	35.703	148.213	86.0206	136.129	78.6204	65.2732	125.642	0.442823	0.587771	-0.753394	0.451213	0.90128	MerR family DNA-binding transcriptional regulator	I5Q85_RS10455
I5Q85_RS09470	495	32.8737	99.7175	65.7127	88.9146	44.7306	89.7541	58.8376	0.436962	0.580229	-0.753086	0.451398	0.901546	low molecular weight phosphotyrosine protein phosphatase	I5Q85_RS09470
I5Q85_RS01095	783	1.12336	0.927056	0.692375	0.545732	0	0	0.868043	-1.79238	2.38026	0.753018	0.451439	NA	phosphate ABC transporter ATP-binding protein PstB	pstB
I5Q85_RS06585	813	140.107	196.426	230.055	292.23	151.588	248.949	304.646	0.417425	0.554867	-0.752297	0.451872	0.90157	hypothetical protein	I5Q85_RS06585
I5Q85_RS10560	1233	5.35032	28.2583	14.9492	10.3968	4.06586	12.0109	24.0185	-0.530214	0.705962	0.751051	0.452622	0.901644	MFS transporter	I5Q85_RS10560
I5Q85_RS11300	3159	15.3142	34.927	16.9898	18.261	12.5634	12.5014	100.67	-0.433345	0.578498	0.749086	0.453806	0.902382	efflux RND transporter permease subunit	I5Q85_RS11300
I5Q85_RS06795	1197	205.018	533.65	403.993	588.307	320.044	334.047	824.244	0.40316	0.53935	-0.747493	0.454766	0.902535	DNA cytosine methyltransferase	I5Q85_RS06795
I5Q85_RS07525	1146	13.4318	51.9394	30.7491	43.6257	37.1834	20.461	63.672	0.448293	0.600653	-0.746342	0.455461	0.903057	hypothetical protein	I5Q85_RS07525
I5Q85_RS03260	849	366.238	577.972	701.129	690.538	622.468	593.075	882.74	0.370737	0.49741	-0.745335	0.456069	0.903665	hypothetical protein	I5Q85_RS03260
I5Q85_RS10130	699	29.5714	104.885	70.5777	61.1313	30.4809	19.421	60.602	-0.484326	0.650761	0.744246	0.456727	0.903814	response regulator transcription factor	I5Q85_RS10130
I5Q85_RS06410	357	30.7981	103.698	100.226	84.9828	69.0427	100.251	48.0491	0.410797	0.55255	-0.743456	0.457206	0.903964	hypothetical protein	I5Q85_RS06410
I5Q85_RS01550	1323	50.196	172.281	135.635	150.188	98.8368	122.199	269.002	0.375555	0.505744	-0.742579	0.457737	0.904097	UDP-glucose/GDP-mannose dehydrogenase family protein	I5Q85_RS01550
I5Q85_RS07530	633	27.0965	130.728	107.056	124.885	73.9177	68.2372	92.8065	0.437233	0.589357	-0.741882	0.458159	0.904466	ATP-binding cassette domain-containing protein	I5Q85_RS07530
I5Q85_RS09710	438	79.324	200.53	216.604	227.312	129.718	180.328	128.461	0.396783	0.534914	-0.74177	0.458227	0.904466	helix-turn-helix domain-containing protein	I5Q85_RS09710
I5Q85_RS00785	1497	12.6328	68.8548	59.3916	54.2342	34.6046	53.5856	114.095	0.413448	0.558808	-0.739874	0.459376	0.904635	excinuclease ABC subunit UvrC	I5Q85_RS00785
I5Q85_RS05050	852	6.19432	21.2994	30.5425	33.6029	14.2198	14.485	28.88	0.523832	0.709906	-0.737889	0.460582	0.904726	acyltransferase	I5Q85_RS05050
I5Q85_RS01290	1758	191.379	584.672	407.677	528.423	331.267	388.909	1210.12	0.372517	0.505147	-0.737443	0.460853	0.904956	(E)-4-hydroxy-3-methylbut-2-enyl-diphosphate synthase	ispG
I5Q85_RS02255	222	65.3752	235.422	224.666	190.556	133.61	239.041	66.1114	0.402571	0.545936	-0.737396	0.460881	0.904956	DNA-directed RNA polymerase subunit omega	I5Q85_RS02255
I5Q85_RS05555	771	0.570423	0.941485	0.703151	0.554226	1.62555	3.20134	1.65548	1.24952	1.69702	-0.736301	0.461547	0.905615	hypothetical protein	I5Q85_RS05555
I5Q85_RS08480	975	18.0429	68.4937	57.2711	58.2892	39.4201	51.8963	78.9319	0.397224	0.540055	-0.735526	0.462019	0.906077	uracil-DNA glycosylase	I5Q85_RS08480
I5Q85_RS07885	516	65.6285	98.4727	89.3043	122.561	104.442	81.3179	86.9147	0.419496	0.570368	-0.735484	0.462045	0.906077	GNAT family N-acetyltransferase	I5Q85_RS07885
I5Q85_RS08115	927	133.315	217.687	186.558	121.693	119.877	146.443	249.3	-0.368963	0.501911	0.735115	0.46227	0.906109	polyphosphate kinase 2 family protein	I5Q85_RS08115
I5Q85_RS10030	3696	13.5652	45.7606	29.0427	38.9618	25.6583	28.0481	188.348	0.384579	0.525355	-0.732037	0.464146	0.907089	ATP-dependent RNA helicase HrpA	hrpA
I5Q85_RS10860	1179	576.324	1569.98	1307.27	1423.64	1108.73	1111.65	2371.66	0.350634	0.479645	-0.731027	0.464763	0.907369	galactokinase	galK
I5Q85_RS03785	2118	1.86882	11.9953	8.19082	5.64902	2.5642	2.33072	17.8458	-0.560267	0.767207	0.730268	0.465227	0.907518	multicopper oxidase domain-containing protein	I5Q85_RS03785
I5Q85_RS06840	1158	4.55748	25.7006	22.9399	10.3321	11.5445	5.32866	24.0507	-0.504368	0.691576	0.729303	0.465817	0.907553	efflux RND transporter periplasmic adaptor subunit	I5Q85_RS06840
I5Q85_RS09415	1158	82.0346	326.585	279.96	301.108	200.947	189.7	442.904	0.385293	0.528532	-0.728987	0.46601	0.907553	aminoglycoside phosphotransferase family protein	I5Q85_RS09415
I5Q85_RS10025	705	24.953	85.4588	56.1354	70.3088	47.4062	59.5178	67.8319	0.399671	0.548835	-0.728218	0.46648	0.907553	TrkA family potassium uptake protein	I5Q85_RS10025
I5Q85_RS07975	633	106.302	290.125	214.968	319.3	190.074	148.172	232.019	0.411452	0.565078	-0.728132	0.466533	0.907553	DUF805 domain-containing protein	I5Q85_RS07975
I5Q85_RS06075	795	27.6602	121.437	100.243	96.749	75.671	79.1699	108.928	0.387023	0.531967	-0.727533	0.4669	0.907764	tRNA cyclic N6-threonylcarbamoyladenosine(37) synthase TcdA	tcdA
I5Q85_RS10570	558	122.166	338.226	278.837	337.711	226.852	218.956	242.073	0.377997	0.519739	-0.727282	0.467053	0.907774	cob(I)yrinic acid a,c-diamide adenosyltransferase	I5Q85_RS10570
I5Q85_RS03915	561	166.982	379.116	328.563	395.317	284.469	277.182	296.601	0.370318	0.509584	-0.726707	0.467406	0.907875	DUF3341 domain-containing protein	I5Q85_RS03915
I5Q85_RS04485	876	71.2912	235.333	160.906	196.093	135.44	156.378	234.812	0.368331	0.507316	-0.726037	0.467816	0.90803	hypothetical protein	I5Q85_RS04485
I5Q85_RS02685	1392	43.6005	143.404	90.355	102.222	90.6362	98.4103	221.107	0.354271	0.488156	-0.725733	0.468002	0.908067	replication-associated recombination protein A	I5Q85_RS02685
I5Q85_RS03360	591	25.3013	109.313	83.4751	91.8242	69.2744	60.5574	71.7025	0.408916	0.563716	-0.725395	0.46821	0.908067	5-formyltetrahydrofolate cyclo-ligase	I5Q85_RS03360
I5Q85_RS02670	2139	88.0004	208.705	188.567	238.925	147.068	138.471	623.993	0.382566	0.528286	-0.724165	0.468964	0.908067	DUF4982 domain-containing protein	I5Q85_RS02670
I5Q85_RS01030	2559	122.194	202.249	179.015	231.605	228.229	133.588	835.836	0.393509	0.543634	-0.72385	0.469158	0.908067	DNA topoisomerase (ATP-hydrolyzing) subunit B	gyrB
I5Q85_RS05330	453	93.2019	230.745	183.103	251.857	177.989	122.595	139.144	0.406544	0.561911	-0.723503	0.469371	0.908067	6-carboxytetrahydropterin synthase	I5Q85_RS05330
I5Q85_RS06005	1056	134.521	356.756	304.948	355.281	248.84	239.578	493.852	0.365214	0.505351	-0.722695	0.469867	0.908067	protein arginine kinase	I5Q85_RS06005
I5Q85_RS03010	1416	0.621181	8.20209	4.97718	6.94074	3.5404	4.35776	10.8079	0.628855	0.870764	-0.722187	0.470179	0.90822	hypothetical protein	I5Q85_RS03010
I5Q85_RS01520	876	20.082	79.549	46.4152	43.4137	20.9837	14.0881	53.5554	-0.477991	0.662377	0.72163	0.470522	0.90822	hypothetical protein	I5Q85_RS01520
I5Q85_RS04975	1173	34.8688	69.9275	62.8556	98.3574	37.7522	55.7615	124.348	0.433129	0.600342	-0.72147	0.47062	0.90822	glycosyltransferase	I5Q85_RS04975
I5Q85_RS02585	783	297.129	528.422	578.133	520.628	524.476	542.193	676.948	0.34212	0.474327	-0.721274	0.470741	0.90822	enoyl-ACP reductase	I5Q85_RS02585
I5Q85_RS01905	1125	66.0672	181.31	198.54	174.722	137.028	153.579	287.169	0.352254	0.489307	-0.719903	0.471585	0.908411	TIGR00730 family Rossman fold protein	I5Q85_RS01905
I5Q85_RS03085	408	1.07793	5.33739	2.6575	1.04732	1.02394	0	1.15758	-1.42262	1.97764	0.719352	0.471924	0.908488	hypothetical protein	I5Q85_RS03085
I5Q85_RS04360	75	0	29.0354	21.6852	17.0923	5.57023	65.8197	2.63626	1.08569	1.51104	-0.718505	0.472446	0.90865	#N/A	I5Q85_RS04360
I5Q85_RS06645	2367	54.812	106.107	67.5658	107.955	88.4247	69.8656	346.957	0.38905	0.542302	-0.717404	0.473125	0.908941	glycoside hydrolase N-terminal domain-containing protein	I5Q85_RS06645
I5Q85_RS05830	1380	72.662	181.471	142.997	182.38	120.789	125.2	327.354	0.368843	0.51424	-0.717258	0.473215	0.908941	replication-associated recombination protein A	I5Q85_RS05830
I5Q85_RS10655	363	203.542	591.906	509.273	537.961	507.535	319.579	274.41	0.373436	0.520882	-0.71693	0.473417	0.908941	50S ribosomal protein L18	I5Q85_RS10655
I5Q85_RS10995	594	2171.59	2654.25	2564.62	3342.93	2894.13	3106.07	3006.03	0.382077	0.533782	-0.715792	0.47412	0.908941	ribosome-associated translation inhibitor RaiA	raiA
I5Q85_RS01790	1080	447.941	922.815	898.53	910.404	783.7	796.463	1480.12	0.340049	0.475113	-0.715723	0.474163	0.908941	6-phosphofructokinase	I5Q85_RS01790
I5Q85_RS03945	1122	5.48766	7.11652	8.21409	12.187	11.1702	3.29978	16.3102	0.563942	0.78817	-0.715508	0.474295	0.908941	acyltransferase	I5Q85_RS03945
I5Q85_RS11100	1641	12.5962	36.2721	34.358	47.3919	21.3848	19.5534	80.9006	0.442678	0.618872	-0.715299	0.474424	0.908941	hypothetical protein	I5Q85_RS11100
I5Q85_RS08375	786	76.0971	213.333	155.19	203.325	134.472	135.031	205.805	0.375006	0.524308	-0.715239	0.474462	0.908941	glutamate 5-kinase	proB
I5Q85_RS02330	645	238.649	301.608	374.868	190.136	254.546	229.603	301.207	-0.369994	0.518039	0.71422	0.475091	0.908986	superoxide dismutase	I5Q85_RS02330
I5Q85_RS08810	516	26.4219	113.947	86.1524	95.2334	63.9604	71.7511	64.976	0.40272	0.564632	-0.713244	0.475695	0.909145	DNA-deoxyinosine glycosylase	I5Q85_RS08810
I5Q85_RS08745	1113	16.2009	15.6525	16.561	33.4014	16.5155	15.5235	39.9666	0.498963	0.701144	-0.711642	0.476686	0.909145	tyrosine-type recombinase/integrase	I5Q85_RS08745
I5Q85_RS00760	1491	52.2092	96.3952	106.899	120.942	75.3718	90.2206	235.437	0.374073	0.525745	-0.711511	0.476768	0.909145	NAD(P)H-hydrate dehydratase	I5Q85_RS00760
I5Q85_RS09275	1023	21.0655	64.5704	48.2246	61.402	35.1202	45.8421	79.8724	0.393508	0.554496	-0.709668	0.47791	0.909324	YeiH family protein	I5Q85_RS09275
I5Q85_RS09135	696	168.083	385.887	366.093	367.755	339.736	281.932	380.431	0.346572	0.48889	-0.708896	0.478389	0.909725	30S ribosomal protein S2	rpsB
I5Q85_RS10250	1056	219.482	439.93	373.228	483.149	331.919	338.915	674.735	0.363513	0.513211	-0.708312	0.478752	0.909737	HD domain-containing protein	I5Q85_RS10250
I5Q85_RS06655	1041	165.188	349.345	194.771	346.033	259.248	211.021	469.303	0.390466	0.551438	-0.708088	0.478891	0.909737	alpha/beta hydrolase	I5Q85_RS06655
I5Q85_RS10285	273	1.61098	7.97676	15.8866	0	7.65141	0	2.20725	-1.20366	1.7007	0.707745	0.479104	0.909737	HU family DNA-binding protein	I5Q85_RS10285
I5Q85_RS03455	891	98.2261	180.046	199.572	116.539	113.936	95.5715	204.334	-0.356172	0.503313	0.707656	0.479159	0.909737	DUF58 domain-containing protein	I5Q85_RS03455
I5Q85_RS05020	849	77.1845	98.3236	127.71	157.535	116.62	90.1241	170.765	0.405168	0.574144	-0.705691	0.48038	0.910012	glycosyltransferase family 2 protein	I5Q85_RS05020
I5Q85_RS00715	774	148.303	309.486	245.85	340.632	186.214	264.682	337.233	0.374237	0.530358	-0.705631	0.480418	0.910012	energy transducer TonB	I5Q85_RS00715
I5Q85_RS02280	945	44.6777	95.2484	113.015	116.21	76.9222	80.9686	143.108	0.37553	0.532423	-0.705323	0.480609	0.910012	glycosyltransferase family 2 protein	I5Q85_RS02280
I5Q85_RS04240	456	691.522	2753.91	1816.61	2029.71	1446.61	1821.41	1326.95	0.346601	0.491901	-0.704615	0.48105	0.910012	YbjN domain-containing protein	I5Q85_RS04240
I5Q85_RS00425	1026	35.5781	122.396	87.713	131.608	61.077	61.3451	145.731	0.414302	0.591117	-0.700881	0.483378	0.910478	AAA family ATPase	I5Q85_RS00425
I5Q85_RS04290	618	1.42329	14.0949	7.01786	6.22293	10.14	9.98478	7.91056	0.63111	0.900774	-0.70063	0.483534	0.910478	aminodeoxychorismate/anthranilate synthase component II	I5Q85_RS04290
I5Q85_RS00670	1512	30227.9	11211.8	23304.8	14974.2	25126.3	13240.7	59367.9	-0.498003	0.710903	0.700523	0.483601	0.910478	#N/A	I5Q85_RS00670
I5Q85_RS02680	2577	12.9703	24.2243	17.2505	25.3699	30.3153	9.09905	91.7147	0.448461	0.640189	-0.700514	0.483606	0.910478	glycoside hydrolase family 2	I5Q85_RS02680
I5Q85_RS01445	594	88.8478	250.516	258.287	248.903	192.707	176.599	203.352	0.357248	0.510301	-0.700073	0.483881	0.910478	Holliday junction branch migration protein RuvA	ruvA
I5Q85_RS10660	663	190.379	494.872	385.133	429.886	418.397	290.381	418.35	0.352063	0.502963	-0.699978	0.483941	0.910478	30S ribosomal protein S5	rpsE
I5Q85_RS10890	243	1212.61	2186.62	2786.5	2509.34	1925.51	2407.29	911.246	0.340986	0.488633	-0.697837	0.485279	0.911599	acyl carrier protein	I5Q85_RS10890
I5Q85_RS06825	2538	228.562	355.792	363.129	440.609	321.309	339.407	1541.19	0.359421	0.515844	-0.696763	0.485951	0.911868	hypothetical protein	I5Q85_RS06825
I5Q85_RS04855	669	13.8053	39.0611	30.7936	25.5491	9.99144	11.0683	24.2901	-0.491061	0.704991	0.696549	0.486085	0.911868	CRISPR-associated protein Cas4	cas4
I5Q85_RS00770	429	78.9378	194.585	163.018	134.468	172.365	169.727	110.368	0.339325	0.48736	-0.69625	0.486272	0.911889	50S ribosomal protein L13	rplM
I5Q85_RS00115	1380	90.8275	266.684	211.745	248.334	179.216	161.866	453.106	0.352831	0.508712	-0.693578	0.487947	0.912157	16S rRNA (adenine(1518)-N(6)/adenine(1519)-N(6))-dimethyltransferase RsmA	rsmA
I5Q85_RS05365	318	4.14902	18.2613	10.2289	16.1248	11.8236	11.6426	6.41593	0.655276	0.945422	-0.693104	0.488244	0.912372	hypothetical protein	I5Q85_RS05365
I5Q85_RS02145	2148	10.4421	41.904	31.8009	25.2645	9.53007	12.0654	75.8936	-0.436347	0.629774	0.692863	0.488396	0.912372	excinuclease ABC subunit UvrB	I5Q85_RS02145
I5Q85_RS08425	2742	103.614	245.668	201.865	244.977	184.811	161.129	902.526	0.34931	0.504835	-0.691929	0.488982	0.912554	hypothetical protein	I5Q85_RS08425
I5Q85_RS10690	1563	110.301	339.954	274.707	301.822	202.335	240.823	645.004	0.341131	0.493333	-0.691481	0.489263	0.91269	HD domain-containing protein	I5Q85_RS10690
I5Q85_RS01075	780	0	3.72249	0	0	0	0	0.555287	-2.48073	3.58764	0.691465	0.489273	NA	phosphate ABC transporter ATP-binding protein PstB	pstB
I5Q85_RS04860	2472	23.6622	85.1564	66.0117	83.491	42.5879	51.4216	244.142	0.380115	0.550093	-0.691002	0.489564	0.912786	CRISPR-associated helicase/endonuclease Cas3	I5Q85_RS04860
I5Q85_RS00655	417	296.362	711.959	718.939	686.562	489.899	659.972	420.825	0.333647	0.483053	-0.690704	0.489752	0.912906	hypothetical protein	I5Q85_RS00655
I5Q85_RS01795	1125	5.47302	14.1951	17.83	5.69744	7.79832	9.87295	18.4052	-0.460493	0.667733	0.689636	0.490423	0.913436	DUF805 domain-containing protein	I5Q85_RS01795
I5Q85_RS08260	1533	453.854	1371.27	1146.85	1218.93	796.019	1040.91	2591.2	0.334797	0.486114	-0.688722	0.490998	0.913764	F0F1 ATP synthase subunit alpha	atpA
I5Q85_RS06175	978	44.969	100.199	67.6276	93.9379	74.7538	68.1415	127.923	0.36685	0.533118	-0.688122	0.491376	0.913767	hydroxymethylbilane synthase	hemC
I5Q85_RS02485	1359	47.5718	176.798	127.654	143.379	94.3741	118.054	266.714	0.3502	0.509195	-0.687752	0.491609	0.913795	30S ribosomal protein S12 methylthiotransferase RimO	rimO
I5Q85_RS03350	1398	161.699	297	260.982	334.694	244.146	233.052	629.808	0.355436	0.516823	-0.687734	0.491621	0.913795	dipeptidase	I5Q85_RS03350
I5Q85_RS03285	942	41.085	261.226	163.445	118.394	45.2359	93.0174	175.847	-0.420372	0.611465	0.687484	0.491778	0.913892	LicD family protein	I5Q85_RS03285
I5Q85_RS06805	477	23.9721	100.437	57.9636	120.936	32.4054	36.2215	50.7704	0.497336	0.723501	-0.687402	0.491829	0.913892	very short patch repair endonuclease	I5Q85_RS06805
I5Q85_RS09185	354	2.48473	18.4547	15.3144	12.0708	4.72053	31.3759	7.79724	0.669782	0.976389	-0.685978	0.492727	0.914557	helix-turn-helix transcriptional regulator	I5Q85_RS09185
I5Q85_RS02295	1659	211.017	553.93	442.462	561.759	371.684	336.984	1178.95	0.354738	0.517481	-0.685509	0.493023	0.914824	GspE/PulE family protein	I5Q85_RS02295
I5Q85_RS00025	429	46.1325	167.512	130.162	188.255	60.3766	109.316	84.8686	0.43037	0.628078	-0.685217	0.493207	0.914824	hypothetical protein	I5Q85_RS00025
I5Q85_RS03775	2358	29.842	72.3422	37.9353	60.7075	59.7063	36.1129	203.909	0.381867	0.557776	-0.684624	0.493581	0.914824	PDZ domain-containing protein	I5Q85_RS03775
I5Q85_RS07935	1113	72.7067	249.136	194.835	232.658	126.118	167.432	324.869	0.361269	0.528008	-0.684211	0.493842	0.914824	glycosyltransferase family 4 protein	I5Q85_RS07935
I5Q85_RS00130	822	88.8153	244.611	205.772	204.817	169.241	189.171	255.17	0.328123	0.479592	-0.684171	0.493867	0.914824	hypothetical protein	I5Q85_RS00130
I5Q85_RS08750	300	0	0	1.8071	4.27308	1.39256	0	0.698184	1.86896	2.73193	-0.684117	0.493901	NA	hypothetical protein	I5Q85_RS08750
I5Q85_RS00835	1326	33.8305	105.105	73.5923	96.0315	72.1483	52.1196	163.093	0.372785	0.545135	-0.683839	0.494077	0.914824	sodium:proton antiporter	I5Q85_RS00835
I5Q85_RS02590	858	31.2676	135.363	113.102	147.914	62.8111	67.6032	133.598	0.418154	0.611977	-0.683284	0.494427	0.914848	diacylglycerol kinase catalytic subunit	I5Q85_RS02590
I5Q85_RS02780	1389	378.687	669.967	598.724	751.558	570.557	545.535	1438.37	0.349002	0.511	-0.682978	0.494621	0.914848	dihydrolipoyl dehydrogenase	lpdA
I5Q85_RS05145	618	2.84658	10.5711	15.7902	13.1373	4.73199	17.9726	10.9378	0.583487	0.85456	-0.682793	0.494738	0.914848	hypothetical protein	I5Q85_RS05145
I5Q85_RS06635	504	33.1593	79.2136	69.9175	86.479	72.1145	39.1784	55.4975	0.409914	0.600416	-0.682716	0.494786	0.914848	DUF456 domain-containing protein	I5Q85_RS06635
I5Q85_RS02595	1140	28.934	125.438	119.364	116.573	80.9882	71.449	170.101	0.377204	0.552613	-0.682582	0.494871	0.914848	transglutaminase-like domain-containing protein	I5Q85_RS02595
I5Q85_RS02070	411	132.688	139.525	224.239	103.968	290.709	258.234	137.929	0.406216	0.595153	-0.68254	0.494898	0.914848	OsmC family protein	I5Q85_RS02070
I5Q85_RS10095	480	59.5558	178.447	153.603	142.436	104.442	167.12	107.477	0.346344	0.507554	-0.682379	0.494999	0.91487	LysM peptidoglycan-binding domain-containing protein	I5Q85_RS10095
I5Q85_RS11250	1083	23.1472	85.1222	75.5878	87.9868	48.2187	49.0001	111.773	0.389249	0.571776	-0.680771	0.496016	0.915215	tRNA (adenosine(37)-N6)-threonylcarbamoyltransferase complex transferase subunit TsaD	tsaD
I5Q85_RS06170	357	13.5512	22.3662	13.6671	4.78777	17.5532	6.91383	8.23244	-0.631407	0.927982	0.680408	0.496246	0.915267	DUF488 domain-containing protein	I5Q85_RS06170
I5Q85_RS04460	1002	61.8875	102.145	123.9	141.157	87.5559	96.0691	180.457	0.370341	0.544582	-0.680047	0.496475	0.915396	terpene cyclase/mutase family protein	I5Q85_RS04460
I5Q85_RS08150	264	79.963	214.466	242.316	179.664	189.894	196.337	81.0503	0.346052	0.509197	-0.679603	0.496756	0.915412	50S ribosomal protein L27	rpmA
I5Q85_RS10755	594	269.505	529.138	580.462	580.535	464.889	452.926	493.634	0.335672	0.495136	-0.67794	0.49781	0.916001	peptidylprolyl isomerase	I5Q85_RS10755
I5Q85_RS03435	2415	64.8313	116.923	98.0997	78.9149	48.7827	68.477	333.19	-0.354925	0.523604	0.67785	0.497867	0.916001	BatD family protein	I5Q85_RS03435
I5Q85_RS03050	2208	1.99183	8.87631	6.6293	5.22523	2.08127	1.11786	15.3341	-0.553635	0.817089	0.677571	0.498044	0.916001	hypothetical protein	I5Q85_RS03050
I5Q85_RS02320	1566	49.428	122.371	128.782	159.627	69.3611	88.2639	278.152	0.384487	0.569175	-0.675516	0.499348	0.9164	murein biosynthesis integral membrane protein MurJ	murJ
I5Q85_RS06705	423	272.403	715.589	761.289	578.836	528.381	720.632	421.073	0.31267	0.463007	-0.675303	0.499483	0.916451	methylmalonyl-CoA epimerase	mce
I5Q85_RS00400	1728	15.0162	67.6316	60.2366	69.2397	33.6051	37.852	135.392	0.398141	0.590013	-0.674801	0.499802	0.916585	BatA and WFA domain-containing protein	I5Q85_RS00400
I5Q85_RS03920	663	72.9677	212.401	206.058	232.022	139.886	132.16	187.037	0.367187	0.54472	-0.674085	0.500257	0.916585	cytochrome c	I5Q85_RS03920
I5Q85_RS08415	1080	217.862	455.022	355.396	416.625	357.423	358.809	676.348	0.328495	0.487672	-0.673599	0.500567	0.916585	M42 family metallopeptidase	I5Q85_RS08415
I5Q85_RS10100	816	11.3183	36.4722	24.5819	20.4228	9.21545	12.0992	25.6076	-0.453641	0.673568	0.67349	0.500636	0.916585	TatD family hydrolase	I5Q85_RS10100
I5Q85_RS10580	2271	54.0305	146.072	108.378	141.495	95.1059	86.948	411.113	0.35093	0.521636	-0.672748	0.501108	0.916585	VacB/RNase II family 3'-5' exoribonuclease	I5Q85_RS10580
I5Q85_RS06390	945	139.153	451.662	398.135	463.03	233.861	306.897	529.038	0.359823	0.534994	-0.672574	0.501218	0.916585	M28 family peptidase	I5Q85_RS06390
I5Q85_RS10440	1275	281.125	664.967	616.54	677.325	506.235	465.577	1174.24	0.334354	0.497187	-0.672492	0.50127	0.916585	2-oxo acid dehydrogenase subunit E2	I5Q85_RS10440
I5Q85_RS10975	747	239.621	504.33	518.906	522.265	418.326	414.677	562.305	0.328027	0.488735	-0.671175	0.502109	0.916585	3-oxoacyl-[acyl-carrier-protein] reductase	fabG
I5Q85_RS01140	906	13.5919	38.4575	23.3367	28.7702	34.1222	19.0703	40.6782	0.401978	0.599383	-0.670652	0.502442	0.916585	DMT family transporter	I5Q85_RS01140
I5Q85_RS03145	327	855.384	2255.35	2374.1	2570.38	1475.6	1611.52	1035.69	0.351439	0.524141	-0.670503	0.502537	0.916585	hypothetical protein	I5Q85_RS03145
I5Q85_RS06760	732	22.831	58.5071	50.3618	54.8729	41.0918	45.5208	56.8582	0.366907	0.547269	-0.670432	0.502582	0.916585	single-strand selective monofunctional uracil-DNA glycosylase	I5Q85_RS06760
I5Q85_RS10345	549	453.415	731.174	756.414	622.671	709.976	926.151	667.232	0.321061	0.480295	-0.668465	0.503837	0.917307	hypothetical protein	I5Q85_RS10345
I5Q85_RS11115	1059	34.8847	119.267	130.029	146.875	74.9535	62.9296	169.668	0.398834	0.596692	-0.668409	0.503873	0.917308	hypothetical protein	I5Q85_RS11115
I5Q85_RS10510	432	120.13	240.281	212.083	272.013	151.827	214.257	152.324	0.360277	0.539561	-0.667723	0.50431	0.917486	hypothetical protein	I5Q85_RS10510
I5Q85_RS11105	408	104.559	122.76	110.286	99.4957	182.261	163.339	95.6189	0.38629	0.579814	-0.666231	0.505264	0.917984	hypothetical protein	I5Q85_RS11105
I5Q85_RS03670	729	15.6855	38.8333	31.2338	24.0324	10.3152	18.6218	28.3354	-0.435706	0.654276	0.665936	0.505452	0.917984	TlyA family RNA methyltransferase	I5Q85_RS03670
I5Q85_RS08315	618	4.98151	15.2694	9.64956	11.7544	7.43598	17.9726	11.5564	0.520123	0.781084	-0.665899	0.505476	0.917984	heme-binding protein	I5Q85_RS08315
I5Q85_RS09715	903	48.7039	157.556	169.303	173.668	86.5143	120.268	190.706	0.36786	0.552471	-0.665846	0.505509	0.917984	DNA damage-inducible protein D	dinD
I5Q85_RS02350	1221	24.4932	79.663	67.9327	74.5427	43.7954	57.6124	118.866	0.355079	0.535171	-0.663486	0.507019	0.918302	nickel pincer cofactor biosynthesis protein LarC	larC
I5Q85_RS11205	375	601.642	1101.41	1051.01	958.31	1072.83	1046.53	632.422	0.313139	0.472636	-0.662538	0.507626	0.91868	50S ribosomal protein L7/L12	rplL
I5Q85_RS09945	1302	29.7251	89.2024	64.9556	47.9163	35.9369	33.1752	108.161	-0.350011	0.529746	0.660714	0.508796	0.918807	aminotransferase class I/II-fold pyridoxal phosphate-dependent enzyme	I5Q85_RS09945
I5Q85_RS10985	1611	24.2966	126.162	76.053	94.9573	62.4965	62.0506	196.38	0.36594	0.554489	-0.659959	0.50928	0.918935	ATP-binding cassette domain-containing protein	I5Q85_RS10985
I5Q85_RS03760	672	363.225	652.432	618.77	692.468	461.906	688.682	680.283	0.330957	0.501675	-0.659705	0.509443	0.919172	hypothetical protein	I5Q85_RS03760
I5Q85_RS09155	960	99.8705	342.527	243.394	314.695	176.245	201.83	372.069	0.351671	0.533121	-0.659646	0.509481	0.919172	hypothetical protein	I5Q85_RS09155
I5Q85_RS05035	1161	36.7444	56.8954	63.0383	92.381	43.18	44.6451	117.411	0.400596	0.607484	-0.659436	0.509616	0.919266	polysaccharide pyruvyl transferase family protein	I5Q85_RS05035
I5Q85_RS05975	2862	252.322	413.161	382.635	466.127	382.588	348.416	1901.99	0.337387	0.511817	-0.659194	0.509771	0.919294	beta-N-acetylglucosaminidase domain-containing protein	I5Q85_RS05975
I5Q85_RS06525	447	211.535	662.553	640.368	484.665	512.162	532.852	375.482	0.304973	0.46281	-0.65896	0.509922	0.919421	phage holin family protein	I5Q85_RS06525
I5Q85_RS00555	1986	31.4457	85.1617	70.9737	85.6337	49.0129	60.8981	216.586	0.345065	0.525943	-0.656087	0.511768	0.919919	ATP-dependent helicase	I5Q85_RS00555
I5Q85_RS07230	651	86.473	285.448	218.184	262.555	139.897	199.051	217.482	0.348761	0.531623	-0.656031	0.511804	0.919919	MotA/TolQ/ExbB proton channel family protein	I5Q85_RS07230
I5Q85_RS06385	885	68.0815	245.242	231.554	224.035	136.895	181.283	265.871	0.340084	0.518822	-0.655492	0.512151	0.920157	ParB/RepB/Spo0J family partition protein	I5Q85_RS06385
I5Q85_RS10865	2298	566.874	955.211	972.908	1104.9	860.258	832.412	3576.58	0.330819	0.504974	-0.655121	0.51239	0.920386	sodium/solute symporter	I5Q85_RS10865
I5Q85_RS03570	579	22.0278	41.3717	55.2429	44.2806	33.912	57.5496	41.8374	0.377639	0.576706	-0.654821	0.512583	0.920386	NAD(P)H-dependent oxidoreductase	I5Q85_RS03570
I5Q85_RS09195	2532	2.60543	10.3206	12.8467	11.1384	4.78485	11.2104	36.5347	0.427272	0.653068	-0.654254	0.512948	0.920443	excinuclease ABC subunit UvrA	I5Q85_RS09195
I5Q85_RS07910	612	137.257	390.222	325.986	268.115	336.534	276.265	296.657	0.306508	0.469132	-0.653352	0.513529	0.920681	30S ribosomal protein S4	rpsD
I5Q85_RS06400	2199	80.7994	178.913	150.386	211.225	117.028	112.805	546.431	0.357981	0.548536	-0.652612	0.514006	0.920945	hypothetical protein	I5Q85_RS06400
I5Q85_RS02210	453	21.3588	28.8431	31.1156	16.0358	37.8111	57.2108	25.0575	0.44389	0.682009	-0.650856	0.515139	0.921164	hypothetical protein	I5Q85_RS02210
I5Q85_RS02060	789	86.3985	109.481	105.815	92.0689	57.1848	70.387	124.011	-0.376994	0.579839	0.65017	0.515582	0.921208	tryptophan synthase subunit alpha	I5Q85_RS02060
I5Q85_RS03335	1779	112.978	303.166	275.788	266.137	196.32	251.125	703.518	0.308537	0.474552	-0.650164	0.515586	0.921208	phosphoenolpyruvate--protein phosphotransferase	ptsP
I5Q85_RS04980	966	76.0311	181.847	162.19	221.616	92.1163	134.143	242.412	0.36891	0.568442	-0.648985	0.516348	0.921297	hypothetical protein	I5Q85_RS04980
I5Q85_RS09825	498	7.065	26.2368	35.9243	35.18	9.22778	32.2159	19.9976	0.498684	0.768459	-0.64894	0.516377	0.921297	hypothetical protein	I5Q85_RS09825
I5Q85_RS07285	339	190.708	612.398	444.578	506.719	455.97	302.159	240.055	0.340015	0.52487	-0.647809	0.517108	0.921297	50S ribosomal protein L22	rplV
I5Q85_RS04945	2403	39.3492	106.33	74.2242	101.715	66.0639	62.1425	310.166	0.343038	0.529578	-0.647757	0.517142	0.921297	polysaccharide biosynthesis tyrosine autokinase	I5Q85_RS04945
I5Q85_RS01965	687	55.6948	180.679	128.628	166.072	90.6074	116.765	142.948	0.351898	0.543529	-0.647432	0.517352	0.921297	sigma-70 family RNA polymerase sigma factor	I5Q85_RS01965
I5Q85_RS00035	1749	18.6077	70.1398	73.4618	81.8457	36.0679	42.3368	157.341	0.384865	0.595042	-0.646786	0.51777	0.921297	hypothetical protein	I5Q85_RS00035
I5Q85_RS00520	1002	185.663	359.32	302.987	385.089	267.671	283.281	523.134	0.331944	0.513342	-0.646634	0.517869	0.921297	2-enoyl thioester reductase domain-containing protein	I5Q85_RS00520
I5Q85_RS10195	99	8.88478	87.986	16.4282	69.0599	12.6596	49.8634	6.57225	0.703492	1.08826	-0.646436	0.517997	0.921297	PEP-CTERM sorting domain-containing protein	I5Q85_RS10195
I5Q85_RS08145	318	80.2145	321.855	173.891	198.873	193.119	190.163	101.465	0.337597	0.522851	-0.645684	0.518484	0.921297	50S ribosomal protein L21	rplU
I5Q85_RS06965	1500	20.5238	67.2653	33.612	53.5559	48.461	24.6824	106.226	0.382148	0.592363	-0.645124	0.518847	0.921297	pseudouridine synthase	I5Q85_RS06965
I5Q85_RS06150	76	109.949	401.147	213.999	146.184	43.9755	259.814	23.8167	-0.479422	0.743565	0.644761	0.519082	0.921297	#N/A	I5Q85_RS06150
I5Q85_RS01500	810	82.5297	138.904	125.158	139.271	120.172	137.124	176.541	0.328939	0.510386	-0.64449	0.519258	0.921301	histidinol-phosphatase	I5Q85_RS01500
I5Q85_RS11170	984	21.9004	81.8834	55.6454	43.4256	25.049	27.5921	68.1589	-0.371505	0.576606	0.644297	0.519383	0.92131	thioredoxin family protein	I5Q85_RS11170
I5Q85_RS10390	942	26.145	70.8932	45.4652	32.2069	35.0357	26.2021	61.9887	-0.351811	0.547124	0.643019	0.520212	0.9217	glycoside hydrolase family 16 protein	I5Q85_RS10390
I5Q85_RS06785	906	72.3286	141.011	129.848	188.657	82.5389	107.611	192.704	0.371649	0.578226	-0.64274	0.520393	0.921733	SAVED domain-containing protein	I5Q85_RS06785
I5Q85_RS10625	504	85.516	216.037	218.358	188.219	179.872	171.405	150.488	0.314375	0.489543	-0.642181	0.520756	0.921829	septal ring lytic transglycosylase RlpA family protein	I5Q85_RS10625
I5Q85_RS08255	873	176.322	493.901	519.153	481.639	314.402	411.373	586.128	0.317631	0.495145	-0.64149	0.521204	0.921847	ATP synthase F1 subunit gamma	atpG
I5Q85_RS02690	1644	16.8535	25.6091	22.0941	38.4681	15.247	23.2711	70.3569	0.40588	0.633	-0.6412	0.521393	0.9219	beta-N-acetylhexosaminidase	I5Q85_RS02690
I5Q85_RS02745	993	31.8886	84.0652	60.6006	75.7364	44.5955	68.355	103.211	0.343385	0.53614	-0.640477	0.521863	0.922035	adenosylcobinamide-phosphate synthase CbiB	cobD
I5Q85_RS03940	234	0	0	0	5.47831	0	0	0.456353	2.46041	3.85551	-0.638155	0.523373	NA	lactoylglutathione lyase	I5Q85_RS03940
I5Q85_RS03460	984	213.641	416.794	449.02	266.199	256.434	237.041	513.211	-0.306209	0.479989	0.63795	0.523506	0.922741	MoxR family ATPase	I5Q85_RS03460
I5Q85_RS07200	306	94.8581	204.007	278.152	188.518	200.692	225.852	102.392	0.321411	0.505505	-0.635822	0.524892	0.923146	integration host factor subunit beta	I5Q85_RS07200
I5Q85_RS10645	402	246.155	680.743	451.775	561.24	517.532	356.114	323.04	0.329332	0.518282	-0.63543	0.525148	0.923146	30S ribosomal protein S8	rpsH
I5Q85_RS01515	276	27.0889	55.2304	47.1417	38.7054	63.5732	49.1859	22.2135	0.407293	0.6411	-0.635303	0.525231	0.923146	type B 50S ribosomal protein L31	I5Q85_RS01515
I5Q85_RS02240	564	45.2273	74.6477	76.8978	56.8229	50.3691	19.6934	53.5441	-0.407611	0.642447	0.634467	0.525776	0.923146	ribonuclease H-like domain-containing protein	I5Q85_RS02240
I5Q85_RS00510	225	525.801	764.599	908.368	470.988	570.02	603.347	250.323	-0.316711	0.499214	0.63442	0.525807	0.923149	hypothetical protein	I5Q85_RS00510
I5Q85_RS03900	2292	44.325	169.753	127.017	163.503	83.4805	88.3052	433.724	0.353646	0.557669	-0.63415	0.525983	0.923179	DUF5110 domain-containing protein	I5Q85_RS03900
I5Q85_RS00915	639	49.5545	235.146	171.377	205.964	117.681	115.88	157.56	0.362324	0.571511	-0.633974	0.526098	0.923317	pyridoxamine 5'-phosphate oxidase	pdxH
I5Q85_RS09095	1413	280.125	610.298	490.334	539.2	468.029	474.258	1164.88	0.302815	0.478037	-0.633455	0.526436	0.923506	3-isopropylmalate dehydratase large subunit	leuC
I5Q85_RS07870	621	4.24924	2.33779	0	8.25716	5.38186	0	4.47946	0.914582	1.45013	-0.630688	0.528244	0.924009	isoprenylcysteine carboxylmethyltransferase family protein	I5Q85_RS07870
I5Q85_RS02710	1101	41.9424	312.506	159.044	134.674	56.9165	90.7935	225.35	-0.390319	0.619465	0.630091	0.528635	0.924009	substrate-binding domain-containing protein	I5Q85_RS02710
I5Q85_RS02990	1350	4.88663	7.52769	6.42524	5.38092	4.02294	1.82832	12.1176	-0.512898	0.814131	0.629994	0.528698	0.924009	replicative DNA helicase	I5Q85_RS02990
I5Q85_RS07825	1542	69.3064	322.929	208.484	240.257	167.974	169.671	497.981	0.330505	0.524647	-0.629956	0.528723	0.924009	hypothetical protein	I5Q85_RS07825
I5Q85_RS08550	891	12.34	28.514	29.8141	28.775	21.5682	26.3168	37.3241	0.364647	0.579223	-0.629545	0.528993	0.924047	hypothetical protein	I5Q85_RS08550
I5Q85_RS03860	1257	154.646	283.54	244.541	293.031	227.661	236.613	530.29	0.317386	0.504228	-0.629451	0.529054	0.924047	phosphoribosylamine--glycine ligase	purD
I5Q85_RS02725	591	16.3714	45.4446	48.6174	54.2269	26.1546	35.4992	37.8976	0.392886	0.624839	-0.628779	0.529494	0.924047	bifunctional adenosylcobinamide kinase/adenosylcobinamide-phosphate guanylyltransferase	I5Q85_RS02725
I5Q85_RS02815	471	32.6813	70.8932	65.6081	94.3525	51.4448	36.6829	48.6677	0.400812	0.638144	-0.62809	0.529945	0.924047	L,D-transpeptidase	I5Q85_RS02815
I5Q85_RS07635	2280	37.6142	149.634	111.517	126.881	79.3391	84.981	372.521	0.330396	0.526577	-0.627441	0.53037	0.924262	tetratricopeptide repeat protein	I5Q85_RS07635
I5Q85_RS03885	549	83.313	317.327	222.184	277.089	165.889	170.843	189.38	0.341179	0.544372	-0.626738	0.530831	0.924301	peptide deformylase	def
I5Q85_RS07260	366	436.192	723.902	765.795	714.515	759.057	677.754	435.379	0.307572	0.490836	-0.62663	0.530902	0.924309	50S ribosomal protein L14	rplN
I5Q85_RS10420	327	68.5921	195.345	145.894	184.252	109.871	132.092	77.6861	0.347325	0.55453	-0.626342	0.53109	0.924383	hypothetical protein	I5Q85_RS10420
I5Q85_RS07680	1299	0	0	0.417344	0.328952	0.96482	0	0.643145	1.74865	2.79442	-0.625766	0.531468	NA	hypothetical protein	I5Q85_RS07680
I5Q85_RS03315	381	13.8519	89.5448	62.6082	71.7788	27.4125	68.0223	34.0501	0.424933	0.680244	-0.624677	0.532183	0.925073	PEGA domain-containing protein	I5Q85_RS03315
I5Q85_RS08500	1413	35.1713	148.465	103.975	127.618	71.8453	80.3531	221.948	0.343192	0.549453	-0.624607	0.532229	0.925073	hemolysin family protein	I5Q85_RS08500
I5Q85_RS11295	627	18.2372	54.4124	56.2016	52.4764	38.6451	41.3341	45.8203	0.356038	0.570395	-0.624195	0.532499	0.925138	TetR/AcrR family transcriptional regulator	I5Q85_RS11295
I5Q85_RS02030	918	28.2658	56.1414	41.3389	54.4608	36.4067	51.0855	71.6223	0.345904	0.554311	-0.624026	0.532611	0.925192	hypothetical protein	I5Q85_RS02030
I5Q85_RS06215	969	52.6485	188.026	134.274	177.714	84.0708	112.077	203.57	0.346806	0.558817	-0.620607	0.534858	0.925471	RsmB/NOP family class I SAM-dependent RNA methyltransferase	I5Q85_RS06215
I5Q85_RS03375	558	56.7479	119.68	128.246	124.823	105.565	92.8906	100.68	0.325875	0.525357	-0.620293	0.535065	0.925471	YqgE/AlgH family protein	I5Q85_RS03375
I5Q85_RS03125	1299	34.8722	129.083	87.2249	107.238	80.7233	59.8533	181.39	0.337296	0.544041	-0.619982	0.535269	0.925471	histidinol dehydrogenase	hisD
I5Q85_RS04640	78	22.5537	0	20.8511	16.4349	21.4239	63.2881	3.51333	0.842643	1.35946	-0.619835	0.535366	0.925471	#N/A	I5Q85_RS04640
I5Q85_RS06605	1254	26.6543	62.5164	40.6381	74.2848	41.3103	24.6036	100.144	0.392334	0.632996	-0.619805	0.535386	0.925471	DNA recombination protein RmuC	rmuC
I5Q85_RS07050	882	190.977	419.729	398.914	401.146	316.404	345.609	523.615	0.298263	0.482059	-0.618728	0.536095	0.925471	4-hydroxy-tetrahydrodipicolinate synthase	I5Q85_RS07050
I5Q85_RS04230	2838	57.0279	128.398	108.502	125.573	98.7744	85.6664	494.756	0.312082	0.504524	-0.618568	0.536201	0.925471	DNA polymerase I	polA
I5Q85_RS06160	1899	19.2223	62.6883	65.0898	62.3298	36.9588	46.7912	154.818	0.330645	0.534731	-0.618339	0.536352	0.925471	DNA mismatch repair endonuclease MutL	mutL
I5Q85_RS00200	5733	49.9403	110.662	93.9956	125.964	77.8258	65.656	875.842	0.33454	0.541733	-0.617537	0.536881	0.925471	RHS repeat-associated core domain-containing protein	I5Q85_RS00200
I5Q85_RS05825	1218	67.161	148.395	106.824	144.19	126.222	77.0057	238.299	0.338061	0.547939	-0.616968	0.537256	0.925471	hypothetical protein	I5Q85_RS05825
I5Q85_RS05265	402	54.7011	108.341	149.693	103.107	84.1769	159.637	74.4196	0.333612	0.54129	-0.616327	0.537679	0.925471	DUF4870 domain-containing protein	I5Q85_RS05265
I5Q85_RS09680	966	38.2432	227.684	135.252	191.537	83.0344	104.76	205.807	0.374397	0.608065	-0.615719	0.53808	0.925632	alginate lyase family protein	I5Q85_RS09680
I5Q85_RS07135	1047	180.623	430.539	300.32	370.579	308.836	285.25	565.51	0.305676	0.49666	-0.615464	0.538249	0.925703	threonylcarbamoyl-AMP synthase	I5Q85_RS07135
I5Q85_RS03955	693	13.9618	75.4166	49.2845	57.3444	31.9504	46.3017	51.5565	0.371461	0.603685	-0.615322	0.538342	0.925703	DUF4230 domain-containing protein	I5Q85_RS03955
I5Q85_RS06025	879	129.087	293.162	193.662	252.301	193.912	219.024	325.4	0.310085	0.503972	-0.615282	0.538368	0.925703	fumarylacetoacetate hydrolase family protein	I5Q85_RS06025
I5Q85_RS06740	702	2.50596	13.4423	19.3066	6.69571	8.92664	0	9.1975	-0.6093	0.991324	0.614633	0.538797	0.925767	hypothetical protein	I5Q85_RS06740
I5Q85_RS08345	972	97.7326	286.769	267.161	287.51	188.683	175.214	357.718	0.32115	0.522922	-0.614146	0.539119	0.925767	KpsF/GutQ family sugar-phosphate isomerase	I5Q85_RS08345
I5Q85_RS05190	903	202.608	354.502	318.794	416.897	296.092	258.304	493.7	0.327822	0.533952	-0.613954	0.539246	0.925767	DUF58 domain-containing protein	I5Q85_RS05190
I5Q85_RS05000	1140	84.1014	135.626	145.995	165.676	116.901	125.577	259.995	0.322414	0.525402	-0.613651	0.539446	0.925767	glycosyltransferase	I5Q85_RS05000
I5Q85_RS09665	468	88.3352	355.187	206.195	259.307	155.324	232.056	167.47	0.327224	0.533247	-0.613644	0.539451	0.925767	acyl-CoA thioesterase	I5Q85_RS09665
I5Q85_RS00960	453	15.5337	33.6503	21.5416	41.5045	11.9889	29.9676	20.557	0.457508	0.746002	-0.613281	0.539691	0.925767	hypothetical protein	I5Q85_RS00960
I5Q85_RS00060	1086	12.554	32.7517	32.4479	35.8057	20.3883	25.0006	49.0761	0.358721	0.585009	-0.613189	0.539751	0.925767	site-specific integrase	I5Q85_RS00060
I5Q85_RS08420	474	182.785	379.788	300.802	368.711	278.511	286.399	247.543	0.312829	0.510261	-0.613076	0.539826	0.925767	hypothetical protein	I5Q85_RS08420
I5Q85_RS08955	1224	6.82691	57.5252	27.4608	27.2304	10.922	7.05787	43.2077	-0.459482	0.749793	0.612811	0.540001	0.925767	glycosyltransferase family 4 protein	I5Q85_RS08955
I5Q85_RS09870	552	14.3412	36.8202	41.249	20.9009	18.9206	17.8858	22.746	-0.39009	0.636833	0.612547	0.540176	0.925767	hypothetical protein	I5Q85_RS09870
I5Q85_RS07190	519	6.77914	12.5876	28.2033	15.6433	4.02473	4.75576	10.4109	-0.563531	0.921005	0.611865	0.540627	0.925872	septal ring lytic transglycosylase RlpA family protein	I5Q85_RS07190
I5Q85_RS04740	621	133.143	316.771	326.5	273.174	250.257	280.21	276.807	0.287842	0.470998	-0.611132	0.541112	0.925886	hypothetical protein	I5Q85_RS04740
I5Q85_RS00420	1584	29.9861	94.86	83.8521	107.906	49.3197	50.6425	187.354	0.355014	0.584472	-0.607411	0.543578	0.926504	hypothetical protein	I5Q85_RS00420
I5Q85_RS03715	513	301.771	522.128	415.316	558.083	400.665	437.835	400.021	0.317937	0.523749	-0.607042	0.543823	0.926714	hypothetical protein	I5Q85_RS03715
I5Q85_RS01765	285	46.2944	96.7846	108.426	133.44	90.8826	43.3024	43.337	0.396829	0.656308	-0.604638	0.54542	0.927243	30S ribosomal protein S6	rpsF
I5Q85_RS05590	450	2.93198	4.83923	4.81893	1.89915	9.28371	8.22746	4.09078	0.697514	1.15454	-0.604148	0.545745	0.927386	hypothetical protein	I5Q85_RS05590
I5Q85_RS00330	1710	2.57191	17.8288	4.12145	7.99641	1.22154	2.16512	16.11	-0.560962	0.929255	0.603669	0.546064	0.927472	potassium-transporting ATPase subunit KdpA	kdpA
I5Q85_RS03495	1524	116.586	463.442	399.127	434.318	256.033	248.605	810.296	0.326822	0.541643	-0.603391	0.546249	0.927649	SUMF1/EgtB/PvdO family nonheme iron enzyme	I5Q85_RS03495
I5Q85_RS08050	990	27.987	112.915	103.497	96.6838	67.0959	72.3019	130.57	0.322451	0.535386	-0.602278	0.546989	0.927679	peptidoglycan DD-metalloendopeptidase family protein	I5Q85_RS08050
I5Q85_RS10505	1173	7.12373	22.2778	15.2517	21.8572	14.6023	9.46894	30.3667	0.393552	0.65549	-0.600394	0.548244	0.92822	hypothetical protein	I5Q85_RS10505
I5Q85_RS01715	1377	273.715	564.577	526.382	548.332	440.825	457.081	1116.42	0.289786	0.483194	-0.59973	0.548686	0.928441	FAD-binding oxidoreductase	I5Q85_RS01715
I5Q85_RS01055	1863	39.8957	114.162	65.7656	89.9113	78.7097	58.2944	237.71	0.316815	0.528352	-0.599629	0.548753	0.928441	hypothetical protein	I5Q85_RS01055
I5Q85_RS05635	912	43.401	98.6949	86.1939	136.345	43.0593	63.6004	126.009	0.377435	0.630104	-0.599004	0.54917	0.928508	hypothetical protein	I5Q85_RS05635
I5Q85_RS07785	2994	73.4463	126.8	102.487	150.571	100.605	86.9736	572.142	0.327759	0.54942	-0.596554	0.550805	0.928617	beta-N-acetylglucosaminidase domain-containing protein	I5Q85_RS07785
I5Q85_RS06230	1398	59.4575	142.269	110.52	122.568	92.0402	112.995	255.47	0.292752	0.491712	-0.595372	0.551595	0.928617	efflux RND transporter periplasmic adaptor subunit	I5Q85_RS06230
I5Q85_RS10800	762	47.3272	143.843	92.4893	67.8534	59.2111	63.1635	99.4695	-0.305289	0.512861	0.595266	0.551665	0.928617	exodeoxyribonuclease III	xth
I5Q85_RS06130	540	125.423	333.369	315.238	322.855	222.035	237.682	237.938	0.30184	0.507216	-0.595091	0.551782	0.928617	hypothetical protein	I5Q85_RS06130
I5Q85_RS08900	435	114.246	335.409	281.658	372.298	149.82	218.453	182.248	0.343563	0.577529	-0.594885	0.55192	0.928617	hypothetical protein	I5Q85_RS08900
I5Q85_RS00665	471	31.7475	66.2697	88.6284	37.1967	73.6192	102.188	51.9422	0.342371	0.575568	-0.59484	0.551951	0.928617	hypothetical protein	I5Q85_RS00665
I5Q85_RS07965	2847	116.785	263.124	232.505	239.995	191.495	207.637	1020.21	0.283649	0.477232	-0.594364	0.552269	0.928617	aminomethyl-transferring glycine dehydrogenase	gcvP
I5Q85_RS05550	333	3.96213	8.71934	11.3961	5.13283	5.01822	0	3.17258	-0.768587	1.2932	0.594329	0.552292	0.928617	hypothetical protein	I5Q85_RS05550
I5Q85_RS08470	639	92.2265	237.418	198.526	201.283	168.676	171.888	193.83	0.291442	0.490444	-0.594242	0.55235	0.928617	endonuclease III	I5Q85_RS08470
I5Q85_RS05325	537	5.73292	27.0348	15.1433	23.872	10.1135	16.0872	14.5803	0.456553	0.769122	-0.593603	0.552778	0.928744	hypothetical protein	I5Q85_RS05325
I5Q85_RS00355	267	0	0	8.12179	0	0	0	0.468927	-2.25715	3.8076	0.5928	0.553315	NA	hypothetical protein	I5Q85_RS00355
I5Q85_RS08625	933	12.2559	38.9006	33.7015	38.0135	23.7317	23.8094	44.7405	0.350981	0.593104	-0.59177	0.554004	0.928943	LysR family transcriptional regulator	I5Q85_RS08625
I5Q85_RS08805	969	61.272	219.488	161.128	185.652	130.633	114.624	236.235	0.31214	0.528311	-0.590826	0.554637	0.929083	DNA polymerase III subunit delta'	I5Q85_RS08805
I5Q85_RS04150	1995	158.944	321.645	203.808	317	226.16	208.47	844.569	0.315958	0.534959	-0.590621	0.554774	0.929083	family 20 glycosylhydrolase	I5Q85_RS04150
I5Q85_RS08525	1239	44.3701	94.324	73.9467	88.9794	74.5169	63.7478	158.281	0.307769	0.521108	-0.590606	0.554785	0.929083	methyltransferase domain-containing protein	I5Q85_RS08525
I5Q85_RS01285	2592	10.1805	44.5277	38.6937	36.9279	25.1434	27.1392	129.41	0.319951	0.542057	-0.590254	0.55502	0.929083	YfhO family protein	I5Q85_RS01285
I5Q85_RS11510	954	237.877	439.031	495.532	465.381	401.126	382.913	668.405	0.289096	0.490172	-0.589784	0.555335	0.929083	Amuc_1100 family pilus-like protein	I5Q85_RS11510
I5Q85_RS03000	1527	2.59212	9.50733	10.2958	8.39505	4.65097	11.3148	19.4323	0.409227	0.694187	-0.589506	0.555522	0.929083	hypothetical protein	I5Q85_RS03000
I5Q85_RS04785	516	24.7172	52.0499	26.266	26.4997	17.8118	26.3087	25.8839	-0.389342	0.660846	0.589156	0.555756	0.929385	C-GCAxxG-C-C family protein	I5Q85_RS04785
I5Q85_RS02270	456	22.1827	76.4089	42.7997	33.7348	27.4847	27.064	28.6044	-0.365392	0.621153	0.588249	0.556365	0.929674	nucleoside-diphosphate kinase	I5Q85_RS02270
I5Q85_RS10135	780	0.563842	12.0981	5.5603	4.38265	2.14239	0	4.68781	-0.728312	1.23909	0.587781	0.556679	0.929906	hypothetical protein	I5Q85_RS10135
I5Q85_RS01835	1875	22.0485	69.6849	43.6595	43.9842	18.0475	21.7205	114.374	-0.355226	0.60471	0.587433	0.556913	0.929956	SLC13 family permease	I5Q85_RS01835
I5Q85_RS10575	339	90.8134	199.137	163.119	108.403	92.4263	120.135	74.0096	-0.306111	0.521858	0.586578	0.557487	0.930238	cupin domain-containing protein	I5Q85_RS10575
I5Q85_RS00240	426	22.7125	27.2633	33.0877	28.086	9.80674	17.3819	17.7638	-0.450059	0.767288	0.586558	0.557501	0.930238	hypothetical protein	I5Q85_RS00240
I5Q85_RS04675	1524	159.585	294.355	263.95	292.162	262.612	224.312	666.939	0.292887	0.500356	-0.585358	0.558307	0.9307	pyruvate carboxylase subunit B	I5Q85_RS04675
I5Q85_RS01625	501	128.164	297.019	257.539	289.99	192.623	229.088	200.359	0.299038	0.510913	-0.585302	0.558345	0.9307	YkgJ family cysteine cluster protein	I5Q85_RS01625
I5Q85_RS00125	264	136.603	368.442	326.51	360.946	221.543	261.783	125.483	0.309888	0.530944	-0.583654	0.559453	0.930727	hypothetical protein	I5Q85_RS00125
I5Q85_RS06165	1953	4.27861	22.6723	15.5449	20.348	10.0538	10.1105	44.5536	0.377654	0.647746	-0.583027	0.559875	0.93074	O-antigen ligase family protein	I5Q85_RS06165
I5Q85_RS10850	666	20.471	62.1253	76.5168	63.5188	39.5185	57.444	58.9454	0.331609	0.568858	-0.582938	0.559935	0.930795	RNP-1 like RNA-binding protein	I5Q85_RS10850
I5Q85_RS02570	1584	275.706	882.61	583.542	729.445	487.922	511.1	1548.5	0.294577	0.506096	-0.582059	0.560527	0.9308	hypothetical protein	I5Q85_RS02570
I5Q85_RS03960	288	21.379	75.613	52.7071	43.0275	62.3749	51.4216	24.2968	0.361741	0.62183	-0.581736	0.560745	0.9308	DUF1232 domain-containing protein	I5Q85_RS03960
I5Q85_RS10245	2115	8.52561	26.0838	17.4302	28.6892	19.3575	5.25157	64.657	0.407763	0.701989	-0.580868	0.561329	0.930825	alpha-L-fucosidase	I5Q85_RS10245
I5Q85_RS07875	1245	26.847	76.9613	58.7851	70.36	48.9911	44.6067	115.482	0.312451	0.537961	-0.580806	0.561371	0.930825	competence/damage-inducible protein A	I5Q85_RS07875
I5Q85_RS07015	906	0.485427	1.60239	3.59026	3.77314	0.922223	2.72432	3.32068	0.747625	1.28722	-0.580806	0.561372	0.930825	hypothetical protein	I5Q85_RS07015
I5Q85_RS08175	2259	28.0348	59.1247	39.8378	102.335	14.055	24.584	184.36	0.447554	0.770929	-0.580538	0.561552	0.930825	YfhO family protein	I5Q85_RS08175
I5Q85_RS09550	852	7.2267	13.6316	16.5439	13.5415	8.33573	23.1759	19.8622	0.400294	0.689721	-0.580371	0.561665	0.930825	metallophosphoesterase	I5Q85_RS09550
I5Q85_RS01035	2622	159.179	215.108	205.728	279.657	225.135	169.444	995.654	0.322144	0.555419	-0.580003	0.561913	0.930826	DNA gyrase subunit A	gyrA
I5Q85_RS01735	951	42.546	138.918	132.825	124.912	84.3441	98.6257	164.402	0.298871	0.516321	-0.578847	0.562692	0.931462	exosortase/archaeosortase family protein	I5Q85_RS01735
I5Q85_RS08325	876	308.259	558.5	496.333	586.817	393.922	509.99	731.169	0.292577	0.506796	-0.577307	0.563732	0.931582	alpha/beta hydrolase	I5Q85_RS08325
I5Q85_RS11500	2724	1041.85	1720.91	1956.36	1704.68	1858.94	1579.35	7817.75	0.27869	0.483508	-0.576393	0.56435	0.931884	tetratricopeptide repeat protein	I5Q85_RS11500
I5Q85_RS05380	303	31.9324	134.157	32.2057	53.5898	15.1665	48.876	25.9553	-0.445088	0.772752	0.575979	0.56463	0.931915	hypothetical protein	I5Q85_RS05380
I5Q85_RS01380	1968	0.223474	0.368844	0.550945	0.434256	0.42456	1.25419	1.80023	0.917587	1.59512	-0.575247	0.565124	0.931942	glycosyltransferase	I5Q85_RS01380
I5Q85_RS06590	1173	270.702	540.855	439.065	577.758	356.153	407.164	889.103	0.299561	0.52106	-0.574906	0.565355	0.932016	PDZ domain-containing protein	I5Q85_RS06590
I5Q85_RS10340	549	184.25	212.873	269.584	213.265	305.145	283.24	239.429	0.3057	0.532347	-0.57425	0.565799	0.932126	rubrerythrin	I5Q85_RS10340
I5Q85_RS06260	1341	2.62369	13.5325	9.29827	5.09838	10.9037	11.0436	18.6626	0.395735	0.68965	-0.57382	0.56609	0.932126	efflux RND transporter periplasmic adaptor subunit	I5Q85_RS06260
I5Q85_RS01670	786	15.6671	93.2753	56.5581	59.8014	47.3044	48.6739	67.8698	0.328603	0.575798	-0.570691	0.568209	0.933164	phosphoribosylformimino-5-aminoimidazole carboxamide ribotide isomerase	hisA
I5Q85_RS08850	714	0.615961	3.04994	2.27786	1.79541	2.92554	3.45691	2.72102	0.747881	1.31071	-0.570591	0.568277	0.933205	PEP-CTERM sorting domain-containing protein	I5Q85_RS08850
I5Q85_RS01720	585	375.143	665.084	574.565	628.179	567.735	575.922	579.555	0.280858	0.493247	-0.569406	0.569081	0.933784	DOMON-like domain-containing protein	I5Q85_RS01720
I5Q85_RS04895	978	119.168	337.707	245.566	295.795	190.515	220.829	390.898	0.288961	0.507589	-0.569281	0.569165	0.933784	hypothetical protein	I5Q85_RS04895
I5Q85_RS10555	918	12.9352	14.233	15.945	24.6703	18.2034	9.41049	27.171	0.406799	0.714814	-0.569098	0.56929	0.933784	LysR family transcriptional regulator	I5Q85_RS10555
I5Q85_RS03390	891	129.323	384.532	290.84	353.932	206.305	241.006	404.881	0.29634	0.520785	-0.569025	0.569339	0.933784	hypothetical protein	I5Q85_RS03390
I5Q85_RS02245	186	18.916	58.5391	14.5734	27.5683	8.98424	13.2701	7.47535	-0.563155	0.989915	0.568892	0.56943	0.933784	hypothetical protein	I5Q85_RS02245
I5Q85_RS09830	1527	6.04828	25.1944	14.5562	21.5473	12.0378	11.3148	38.6931	0.36231	0.637033	-0.568747	0.569528	0.933784	hypothetical protein	I5Q85_RS09830
I5Q85_RS04220	543	6.47951	8.02083	9.98397	11.8041	10.0018	9.09111	9.03343	0.48134	0.846367	-0.568713	0.569551	0.933784	hypothetical protein	I5Q85_RS04220
I5Q85_RS08270	528	908.746	1994.81	1749.6	1714.9	1304.73	1869.88	1437.28	0.268305	0.471997	-0.568447	0.569732	0.933815	ATP synthase F0 subunit B	I5Q85_RS08270
I5Q85_RS00720	1692	114.888	383.964	284.842	327.047	197.773	241.426	733.404	0.289391	0.509439	-0.568059	0.569995	0.93387	putative manganese-dependent inorganic diphosphatase	I5Q85_RS00720
I5Q85_RS09905	1851	72.2302	157.648	162.844	216.54	84.1853	106.01	431.214	0.333713	0.587565	-0.567958	0.570063	0.93387	DGQHR domain-containing protein	I5Q85_RS09905
I5Q85_RS07060	116	75.827	62.5763	51.4089	69.9901	126.05	74.4727	16.7802	0.445758	0.784963	-0.567871	0.570122	0.93387	#N/A	rrf
I5Q85_RS01620	1254	276.013	627.479	538.671	608.59	400.776	484.2	1057.41	0.280831	0.495999	-0.566192	0.571263	0.934365	bifunctional glutamate N-acetyltransferase/amino-acid acetyltransferase ArgJ	argJ
I5Q85_RS08290	2469	260.778	606.521	438.93	574.763	384.095	401.876	1904.1	0.288387	0.509705	-0.565793	0.571534	0.934365	hypothetical protein	I5Q85_RS08290
I5Q85_RS02495	1821	57.9633	196.12	150.343	167.544	106.679	119.278	405.872	0.2897	0.512139	-0.565667	0.57162	0.934365	DNA primase	dnaG
I5Q85_RS04035	270	609.2	906.012	1013.98	908.425	847.912	1096.99	424.805	0.279586	0.495459	-0.564296	0.572553	0.934624	HU family DNA-binding protein	I5Q85_RS04035
I5Q85_RS00450	870	28.8143	53.3984	39.2577	22.1021	39.3757	26.952	52.5529	-0.323465	0.575167	0.562384	0.573854	0.93506	TIGR01777 family oxidoreductase	I5Q85_RS00450
I5Q85_RS10760	1344	21.9244	79.3937	61.7157	88.3866	37.9223	31.2203	122.179	0.352934	0.629335	-0.560806	0.57493	0.935195	MFS transporter	I5Q85_RS10760
I5Q85_RS02355	1011	103.098	615.315	286.884	408.711	285.536	234.373	531.163	0.321314	0.573266	-0.560498	0.57514	0.935339	polyprenyl synthetase family protein	I5Q85_RS02355
I5Q85_RS01955	1251	23.2027	80.6539	56.7698	63.8742	41.0754	53.2713	110.977	0.296482	0.529211	-0.560235	0.575319	0.935339	MFS transporter	I5Q85_RS01955
I5Q85_RS04960	777	42.4514	160.685	64.8881	142.436	77.424	46.061	118.698	0.365019	0.652344	-0.55955	0.575787	0.935707	glycosyltransferase	I5Q85_RS04960
I5Q85_RS05470	501	41.2584	131.847	113.62	115.996	82.5528	83.7525	79.7131	0.302475	0.540835	-0.559275	0.575974	0.93575	GNAT family N-acetyltransferase	I5Q85_RS05470
I5Q85_RS02435	582	98.2363	305.57	268.27	249.63	208.166	199.325	215.767	0.275944	0.494344	-0.558202	0.576706	0.93632	NAD(P)H-dependent oxidoreductase subunit E	I5Q85_RS02435
I5Q85_RS04990	831	100.026	182.563	188.538	223.681	135.737	142.57	237.056	0.301077	0.54028	-0.557262	0.577349	0.936443	alpha-1,2-fucosyltransferase	I5Q85_RS04990
I5Q85_RS10140	1701	4.13683	33.2857	14.3421	19.8456	1.96481	0.725525	33.1184	-0.553251	0.993672	0.556774	0.577682	0.9365	potassium-transporting ATPase subunit KdpA	kdpA
I5Q85_RS09340	1050	226.6	385.065	390.333	415.506	339.784	330.274	642.488	0.27995	0.50297	-0.556594	0.577805	0.936515	flotillin-like protein FloA	floA
I5Q85_RS04995	1044	38.756	70.2245	99.702	108.874	58.8235	49.6484	129.978	0.331427	0.595902	-0.556178	0.578089	0.936585	glycosyltransferase	I5Q85_RS04995
I5Q85_RS04470	1428	35.7258	89.4648	106.68	103.835	57.048	70.8667	187.515	0.301298	0.541915	-0.555987	0.57822	0.936597	hypothetical protein	I5Q85_RS04470
I5Q85_RS06490	1785	26.1168	142.33	67.1208	111.316	65.064	42.8657	224.193	0.344514	0.621054	-0.554725	0.579083	0.937191	ABC transporter ATP-binding protein/permease	I5Q85_RS06490
I5Q85_RS06325	1581	143.539	296.139	241.747	310.008	209.016	199.051	645.928	0.28956	0.522112	-0.554593	0.579173	0.937205	arylsulfatase	I5Q85_RS06325
I5Q85_RS01785	972	15.3838	58.25	30.1183	32.5317	19.3411	7.61802	43.7708	-0.387137	0.698269	0.554424	0.579288	0.937215	serine hydrolase	I5Q85_RS01785
I5Q85_RS03565	1137	3.86804	30.0058	22.8867	18.4152	14.3297	21.7083	33.2	0.356274	0.643145	-0.553955	0.579609	0.937291	metallophosphoesterase	I5Q85_RS03565
I5Q85_RS10895	543	29.9677	80.2083	124.8	103.089	66.935	61.365	70.9466	0.328012	0.593509	-0.552666	0.580492	0.937657	hypothetical protein	I5Q85_RS10895
I5Q85_RS00275	579	15.1916	25.0737	23.408	27.3064	5.05072	4.26293	17.4501	-0.486704	0.880809	0.552565	0.580561	0.937657	hypothetical protein	I5Q85_RS00275
I5Q85_RS00100	1503	215.948	418.724	426.706	425.887	323.54	366.212	945.158	0.269194	0.487364	-0.552346	0.580711	0.937657	terpene cyclase/mutase family protein	I5Q85_RS00100
I5Q85_RS01475	3177	13.7047	58.2627	37.0293	43.1747	29.3239	31.0763	185.961	0.293253	0.531589	-0.551654	0.581186	0.937657	transcription-repair coupling factor	mfd
I5Q85_RS04815	282	6.23825	7.72218	26.9142	13.6375	19.2588	17.5052	7.25344	0.516468	0.936785	-0.551319	0.581415	0.937657	hypothetical protein	I5Q85_RS04815
I5Q85_RS01150	936	5.63842	8.5307	16.7968	13.6958	10.2656	10.548	17.6896	0.392304	0.712143	-0.550878	0.581717	0.937657	radical SAM mobile pair protein B	I5Q85_RS01150
I5Q85_RS03575	462	13.3272	53.4201	41.0704	49.0202	23.5107	34.7263	27.5272	0.361818	0.657234	-0.550517	0.581965	0.937657	antibiotic biosynthesis monooxygenase	I5Q85_RS03575
I5Q85_RS08065	750	189.992	412.303	420.693	336.719	330.871	391.627	442.365	0.253278	0.460782	-0.54967	0.582546	0.937657	DeoR/GlpR family DNA-binding transcription regulator	I5Q85_RS08065
I5Q85_RS11340	612	15.8097	29.6522	23.0317	21.6447	15.0178	6.0496	19.9993	-0.406832	0.740411	0.549468	0.582684	0.937657	hypothetical protein	I5Q85_RS11340
I5Q85_RS03710	1935	77.9588	177.063	183.512	210.673	112.052	122.455	492.749	0.297427	0.541412	-0.549354	0.582763	0.937657	sugar MFS transporter	I5Q85_RS03710
I5Q85_RS01480	1206	96.2739	282.89	218.92	238.456	177.707	173.964	404.039	0.273357	0.497619	-0.549329	0.58278	0.937657	hypothetical protein	I5Q85_RS01480
I5Q85_RS08815	714	44.3492	141.314	82.0028	105.331	68.4576	96.7936	107.883	0.293272	0.53388	-0.549322	0.582784	0.937657	hypothetical protein	I5Q85_RS08815
I5Q85_RS02020	2229	92.1422	264.432	248.811	239.63	170.181	183.263	749.826	0.26974	0.491087	-0.549271	0.582819	0.93767	sodium-translocating pyrophosphatase	I5Q85_RS02020
I5Q85_RS00955	222	3.96213	0	0	0	0	0	0.459872	-2.12484	3.87402	0.548484	0.58336	NA	hypothetical protein	I5Q85_RS00955
I5Q85_RS10795	1296	173.407	426.793	326.282	330.702	303.655	313.291	690.534	0.256935	0.46884	-0.548022	0.583677	0.938134	transcription termination factor NusA	nusA
I5Q85_RS05780	1446	252.138	477.899	452.15	430.263	512.53	316.638	1026.06	0.27702	0.506001	-0.54747	0.584056	0.938205	Gfo/Idh/MocA family oxidoreductase	I5Q85_RS05780
I5Q85_RS05185	1005	298.011	531.593	472.543	582.5	421.508	400.321	801.101	0.283903	0.519303	-0.5467	0.584585	0.938244	AAA family ATPase	I5Q85_RS05185
I5Q85_RS08085	1122	13.3272	89.9269	56.0491	68.9329	41.7022	34.0977	92.1767	0.339699	0.6215	-0.54658	0.584668	0.938244	ribosome small subunit-dependent GTPase A	rsgA
I5Q85_RS01465	1950	60.2183	129.17	84.7946	118.112	112.261	62.0224	324.136	0.303548	0.555846	-0.546102	0.584996	0.938328	glycoside hydrolase family 97 protein	I5Q85_RS01465
I5Q85_RS10535	1128	34.7003	119.05	90.355	48.4889	55.5541	63.4564	125.01	-0.263707	0.483805	0.545068	0.585707	0.938446	peptide-methionine (R)-S-oxide reductase MsrB	msrB
I5Q85_RS08710	1842	92.4002	324.323	212.79	259.586	159.214	190.947	637.391	0.279349	0.514007	-0.543472	0.586805	0.938844	lysophospholipid acyltransferase family protein	I5Q85_RS08710
I5Q85_RS08095	1287	36.5643	159.052	136.901	170.326	52.5861	91.0965	230.642	0.338524	0.623501	-0.542941	0.587171	0.938887	hypothetical protein	I5Q85_RS08095
I5Q85_RS08580	330	106.617	303.552	239.851	288.757	162.043	198.207	121.594	0.295278	0.544032	-0.542757	0.587297	0.938887	hypothetical protein	I5Q85_RS08580
I5Q85_RS03195	447	36.4037	108.802	124.92	91.7709	86.918	88.3485	66.3717	0.288499	0.531771	-0.542526	0.587456	0.938887	hypothetical protein	I5Q85_RS03195
I5Q85_RS06505	801	35.1398	128.684	108.967	76.8194	46.9401	47.7624	96.3971	-0.30226	0.558061	0.541625	0.588077	0.938887	ABC transporter permease	I5Q85_RS06505
I5Q85_RS02705	912	14.467	55.7148	43.9886	39.3573	29.7751	43.3024	56.4647	0.296254	0.547042	-0.541556	0.588125	0.938887	SGNH/GDSL hydrolase family protein	I5Q85_RS02705
I5Q85_RS08760	1158	0.37979	1.88053	3.74528	1.47602	0.721532	0	2.44192	-0.806033	1.48842	0.541538	0.588137	0.938887	hypothetical protein	I5Q85_RS08760
I5Q85_RS06720	402	547.011	946.178	1026.27	934.338	921.789	838.095	609.002	0.263616	0.487363	-0.540903	0.588574	0.938887	acetyl-CoA carboxylase biotin carboxyl carrier protein subunit	I5Q85_RS06720
I5Q85_RS02765	2343	140.029	266.127	188.114	277.395	225.912	140.636	861.244	0.301108	0.557261	-0.540336	0.588966	0.938887	beta-galactosidase	I5Q85_RS02765
I5Q85_RS09160	747	104.798	354.683	309.166	326.63	198.537	211.469	313.82	0.284603	0.526755	-0.540295	0.588994	0.938887	LPS export ABC transporter ATP-binding protein	lptB
I5Q85_RS00535	717	68.699	235.887	177.685	199.649	122.359	144.583	189.803	0.283665	0.525263	-0.540043	0.589167	0.938887	isoprenyl transferase	I5Q85_RS00535
I5Q85_RS10830	1773	63.0052	196.926	197.221	192.566	123.469	123.203	444.579	0.280758	0.521585	-0.538279	0.590384	0.939169	ATP-binding cassette domain-containing protein	I5Q85_RS10830
I5Q85_RS07270	204	459.199	893.123	924.81	953.065	765.906	653.357	275.184	0.276407	0.513784	-0.537982	0.590589	0.939169	50S ribosomal protein L29	rpmC
I5Q85_RS05730	2055	45.5847	181.56	131.905	151.377	94.5312	92.4838	397.182	0.287277	0.53431	-0.53766	0.590812	0.939169	DUF4340 domain-containing protein	I5Q85_RS05730
I5Q85_RS08595	1218	66.4389	229.446	206.526	219.969	123.478	135.773	333.503	0.289074	0.537843	-0.537469	0.590944	0.939169	tetraacyldisaccharide 4'-kinase	lpxK
I5Q85_RS07700	2079	144.906	296.778	280.061	332.967	195.521	220.824	888.781	0.280815	0.522673	-0.537266	0.591084	0.939177	alpha-L-fucosidase	I5Q85_RS07700
I5Q85_RS04590	1482	9.79304	14.694	10.9743	15.8583	10.4301	15.822	34.3601	0.338577	0.630937	-0.536626	0.591526	0.93933	beta-N-acetylhexosaminidase	I5Q85_RS04590
I5Q85_RS00565	813	9.19624	24.9997	26.673	28.9077	18.4989	13.6618	28.2333	0.351724	0.655771	-0.536351	0.591716	0.93933	cobalt ECF transporter T component CbiQ	cbiQ
I5Q85_RS10365	1146	121.27	286.934	221.866	272.194	206.332	164.765	421.33	0.279139	0.520892	-0.535887	0.592037	0.93933	alkaline phosphatase	I5Q85_RS10365
I5Q85_RS10650	540	312.744	735.294	525.063	651.249	552.381	415.944	498.265	0.276324	0.515927	-0.535587	0.592244	0.93933	50S ribosomal protein L6	rplF
I5Q85_RS08690	2583	48.1852	151.472	134.955	133.503	91.8667	97.4681	474.452	0.268472	0.501383	-0.535463	0.59233	0.93933	serine/threonine protein kinase	I5Q85_RS08690
I5Q85_RS10110	3795	264.921	460.014	401.133	512.544	394.76	310.562	2635.24	0.283745	0.530346	-0.535018	0.592637	0.93933	discoidin domain-containing protein	I5Q85_RS10110
I5Q85_RS05150	615	4.2907	14.1636	7.05209	9.03253	8.15155	12.0402	9.38676	0.43829	0.819374	-0.534908	0.592713	0.93933	hypothetical protein	I5Q85_RS05150
I5Q85_RS06305	1056	65.3864	227.526	143.747	165.501	129.365	128.554	253.231	0.27021	0.505366	-0.534682	0.59287	0.93933	agmatine deiminase family protein	I5Q85_RS06305
I5Q85_RS08370	1290	84.55	219.454	163.059	199.41	128.245	143.502	345.834	0.274127	0.512772	-0.534598	0.592928	0.93933	glutamate-5-semialdehyde dehydrogenase	I5Q85_RS08370
I5Q85_RS09625	537	449.624	1021.92	781.394	759.128	764.739	818.149	704.078	0.2484	0.464716	-0.534519	0.592982	0.93933	gamma carbonic anhydrase family protein	I5Q85_RS09625
I5Q85_RS04760	1011	9.57025	44.5152	30.0289	35.0807	20.6611	24.4138	45.522	0.323026	0.604387	-0.53447	0.593017	0.93933	transposase	I5Q85_RS04760
I5Q85_RS09090	639	50.2428	203.339	116.231	171.859	83.6841	98.4977	129.149	0.311277	0.582848	-0.534062	0.593299	0.93933	lipoyl(octanoyl) transferase LipB	lipB
I5Q85_RS05645	909	12.5794	19.9638	18.4885	26.7949	13.3281	17.6497	29.5504	0.352685	0.661137	-0.533452	0.593721	0.93933	hypothetical protein	I5Q85_RS05645
I5Q85_RS09645	765	9.19836	35.1082	26.2207	15.0815	13.6525	16.1323	23.593	-0.334739	0.627758	0.533229	0.593875	0.93933	2,3-diphosphoglycerate-dependent phosphoglycerate mutase	gpmA
I5Q85_RS04405	582	9.06797	44.9001	33.5338	34.5077	29.4303	19.0843	27.1313	0.349394	0.65615	-0.532491	0.594386	0.93933	leucyl/phenylalanyl-tRNA--protein transferase	I5Q85_RS04405
I5Q85_RS10150	576	9.92596	21.4237	18.8239	17.8045	3.62645	8.57027	13.2547	-0.448874	0.843285	0.532293	0.594523	0.93933	potassium-transporting ATPase subunit KdpC	kdpC
I5Q85_RS06350	2310	274.159	569.71	503.171	564.38	389.012	446.633	1835.27	0.263695	0.495557	-0.532117	0.594645	0.939358	hypothetical protein	I5Q85_RS06350
I5Q85_RS06495	1851	19.008	127.451	61.5058	88.1857	50.105	50.0048	198.034	0.319167	0.601207	-0.530877	0.595504	0.939536	ATP-binding cassette domain-containing protein	I5Q85_RS06495
I5Q85_RS10085	1380	0.956079	10.5201	6.28556	4.9543	0.908189	2.68287	9.11499	-0.516324	0.973666	0.530289	0.595912	0.939536	MATE family efflux transporter	I5Q85_RS10085
I5Q85_RS07020	846	23.3934	47.1911	79.4611	63.6416	40.9866	48.1394	72.6465	0.305296	0.575938	-0.530084	0.596053	0.939536	GYF domain-containing protein	I5Q85_RS07020
I5Q85_RS02735	741	42.1397	58.7761	64.3825	80.733	47.3582	58.2917	77.9965	0.309287	0.584775	-0.528899	0.596875	0.939629	adenosylcobinamide-GDP ribazoletransferase	cobS
I5Q85_RS05965	1155	10.6617	32.0521	27.6932	11.8388	32.5533	30.9865	45.8482	0.31146	0.589157	-0.528653	0.597046	0.939629	2-isopropylmalate synthase	I5Q85_RS05965
I5Q85_RS08395	456	25.0761	111.43	79.655	102.142	45.8078	56.8344	53.1187	0.330798	0.626274	-0.5282	0.597361	0.939804	hypothetical protein	I5Q85_RS08395
I5Q85_RS09005	780	18.0429	144.246	87.5748	59.7136	44.9903	37.9729	78.4165	-0.325662	0.616796	0.527989	0.597507	0.939804	MBL fold metallo-hydrolase	I5Q85_RS09005
I5Q85_RS08665	6909	234.571	374.027	379.232	262.854	245.013	246.145	3502.9	-0.258485	0.489973	0.527549	0.597813	0.939845	autotransporter-associated beta strand repeat-containing protein	I5Q85_RS08665
I5Q85_RS08645	144	42.758	45.3678	56.4718	17.8045	46.4186	42.8513	10.7422	-0.438088	0.830609	0.527431	0.597895	0.939845	hypothetical protein	I5Q85_RS08645
I5Q85_RS03100	2151	14.5168	56.3565	48.1389	54.6303	31.2694	25.8184	138.273	0.306271	0.580789	-0.527335	0.597961	0.939845	ATP-dependent DNA helicase	I5Q85_RS03100
I5Q85_RS06370	561	6.27161	5.17565	17.3945	6.09352	5.95746	6.59956	7.68404	-0.489491	0.92825	0.527326	0.597967	0.939845	hypothetical protein	I5Q85_RS06370
I5Q85_RS04100	1281	151.405	373.426	285.666	378.94	189.805	255.302	602.612	0.282324	0.53558	-0.527138	0.598098	0.939974	hypothetical protein	I5Q85_RS04100
I5Q85_RS08075	1191	36.9267	78.6223	63.2712	69.2447	55.4216	63.2084	125.871	0.268973	0.510382	-0.527003	0.598192	0.939974	aminotransferase class V-fold PLP-dependent enzyme	I5Q85_RS08075
I5Q85_RS03265	591	73.6715	221.082	226.575	263.904	102.498	139.909	171.857	0.312366	0.592846	-0.526892	0.598269	0.939974	tetratricopeptide repeat protein	I5Q85_RS03265
I5Q85_RS03830	1356	12.649	58.3491	44.3779	56.4072	28.6522	21.8428	83.6514	0.331317	0.629627	-0.526212	0.598741	0.939994	ABC transporter permease	I5Q85_RS03830
I5Q85_RS07625	675	155.721	569.954	490.728	543.156	219.714	402.231	445.701	0.294527	0.559864	-0.526068	0.598841	0.940001	TetR/AcrR family transcriptional regulator	I5Q85_RS07625
I5Q85_RS05630	207	293.198	238.455	233.09	222.943	228.056	184.82	92.0884	-0.336672	0.64006	0.526	0.598888	0.940001	type II toxin-antitoxin system HicA family toxin	I5Q85_RS05630
I5Q85_RS02175	3168	66.3582	226.381	151.105	183.305	123.695	119.984	773.293	0.270674	0.514656	-0.525932	0.598936	0.940001	UvrD-helicase domain-containing protein	I5Q85_RS02175
I5Q85_RS06865	582	44.5842	147.173	75.451	118.941	73.9347	72.0963	87.8604	0.303036	0.576663	-0.525498	0.599237	0.940088	hypothetical protein	I5Q85_RS06865
I5Q85_RS01635	696	25.9076	82.3921	79.45	91.4783	34.2137	58.5142	72.7386	0.32063	0.610603	-0.525103	0.599511	0.940088	PEP-CTERM sorting domain-containing protein	I5Q85_RS01635
I5Q85_RS05515	582	0	1.24722	1.86299	0	0	0	0.373285	-1.93096	3.67852	0.52493	0.599632	NA	hypothetical protein	I5Q85_RS05515
I5Q85_RS05575	207	0	3.50669	5.23797	0	0	0	0.373285	-1.93096	3.67852	0.52493	0.599632	NA	hypothetical protein	I5Q85_RS05575
I5Q85_RS01495	834	208.297	417.775	382.221	396.566	267.491	398.055	497.227	0.259322	0.494549	-0.52436	0.600028	0.940119	hypothetical protein	I5Q85_RS01495
I5Q85_RS03095	77	234.177	339.375	337.951	266.374	222.447	160.275	35.6801	-0.330297	0.629918	0.524349	0.600036	0.940119	#N/A	I5Q85_RS03095
I5Q85_RS00980	912	38.5786	33.4289	54.0941	62.3158	45.8078	44.6556	78.204	0.324723	0.619301	-0.524339	0.600043	0.940119	hypothetical protein	I5Q85_RS00980
I5Q85_RS09250	1146	57.1812	179.888	104.074	184.197	84.9387	66.7673	223.605	0.323152	0.616697	-0.524004	0.600276	0.940186	glycoside hydrolase family 43 protein	I5Q85_RS09250
I5Q85_RS10475	444	5.9432	4.90463	13.4311	5.77443	5.6455	2.77955	5.06772	-0.562659	1.0743	0.523746	0.600455	0.94028	hypothetical protein	I5Q85_RS10475
I5Q85_RS10090	732	59.4807	197.338	156.27	165.786	103.871	129.818	165.781	0.27221	0.519937	-0.523543	0.600596	0.94028	L,D-transpeptidase family protein	I5Q85_RS10090
I5Q85_RS01215	1248	328.085	770.089	549.514	628.294	560.705	502.349	1197.47	0.254824	0.487374	-0.522851	0.601078	0.94028	beta-ketoacyl-ACP synthase II	fabF
I5Q85_RS10620	1458	44.6433	202.63	181.825	197.242	88.2526	110.038	330.441	0.304463	0.582474	-0.522708	0.601178	0.94028	bifunctional metallophosphatase/5'-nucleotidase	I5Q85_RS10620
I5Q85_RS05685	1125	4.69116	6.45231	9.15597	6.07727	7.79832	10.9699	14.6432	0.3769	0.721229	-0.522581	0.601266	0.94028	hypothetical protein	I5Q85_RS05685
I5Q85_RS06020	369	10.7267	53.1135	11.7535	26.6344	15.8502	40.1339	15.86	0.413182	0.790899	-0.522421	0.601377	0.94028	rhodanese-like domain-containing protein	I5Q85_RS06020
I5Q85_RS00230	630	13.9618	72.5885	41.3051	56.9744	25.1986	39.1784	42.92	0.334596	0.641396	-0.521669	0.601901	0.940476	hypothetical protein	I5Q85_RS00230
I5Q85_RS09845	771	1.71127	11.2978	14.063	6.65071	2.70925	4.80202	8.11407	-0.485979	0.931849	0.521521	0.602004	0.94054	hypothetical protein	I5Q85_RS09845
I5Q85_RS02785	408	59.2863	153.005	152.806	157.099	90.1066	117.967	84.3988	0.286428	0.550149	-0.520637	0.60262	0.940868	nucleotidyltransferase substrate binding protein	I5Q85_RS02785
I5Q85_RS05475	1011	14.3554	41.6432	34.855	37.6166	24.7933	28.0759	51.6751	0.29492	0.566494	-0.520605	0.602642	0.940868	TlpA family protein disulfide reductase	I5Q85_RS05475
I5Q85_RS03355	879	88.5597	200.671	190.578	196.396	142.107	147.42	243.155	0.262646	0.50487	-0.520225	0.602907	0.941069	ABC transporter ATP-binding protein	I5Q85_RS03355
I5Q85_RS08865	1260	204.889	570.338	356.257	536.509	333.55	258.577	820.422	0.288712	0.5558	-0.519453	0.603445	0.941368	glycoside hydrolase	I5Q85_RS08865
I5Q85_RS08265	408	877.437	2259.49	1835	1829.67	1402.8	1745.31	1147.49	0.244185	0.470687	-0.518784	0.603911	0.941476	F0F1 ATP synthase subunit delta	I5Q85_RS08265
I5Q85_RS02480	612	158.097	623.881	421.656	483.165	309.912	340.794	395.624	0.269911	0.520692	-0.518371	0.6042	0.941476	hypothetical protein	I5Q85_RS02480
I5Q85_RS10820	1293	68.0273	235.786	201.255	213.819	127.624	137.442	354.537	0.273617	0.528021	-0.518193	0.604324	0.941498	4Fe-4S binding protein	I5Q85_RS10820
I5Q85_RS06140	75	46.9116	106.463	50.5988	22.7898	50.132	65.8197	7.20415	-0.478964	0.92474	0.517944	0.604497	0.941614	#N/A	I5Q85_RS06140
I5Q85_RS00270	273	14.4988	23.9303	45.6739	28.1742	7.65141	13.5617	10.3416	-0.459293	0.887795	0.517342	0.604918	0.941711	hypothetical protein	I5Q85_RS00270
I5Q85_RS04510	1023	14.6169	70.2469	42.3953	56.8073	31.4448	30.1593	69.2665	0.313101	0.606465	-0.516272	0.605664	0.941995	DUF4105 domain-containing protein	I5Q85_RS04510
I5Q85_RS00445	1053	32.1599	73.7604	74.1374	90.4935	47.212	43.3641	110.096	0.301564	0.584136	-0.516255	0.605676	0.941995	hypothetical protein	I5Q85_RS00445
I5Q85_RS06100	1200	126.441	385.929	339.283	331.876	241.957	245.795	561.214	0.255095	0.494337	-0.516036	0.60583	0.941995	glycine C-acetyltransferase	kbl
I5Q85_RS00920	864	115.039	423.433	296.791	373.4	213.719	202.83	392.997	0.282928	0.548506	-0.515815	0.605984	0.941995	carboxylating nicotinate-nucleotide diphosphorylase	nadC
I5Q85_RS00245	144	9.16243	0	3.76479	8.90225	5.80232	17.1405	2.15616	0.839097	1.62787	-0.515458	0.606233	0.941995	hypothetical protein	I5Q85_RS00245
I5Q85_RS05640	651	29.0495	30.1058	27.4812	32.163	10.2677	22.7487	30.8129	-0.37874	0.735128	0.515202	0.606412	0.941995	hypothetical protein	I5Q85_RS05640
I5Q85_RS08655	666	26.4142	71.9345	67.5627	72.5012	40.7731	51.8849	62.3881	0.292307	0.568768	-0.51393	0.607301	0.942035	L,D-transpeptidase family protein	I5Q85_RS08655
I5Q85_RS09450	474	12.9898	35.2223	37.7432	47.7792	12.3391	28.6399	23.6269	0.377777	0.73523	-0.513821	0.607377	0.942035	hypothetical protein	I5Q85_RS09450
I5Q85_RS04320	1422	6.80416	39.8165	25.5434	21.6359	23.2093	22.5648	52.9034	0.293396	0.571633	-0.513259	0.60777	0.942035	cytidylate kinase family protein	I5Q85_RS04320
I5Q85_RS04660	480	67.802	182.983	166.027	178.935	122.719	107.985	112.705	0.278294	0.542442	-0.513039	0.607924	0.942035	dihydrofolate reductase	I5Q85_RS04660
I5Q85_RS07630	693	235.447	626.377	578.898	606.124	316.49	505.757	561.407	0.264377	0.515975	-0.512384	0.608383	0.942035	redoxin family protein	I5Q85_RS07630
I5Q85_RS05760	609	12.9989	78.6673	64.9843	35.0828	34.2994	22.2911	39.2345	-0.322833	0.630132	0.512325	0.608423	0.942035	CDP-diacylglycerol--glycerol-3-phosphate 3-phosphatidyltransferase	pgsA
I5Q85_RS09670	261	0	8.3435	14.5399	3.27439	1.60064	4.72842	1.98771	-0.84319	1.64607	0.512245	0.608479	0.942035	hypothetical protein	I5Q85_RS09670
I5Q85_RS04225	546	99.8805	446.698	269.079	355.307	198.937	203.426	237.344	0.287971	0.562759	-0.511713	0.608852	0.942127	hypothetical protein	I5Q85_RS04225
I5Q85_RS10055	1020	12.9352	66.1836	47.3035	36.0279	17.6117	21.7786	54.4742	-0.317006	0.620485	0.510901	0.60942	0.942142	bifunctional diaminohydroxyphosphoribosylaminopyrimidine deaminase/5-amino-6-(5-phosphoribosylamino)uracil reductase RibD	ribD
I5Q85_RS08870	1521	29.7824	42.4745	31.7223	59.2781	35.1572	24.3416	104.171	0.32474	0.636265	-0.510384	0.609782	0.942142	M60 family metallopeptidase	I5Q85_RS08870
I5Q85_RS05520	1725	0	0.420803	2.51422	1.48629	0.242184	2.14629	3.07934	0.757592	1.48508	-0.510136	0.609956	0.942142	phage terminase large subunit family protein	I5Q85_RS05520
I5Q85_RS08335	549	350.876	617.465	547.067	309.779	447.444	420.365	424.469	-0.246929	0.484264	0.509906	0.610117	0.942142	DUF308 domain-containing protein	I5Q85_RS08335
I5Q85_RS02130	1161	6.81855	46.2666	22.8806	17.2984	8.27618	20.1966	36.2853	-0.33863	0.664224	0.509813	0.610183	0.942142	MFS transporter	I5Q85_RS02130
I5Q85_RS08235	699	0.62918	8.30769	6.20463	9.78101	2.98832	1.76555	5.65703	0.571031	1.12065	-0.509551	0.610366	0.9423	SprT-like domain-containing protein	I5Q85_RS08235
I5Q85_RS07565	900	25.8991	105.657	56.6224	87.3608	45.9544	45.251	92.3359	0.304711	0.598053	-0.509505	0.610398	0.942308	squalene/phytoene synthase family protein	I5Q85_RS07565
I5Q85_RS00495	1242	47.804	172.997	105.196	97.7097	56.8459	55.6446	182.664	-0.283198	0.556342	0.509036	0.610727	0.942411	LL-diaminopimelate aminotransferase	I5Q85_RS00495
I5Q85_RS01990	3027	135.993	401.431	322.018	375.5	205.088	254.407	1448.97	0.264261	0.519163	-0.509013	0.610743	0.942411	DEAD/DEAH box helicase family protein	I5Q85_RS01990
I5Q85_RS00150	339	0	2.14125	4.79761	3.78149	0	7.28093	1.59044	0.97667	1.92138	-0.508316	0.611232	0.942411	hypothetical protein	I5Q85_RS00150
I5Q85_RS01845	480	31.1523	86.1988	57.6013	88.1323	58.3133	28.2819	48.6569	0.331065	0.651866	-0.507873	0.611543	0.942411	hypothetical protein	I5Q85_RS01845
I5Q85_RS03440	2217	41.0635	142.754	114.686	85.9627	55.7776	52.8828	298.4	-0.267604	0.527735	0.507079	0.612099	0.942491	VWA domain-containing protein	I5Q85_RS03440
I5Q85_RS09130	879	282.19	736.62	492.789	538.146	559.874	422.605	759.21	0.248463	0.49056	-0.506488	0.612514	0.942519	translation elongation factor Ts	tsf
I5Q85_RS06710	1566	454.681	873.287	956.862	859.801	733.627	760.488	2090.33	0.242	0.477848	-0.506437	0.61255	0.942519	acyl-CoA carboxylase subunit beta	I5Q85_RS06710
I5Q85_RS10410	795	13.8301	80.3495	34.7781	42.4621	31.0041	49.6752	53.6093	0.301954	0.597039	-0.505753	0.61303	0.942574	WecB/TagA/CpsF family glycosyltransferase	I5Q85_RS10410
I5Q85_RS04935	2514	95.3417	377.668	232.68	275.694	181.631	206.668	951.78	0.258677	0.511811	-0.505416	0.613267	0.942574	DNA translocase FtsK	I5Q85_RS04935
I5Q85_RS06135	1644	30.7644	76.8272	78.4835	76.6763	56.1597	50.2956	172.47	0.2633	0.521722	-0.504674	0.613788	0.942651	hypothetical protein	I5Q85_RS06135
I5Q85_RS06910	786	36.9295	128.369	80.6987	116.341	61.6552	58.0946	107.101	0.295426	0.585849	-0.50427	0.614071	0.942787	SDR family oxidoreductase	I5Q85_RS06910
I5Q85_RS04155	906	15.0482	55.2826	37.0994	50.9374	35.0445	16.3459	53.7347	0.326077	0.646903	-0.504059	0.61422	0.942825	acyltransferase family protein	I5Q85_RS04155
I5Q85_RS03985	2436	5.05513	17.283	14.9108	12.279	6.1739	3.54632	39.7307	-0.342285	0.679462	0.503759	0.614431	0.94294	mechanosensitive ion channel	I5Q85_RS03985
I5Q85_RS08445	1044	309.206	529.812	556.15	539.456	474.99	463.385	874.64	0.247193	0.491492	-0.502945	0.615003	0.94319	hypothetical protein	I5Q85_RS08445
I5Q85_RS00160	198	4.44239	0	19.1662	8.63249	0	0	1.88897	-0.997011	1.98512	0.502241	0.615498	0.943336	hypothetical protein	I5Q85_RS00160
I5Q85_RS04325	450	5.86395	0	7.2284	4.74787	0.928371	2.74249	3.28998	-0.738914	1.4715	0.502152	0.615561	0.943359	pyrimidine dimer DNA glycosylase/endonuclease V	I5Q85_RS04325
I5Q85_RS01135	315	11.1694	13.8264	30.9788	32.5568	9.28371	23.507	11.2363	0.434772	0.867082	-0.50142	0.616076	0.943406	nitroreductase family protein	I5Q85_RS01135
I5Q85_RS05815	600	5.86395	18.1471	14.4568	17.0923	9.05162	14.398	13.3206	0.376205	0.750333	-0.501384	0.616101	0.943406	manganese efflux pump MntP family protein	I5Q85_RS05815
I5Q85_RS11315	429	11.2768	35.5328	32.8563	23.9053	13.6334	8.6302	14.8531	-0.381959	0.762402	0.500994	0.616375	0.943406	hypothetical protein	I5Q85_RS11315
I5Q85_RS05205	1554	34.2441	130.79	92.797	109.439	61.5628	71.474	215.913	0.271461	0.541947	-0.5009	0.616441	0.943406	hypothetical protein	I5Q85_RS05205
I5Q85_RS03235	510	151.773	496.733	432.641	442.39	288.341	295.22	300.066	0.259717	0.518542	-0.500859	0.61647	0.943406	pantetheine-phosphate adenylyltransferase	coaD
I5Q85_RS04370	1218	58.8562	126.94	88.5746	90.5135	52.8211	48.6352	164.258	-0.284235	0.56792	0.500485	0.616734	0.943521	aspartate kinase	I5Q85_RS04370
I5Q85_RS06000	492	205.596	570.97	488.137	482.893	318.42	441.473	346.479	0.245792	0.492096	-0.499479	0.617442	0.943835	UvrB/UvrC motif-containing protein	I5Q85_RS06000
I5Q85_RS01855	927	79.7042	249.009	187.728	270.121	108.61	118.486	268.214	0.297987	0.59727	-0.498915	0.617839	0.944186	1,4-dihydroxy-2-naphthoate octaprenyltransferase	menA
I5Q85_RS05070	1203	115.524	357.21	292.471	299.791	206.626	227.743	504.886	0.2473	0.496554	-0.498033	0.618461	0.944331	pyridoxal phosphate-dependent aminotransferase	I5Q85_RS05070
I5Q85_RS01000	1728	14.7617	57.5499	49.5697	54.4026	24.4181	35.7094	113.017	0.288511	0.579313	-0.498022	0.618468	0.944331	cation:proton antiporter	I5Q85_RS01000
I5Q85_RS10540	516	7.67087	29.5418	19.9621	9.10928	16.1925	9.56681	12.6645	-0.375128	0.753976	0.497534	0.618813	0.944536	hypothetical protein	I5Q85_RS10540
I5Q85_RS10780	4245	60.4008	285.224	180.071	208.973	132.465	139.256	1168.55	0.26447	0.532301	-0.496842	0.619301	0.944628	sulfatase-like hydrolase/transferase	I5Q85_RS10780
I5Q85_RS06565	1611	64.7	210.872	146.722	122.808	88.1693	68.9452	312.331	-0.264007	0.532638	0.49566	0.620134	0.944723	CTP synthase	I5Q85_RS06565
I5Q85_RS05625	420	229.322	340.475	392.399	334.725	362.065	355.544	247.679	0.248688	0.50194	-0.495453	0.62028	0.944723	helix-turn-helix domain-containing protein	I5Q85_RS05625
I5Q85_RS01210	450	25.4105	109.689	74.6934	75.9659	59.4157	63.0772	50.2314	0.281362	0.567982	-0.495371	0.620338	0.944723	hypothetical protein	I5Q85_RS01210
I5Q85_RS09675	900	0.977326	5.64577	3.01183	3.79829	2.78511	4.11373	4.94768	0.513858	1.03769	-0.495194	0.620463	0.944723	SDR family oxidoreductase	I5Q85_RS09675
I5Q85_RS09075	951	4.62457	60.2996	41.6146	38.6419	24.6004	31.1449	49.6067	0.338817	0.684326	-0.49511	0.620523	0.944723	FtsQ-type POTRA domain-containing protein	I5Q85_RS09075
I5Q85_RS08615	1503	160.059	367.531	262.949	371.3	238.486	193.78	698.393	0.269369	0.545914	-0.493428	0.62171	0.945103	flotillin family protein	I5Q85_RS08615
I5Q85_RS09780	603	0.729347	10.8341	5.39433	4.96046	1.38563	0	3.49674	-0.667294	1.3538	0.492903	0.622081	0.945269	hypothetical protein	I5Q85_RS09780
I5Q85_RS01420	603	1714.7	4256.6	3593.52	3215.79	3062.24	3245.96	3251.42	0.223675	0.454157	-0.492505	0.622362	0.945332	hypothetical protein	I5Q85_RS01420
I5Q85_RS00005	660	1.99907	12.0981	4.92845	3.88462	2.53192	3.73975	4.97491	-0.519244	1.05456	0.492379	0.622452	0.945332	DUF3313 family protein	I5Q85_RS00005
I5Q85_RS00105	1524	183.249	516.312	420.471	432.916	315.792	339.302	948.296	0.238956	0.485752	-0.491929	0.622769	0.945332	terpene cyclase/mutase family protein	I5Q85_RS00105
I5Q85_RS03185	1638	20.6742	45.2016	61.8915	59.4788	32.1359	34.6578	118.972	0.280825	0.57221	-0.490772	0.623587	0.945492	HAMP domain-containing histidine kinase	I5Q85_RS03185
I5Q85_RS06730	780	168.025	380.624	360.725	362.664	282.26	264.228	406.246	0.243756	0.497391	-0.490069	0.624085	0.945521	biotin--[acetyl-CoA-carboxylase] ligase	I5Q85_RS06730
I5Q85_RS04170	735	0.598363	1.9752	4.42555	4.65097	0.56839	3.35815	3.19608	0.655025	1.343	-0.487734	0.625738	0.945848	cytochrome c biogenesis protein ResB	I5Q85_RS04170
I5Q85_RS01060	1128	25.7328	67.5691	29.7979	56.4441	39.6286	30.6341	82.028	0.293959	0.603197	-0.487336	0.62602	0.945877	hypothetical protein	I5Q85_RS01060
I5Q85_RS08385	1836	161.45	488.272	389.766	413.576	281.697	301.136	1049.89	0.241661	0.496539	-0.48669	0.626478	0.945965	GreA/GreB family elongation factor	I5Q85_RS08385
I5Q85_RS05980	933	39.5958	133.04	83.6728	98.4686	55.0754	97.8829	131.778	0.260618	0.536466	-0.485805	0.627105	0.945965	metal ABC transporter substrate-binding protein	I5Q85_RS05980
I5Q85_RS05605	399	2.20449	5.45778	5.43488	4.28379	1.04703	0	2.07833	-0.760562	1.56658	0.485491	0.627328	0.945965	hypothetical protein	I5Q85_RS05605
I5Q85_RS10330	2172	32.3975	73.8584	60.1534	69.6441	60.5877	37.5008	210.058	0.261997	0.541323	-0.483994	0.62839	0.945965	glycoside hydrolase family 88 protein	I5Q85_RS10330
I5Q85_RS08340	780	112.204	268.019	241.178	155.584	133.364	164.549	234.11	-0.230064	0.475419	0.483918	0.628444	0.945965	HesA/MoeB/ThiF family protein	I5Q85_RS08340
I5Q85_RS09615	86	15.3417	59.0836	75.646	59.6244	53.4353	43.0506	7.2297	0.43865	0.906537	-0.483874	0.628475	0.945965	#N/A	I5Q85_RS09615
I5Q85_RS11365	867	22.3195	34.3267	16.8829	22.1786	13.9738	19.9281	33.9378	-0.324712	0.671438	0.483607	0.628665	0.945965	hypothetical protein	I5Q85_RS11365
I5Q85_RS05280	648	192.072	427.914	271.065	220.248	223.712	224.731	288.099	-0.238738	0.494026	0.483249	0.628919	0.945965	NAD(P)H-dependent oxidoreductase	I5Q85_RS05280
I5Q85_RS00410	1449	16.6934	69.6328	53.128	68.1216	31.1379	28.9579	108.126	0.296752	0.614472	-0.482938	0.62914	0.945965	hypothetical protein	I5Q85_RS00410
I5Q85_RS05820	2229	112.662	245.218	196.033	230.62	181.988	150.597	721.824	0.246729	0.510925	-0.482906	0.629162	0.945965	discoidin domain-containing protein	I5Q85_RS05820
I5Q85_RS03230	1176	37.3977	100.612	66.8442	75.5783	61.102	68.2123	136.608	0.244581	0.506598	-0.482792	0.629244	0.945965	1-deoxy-D-xylulose-5-phosphate reductoisomerase	I5Q85_RS03230
I5Q85_RS08730	507	73.7331	233.371	139.008	146.65	108.768	192.299	125.749	0.249132	0.516467	-0.482378	0.629537	0.94604	flavin reductase family protein	I5Q85_RS08730
I5Q85_RS03560	1119	35.3724	63.5717	71.7026	63.0079	48.5341	68.3783	112.897	0.248298	0.515392	-0.481765	0.629973	0.94604	aldo/keto reductase	I5Q85_RS03560
I5Q85_RS11370	1266	16.6747	33.2554	20.5547	17.8889	18.8094	14.6223	44.7069	-0.284131	0.589781	0.481756	0.629979	0.94604	NAD(P)-binding protein	I5Q85_RS11370
I5Q85_RS00250	435	5.05513	5.0061	7.47765	4.91159	2.88115	2.83705	3.72571	-0.572027	1.18784	0.481569	0.630112	0.94604	hypothetical protein	I5Q85_RS00250
I5Q85_RS07470	2502	156.267	403.559	325.018	366.337	238.438	265.37	1250.7	0.240943	0.500386	-0.481515	0.630151	0.94604	DNA mismatch repair protein MutS	mutS
I5Q85_RS03150	1365	33.8305	139.327	100.085	132.732	59.0689	59.6717	199.84	0.287772	0.597962	-0.481255	0.630335	0.94604	exodeoxyribonuclease VII large subunit	xseA
I5Q85_RS10360	1191	3.3234	13.4085	5.00708	8.61074	9.82156	3.10861	14.518	0.382722	0.795274	-0.481246	0.630342	0.94604	MFS transporter	I5Q85_RS10360
I5Q85_RS09080	1041	60.4139	140.854	130.715	115.344	111.164	105.511	196.246	0.232446	0.48303	-0.481225	0.630356	0.94604	recombinase RecA	recA
I5Q85_RS11015	1287	1.70861	2.25605	2.52741	1.66009	0.649211	1.91782	4.06172	-0.552481	1.14952	0.480619	0.630788	0.94605	carboxymuconolactone decarboxylase family protein	I5Q85_RS11015
I5Q85_RS02885	288	41.2309	65.5313	58.3542	80.1203	40.6162	64.277	29.9817	0.313435	0.652225	-0.480563	0.630827	0.94605	YHYH domain-containing protein	I5Q85_RS02885
I5Q85_RS11255	1371	53.5711	184.78	158.961	137.449	117.925	117.921	291.433	0.233772	0.486583	-0.480435	0.630918	0.94605	ATP-dependent Clp protease ATP-binding subunit ClpX	clpX
I5Q85_RS01270	825	99.1541	261.319	201.081	216.503	163.562	173.525	261.029	0.238174	0.49613	-0.480063	0.631183	0.94605	CDP-diacylglycerol--serine O-phosphatidyltransferase	pssA
I5Q85_RS07170	321	254.835	303.017	212.799	246.268	249.879	484.42	168.751	0.284197	0.592058	-0.480015	0.631217	0.94605	preprotein translocase subunit YajC	yajC
I5Q85_RS00380	465	17.9702	45.2702	34.9761	28.4872	13.4764	23.8862	21.3923	-0.324676	0.678945	0.478207	0.632503	0.946365	MerR family transcriptional regulator	I5Q85_RS00380
I5Q85_RS11470	939	84.306	165.431	109.696	162.459	109.002	109.086	204.911	0.261643	0.54784	-0.477591	0.632941	0.946377	lipoyl synthase	lipA
I5Q85_RS00975	864	42.249	59.6503	79.688	81.604	44.968	71.4189	96.6059	0.272339	0.570835	-0.477089	0.633299	0.946589	hypothetical protein	I5Q85_RS00975
I5Q85_RS07540	501	510.901	1644.47	1312.58	1333.95	868.889	1091.25	943.883	0.235223	0.493142	-0.476988	0.633371	0.946589	hypothetical protein	I5Q85_RS07540
I5Q85_RS02845	495	356.28	1095.43	800.6	668.154	362.065	511.1	518.759	-0.247202	0.518921	0.476377	0.633806	0.946601	ferritin	I5Q85_RS02845
I5Q85_RS09210	1371	87.8951	231.372	187.828	197.603	153.273	144.926	390.276	0.235804	0.495477	-0.475914	0.634136	0.946772	asparagine--tRNA ligase	asnS
I5Q85_RS04160	384	3.43591	0	0	4.45113	0	6.4277	1.94185	0.962611	2.0232	-0.475786	0.634227	0.946791	hypothetical protein	I5Q85_RS04160
I5Q85_RS06975	720	64.7478	172.398	128.756	168.549	100.96	89.1308	149.773	0.265401	0.558237	-0.475428	0.634482	0.946791	tRNA (guanosine(37)-N1)-methyltransferase TrmD	trmD
I5Q85_RS07510	1290	6.47762	20.2573	22.2735	20.206	11.3348	16.2636	34.6902	0.292244	0.615362	-0.474914	0.634848	0.946881	hypothetical protein	I5Q85_RS07510
I5Q85_RS01710	1284	120.567	343.156	287.954	286.203	221.573	215.298	532.907	0.232252	0.489219	-0.47474	0.634972	0.946881	signal peptidase I	lepB
I5Q85_RS02905	1164	60.4531	99.778	113.642	110.498	24.4056	51.9517	157.633	-0.319592	0.673809	0.474306	0.635282	0.946881	DUF262 domain-containing protein	I5Q85_RS02905
I5Q85_RS03070	261	0	2.78117	0	4.91159	0	0	0.595175	1.51083	3.18898	-0.473765	0.635667	NA	hypothetical protein	I5Q85_RS03070
I5Q85_RS10435	864	93.6604	268.846	254.123	250.747	165.366	172.834	292.883	0.24307	0.513113	-0.473716	0.635702	0.946881	UDP-2,3-diacylglucosamine diphosphatase LpxI	lpxI
I5Q85_RS05030	1029	26.4989	57.1396	65.3295	78.9004	31.2615	38.3788	88.831	0.29124	0.615428	-0.473231	0.636048	0.946881	glycosyltransferase family 2 protein	I5Q85_RS05030
I5Q85_RS10080	1053	4.59427	28.9527	14.9304	13.7972	4.76088	9.37602	21.001	-0.352459	0.744838	0.473202	0.636069	0.946881	hypothetical protein	I5Q85_RS10080
I5Q85_RS03180	933	132.929	377.336	230.681	228.539	124.032	161.375	328.39	-0.254006	0.536891	0.473105	0.636138	0.946881	SDR family oxidoreductase	I5Q85_RS03180
I5Q85_RS01485	2547	92.5524	207.192	156.871	192.935	150.901	117.743	678.329	0.245545	0.51994	-0.472256	0.636744	0.946881	MFS transporter	I5Q85_RS01485
I5Q85_RS05735	780	72.7356	220.557	184.88	195.576	130.15	129.741	204.716	0.245828	0.521312	-0.471555	0.637244	0.94696	Nif3-like dinuclear metal center hexameric protein	I5Q85_RS05735
I5Q85_RS07715	1416	22.9837	54.8515	49.0061	32.8931	23.8977	34.8621	86.4196	-0.244437	0.51855	0.471386	0.637365	0.947018	alkaline phosphatase family protein	I5Q85_RS07715
I5Q85_RS06660	2730	88.1204	191.176	152.114	183.289	131.604	122.508	687.876	0.24153	0.51258	-0.471204	0.637495	0.947124	isoleucine--tRNA ligase	ileS
I5Q85_RS07255	843	33.9108	89.5516	59.8079	71.4715	48.566	64.4142	88.1037	0.25151	0.533855	-0.47112	0.637555	0.947124	DUF4332 domain-containing protein	I5Q85_RS07255
I5Q85_RS00405	870	20.2205	87.6068	56.0824	75.6384	40.8163	34.0446	76.0645	0.288238	0.612213	-0.470813	0.637774	0.947164	DUF58 domain-containing protein	I5Q85_RS00405
I5Q85_RS05565	705	0	1.02962	3.84489	1.21222	0	0	1.02922	-1.12585	2.39481	0.470122	0.638268	NA	hypothetical protein	I5Q85_RS05565
I5Q85_RS10845	735	46.0739	85.9211	57.5321	67.4391	29.5563	38.6187	70.4525	-0.292839	0.62317	0.469919	0.638413	0.947273	L,D-transpeptidase family protein	I5Q85_RS10845
I5Q85_RS01180	894	12.7905	33.29	26.682	15.2951	15.8882	20.7067	30.7591	-0.273531	0.58268	0.469436	0.638758	0.947494	mechanosensitive ion channel family protein	I5Q85_RS01180
I5Q85_RS03200	993	137.741	248.541	232.575	246.143	194.79	206.308	366.767	0.234748	0.501802	-0.46781	0.639921	0.947834	porphobilinogen synthase	hemB
I5Q85_RS01950	1944	164.019	387.96	285.566	378.511	215.545	245.046	942.113	0.246892	0.527975	-0.46762	0.640056	0.947834	M60 family metallopeptidase	I5Q85_RS01950
I5Q85_RS10230	1500	8.20953	24.6801	19.1552	17.9469	7.79832	6.58197	35.3779	-0.31519	0.674121	0.467558	0.640101	0.947834	hypothetical protein	I5Q85_RS10230
I5Q85_RS05745	1158	41.0173	111.578	98.3137	103.69	75.4001	62.8782	161.934	0.247627	0.529664	-0.467517	0.64013	0.947834	prephenate dehydratase	pheA
I5Q85_RS03530	318	69.1504	105.002	78.4213	131.686	89.3338	58.2131	51.4823	0.30072	0.644927	-0.466286	0.641011	0.947879	hypothetical protein	I5Q85_RS03530
I5Q85_RS01220	447	79.6947	112.049	130.984	65.0044	106.545	80.0658	74.7446	-0.258022	0.55443	0.465383	0.641657	0.947879	peptide-methionine (R)-S-oxide reductase MsrB	msrB
I5Q85_RS07755	597	400.753	757.498	810.924	757.989	638.897	611.891	686.359	0.228075	0.490446	-0.465035	0.641906	0.947879	OmpH family outer membrane protein	I5Q85_RS07755
I5Q85_RS06365	75	0	9.67846	0	5.69744	0	16.4549	0.612726	1.35099	2.91025	-0.464218	0.642492	NA	#N/A	I5Q85_RS06365
I5Q85_RS08200	1797	8.32114	38.3745	19.0062	26.1569	15.3437	19.9162	62.6798	0.273817	0.590113	-0.464007	0.642643	0.947879	hypothetical protein	I5Q85_RS08200
I5Q85_RS08275	210	2511.03	3698.56	3177.91	3269.92	2830.87	4536.85	1238.72	0.237609	0.512135	-0.463958	0.642678	0.947879	ATPase	I5Q85_RS08275
I5Q85_RS01195	1560	121.79	317.342	235.618	271.176	186.121	205.686	594.349	0.231541	0.499134	-0.463886	0.64273	0.947879	hypothetical protein	I5Q85_RS01195
I5Q85_RS08535	684	207.682	449.964	412.938	466.041	263.242	348.223	423.494	0.240864	0.519868	-0.463318	0.643137	0.947879	prepilin-type N-terminal cleavage/methylation domain-containing protein	I5Q85_RS08535
I5Q85_RS10730	447	7.87108	40.5976	7.27691	15.2951	11.2152	2.76089	10.2643	-0.439362	0.948438	0.463248	0.643187	0.947879	hypothetical protein	I5Q85_RS10730
I5Q85_RS09240	1227	54.4817	155.589	94.5524	137.56	96.0149	63.3655	212.044	0.263448	0.568787	-0.463174	0.64324	0.947879	terpene cyclase/mutase family protein	I5Q85_RS09240
I5Q85_RS03480	588	58.3403	262.948	170.568	180.952	141.387	125.93	151.172	0.246713	0.53554	-0.460681	0.645027	0.948494	hypothetical protein	I5Q85_RS03480
I5Q85_RS01225	1080	17.9176	88.7193	55.2169	63.7006	35.2007	49.1362	91.0034	0.26377	0.572599	-0.460655	0.645046	0.948494	DNA polymerase IV	dinB
I5Q85_RS06715	453	459.214	818.824	976.552	845.183	685.212	784.605	596.908	0.224707	0.488257	-0.460223	0.645356	0.94851	OadG family protein	I5Q85_RS06715
I5Q85_RS04450	2631	70.7084	208.854	164.844	200.093	106.228	117.267	647.349	0.24696	0.537224	-0.459697	0.645734	0.94851	hypothetical protein	I5Q85_RS04450
I5Q85_RS02675	3870	93.7551	184.003	140.505	187.817	129.54	115.44	968.222	0.244023	0.530974	-0.459577	0.64582	0.94851	glycoside hydrolase family 2	I5Q85_RS02675
I5Q85_RS08300	1113	3.95145	11.7394	9.74177	15.357	6.00563	3.32646	16.1864	0.371821	0.809214	-0.459484	0.645886	0.94851	DUF5009 domain-containing protein	I5Q85_RS08300
I5Q85_RS01580	777	9.62232	38.3028	34.1884	21.4479	14.517	15.8831	27.8596	-0.290218	0.632284	0.459	0.646234	0.94851	RluA family pseudouridine synthase	I5Q85_RS01580
I5Q85_RS07370	1887	33.0954	108.479	90.2113	105.525	55.5694	55.5909	238.122	0.256068	0.558465	-0.45852	0.646579	0.948763	1-deoxy-D-xylulose-5-phosphate synthase	I5Q85_RS07370
I5Q85_RS03320	420	82.7236	210.852	182.001	165.836	135.277	170.426	112.035	0.228344	0.498533	-0.458033	0.646929	0.948763	SufE family protein	I5Q85_RS03320
I5Q85_RS05925	906	69.9014	165.848	144.209	202.335	88.0723	83.0919	198.786	0.274653	0.600783	-0.457159	0.647557	0.949242	peptide chain release factor N(5)-glutamine methyltransferase	prmC
I5Q85_RS06770	1767	45.0499	105.576	91.7356	44.2543	78.4938	57.9693	208.26	-0.224254	0.490903	0.456818	0.647802	0.949242	pyruvate oxidase	I5Q85_RS06770
I5Q85_RS07225	432	91.6243	309.173	233.417	267.068	149.893	179.976	148.7	0.247454	0.542372	-0.456245	0.648214	0.949352	hypothetical protein	I5Q85_RS07225
I5Q85_RS02880	819	53.1622	129.401	86.0523	140.349	55.6002	73.8361	128.54	0.27534	0.60357	-0.456186	0.648256	0.949352	sel1 repeat family protein	I5Q85_RS02880
I5Q85_RS05740	972	31.6726	77.6667	71.3916	81.3292	50.7166	44.4384	99.6456	0.256183	0.561717	-0.456071	0.648339	0.949352	RluA family pseudouridine synthase	I5Q85_RS05740
I5Q85_RS01860	708	246.609	663.344	457.901	580.004	364.661	392.199	546.796	0.236042	0.517823	-0.455835	0.648508	0.949352	type I 3-dehydroquinate dehydratase	I5Q85_RS01860
I5Q85_RS05915	76	28.934	47.7556	49.933	44.9798	10.9939	16.2384	4.45234	-0.520548	1.14199	0.455827	0.648514	0.949352	#N/A	I5Q85_RS05915
I5Q85_RS08530	765	192.016	351.082	338.034	316.711	315.1	282.315	398.539	0.222864	0.488947	-0.455804	0.648531	0.949352	triose-phosphate isomerase	I5Q85_RS08530
I5Q85_RS00145	87	5.05513	0	6.23138	0	0	0	0.347168	-1.73779	3.82335	0.45452	0.649454	NA	#N/A	I5Q85_RS00145
I5Q85_RS01995	711	188.661	741.199	545.18	613.016	390.151	343.679	556.343	0.24455	0.538538	-0.4541	0.649757	0.949583	prepilin-type N-terminal cleavage/methylation domain-containing protein	I5Q85_RS01995
I5Q85_RS10520	666	64.7148	260.49	152.22	125.113	82.8007	113.035	143.373	-0.239605	0.527826	0.453948	0.649867	0.949583	N-acetylmuramoyl-L-alanine amidase	I5Q85_RS10520
I5Q85_RS04575	816	49.0459	130.766	98.9918	102.114	79.8672	92.2564	127.528	0.228522	0.503842	-0.453558	0.650147	0.949777	hydroxyethylthiazole kinase	thiM
I5Q85_RS03305	741	31.4564	199.839	166.809	131.479	82.8768	143.231	147.908	0.257628	0.568381	-0.453266	0.650357	0.949806	LicD family protein	I5Q85_RS03305
I5Q85_RS01740	930	55.3292	290.354	152.729	139.22	92.9868	79.6205	200.45	-0.258119	0.569924	0.452901	0.65062	0.949806	ribose-phosphate pyrophosphokinase	I5Q85_RS01740
I5Q85_RS05110	570	70.2131	140.083	101.768	107.202	116.535	103.926	105.748	0.23507	0.519222	-0.452735	0.65074	0.949806	orotate phosphoribosyltransferase	pyrE
I5Q85_RS07940	1128	40.1587	124.842	102.851	122.737	77.4054	51.4216	166.154	0.261631	0.577937	-0.452698	0.650766	0.949806	DNA-processing protein DprA	dprA
I5Q85_RS06545	1074	171.578	439.992	379.592	445.212	267.231	245.904	599.556	0.241594	0.533989	-0.452432	0.650958	0.949806	peptidylprolyl isomerase	I5Q85_RS06545
I5Q85_RS04120	1317	51.7604	144.405	107.026	72.3536	86.2814	56.2241	189.612	-0.228535	0.505226	0.452343	0.651022	0.949806	bifunctional UDP-3-O-[3-hydroxymyristoyl] N-acetylglucosamine deacetylase/3-hydroxyacyl-ACP dehydratase	I5Q85_RS04120
I5Q85_RS01105	960	374.285	675.224	771.405	596.896	590.531	691.621	1018.16	0.21117	0.467452	-0.451746	0.651452	0.949806	galactose mutarotase	I5Q85_RS01105
I5Q85_RS01590	1383	275.072	636.658	595.833	567.581	408.705	513.993	1178.85	0.215882	0.478549	-0.451118	0.651904	0.94999	hypothetical protein	I5Q85_RS01590
I5Q85_RS11350	1185	10.763	47.1672	33.397	25.6024	13.7493	18.7461	47.3672	-0.271621	0.6022	0.451049	0.651954	0.94999	methionine adenosyltransferase	I5Q85_RS11350
I5Q85_RS04135	1890	50.0298	179.743	141.7	156.454	88.6373	97.9459	375.815	0.240842	0.534523	-0.450574	0.652297	0.950264	apolipoprotein N-acyltransferase	lnt
I5Q85_RS00625	672	100.132	324.056	285.586	291.231	164.744	209.359	257.699	0.236914	0.525886	-0.450504	0.652347	0.950266	N-acetylmuramoyl-L-alanine amidase	I5Q85_RS00625
I5Q85_RS09960	819	45.6443	202.078	132.388	122.088	110.69	116.028	162.053	0.22798	0.506198	-0.450376	0.652439	0.950289	hypothetical protein	I5Q85_RS09960
I5Q85_RS10980	519	32.2009	51.749	81.4761	81.5096	42.6621	45.1797	50.7954	0.281655	0.625493	-0.450292	0.6525	0.950289	hypothetical protein	I5Q85_RS10980
I5Q85_RS04605	477	81.1365	226.744	142.068	164.832	61.3075	69.8558	100.973	-0.28407	0.631008	0.450185	0.652577	0.950289	NUDIX domain-containing protein	I5Q85_RS04605
I5Q85_RS09295	1050	71.2051	242.653	240.086	247.025	114.588	150.445	311.737	0.251758	0.559316	-0.450118	0.652625	0.950289	hypothetical protein	I5Q85_RS09295
I5Q85_RS10960	741	0	0	0	0	1.12758	0	0.249197	1.81845	4.04409	-0.449656	0.652958	NA	PEP-CTERM sorting domain-containing protein	I5Q85_RS10960
I5Q85_RS10325	2097	7.75988	21.8077	12.4093	25.6752	7.37119	8.23923	51.1625	0.318619	0.709251	-0.449233	0.653263	0.950361	ribonucleoside triphosphate reductase	I5Q85_RS10325
I5Q85_RS06855	273	22.5537	119.651	107.234	86.0877	81.1049	58.7675	34.95	0.280552	0.624871	-0.448976	0.653449	0.950425	hypothetical protein	I5Q85_RS06855
I5Q85_RS05985	435	25.2757	90.1098	81.0079	79.5677	46.0984	59.5781	45.9246	0.264725	0.589863	-0.44879	0.653583	0.950466	hypothetical protein	I5Q85_RS05985
I5Q85_RS02975	252	0	25.9245	0	11.8697	1.65781	14.6919	3.40418	0.719131	1.60288	-0.44865	0.653684	0.950533	hypothetical protein	I5Q85_RS02975
I5Q85_RS08835	750	12.3143	28.0675	32.5278	26.2082	3.89916	16.4549	25.2174	-0.350394	0.781318	0.448465	0.653818	0.950568	class I SAM-dependent methyltransferase	I5Q85_RS08835
I5Q85_RS11520	717	337.361	572.001	582.203	465.45	314.636	347.687	546.256	-0.231684	0.518161	0.447127	0.654784	0.950679	hypothetical protein	I5Q85_RS11520
I5Q85_RS07350	1203	20.4727	69.9939	54.5284	52.9251	37.8525	46.164	93.892	0.233973	0.523656	-0.446807	0.655014	0.950679	PAS domain-containing protein	I5Q85_RS07350
I5Q85_RS00640	2970	25.0255	73.3217	66.4428	71.3619	51.7637	31.9957	269.258	0.249272	0.55808	-0.446659	0.655121	0.950679	4Fe-4S dicluster domain-containing protein	I5Q85_RS00640
I5Q85_RS07310	609	142.988	487.499	305.337	338.198	328.588	214.806	309.629	0.232634	0.521198	-0.446344	0.655349	0.950772	50S ribosomal protein L4	rplD
I5Q85_RS00810	747	65.3513	219.612	121.925	180.19	107.937	97.4739	167.542	0.252197	0.565361	-0.446082	0.655538	0.950772	inositol monophosphatase	I5Q85_RS00810
I5Q85_RS00045	705	66.7493	200.777	141.492	178.197	121.478	89.2767	159.92	0.248333	0.557086	-0.44577	0.655763	0.9508	response regulator transcription factor	I5Q85_RS00045
I5Q85_RS09515	642	189.071	304.148	348.753	348.103	244.673	288.345	323.897	0.2295	0.516513	-0.444325	0.656807	0.950804	prepilin-type N-terminal cleavage/methylation domain-containing protein	I5Q85_RS09515
I5Q85_RS02855	471	303.469	568.687	603.134	533.455	500.256	469.017	404.703	0.215948	0.486184	-0.444169	0.656921	0.950804	RidA family protein	I5Q85_RS02855
I5Q85_RS02510	462	6.66358	23.5677	12.9079	18.4982	9.94683	16.0275	11.3251	0.351775	0.792453	-0.443906	0.657111	0.950804	hypothetical protein	I5Q85_RS02510
I5Q85_RS02085	1926	24.2048	64.0708	54.3256	50.8066	32.7533	57.6691	153.209	0.225474	0.508092	-0.443766	0.657212	0.950804	hypothetical protein	I5Q85_RS02085
I5Q85_RS02365	1776	62.1559	174.523	112.638	112.12	69.3926	59.0654	295.245	-0.243978	0.550739	0.443	0.657765	0.950804	peptidyl-prolyl cis-trans isomerase	I5Q85_RS02365
I5Q85_RS02440	1245	83.367	232.05	194.644	186.025	147.98	154.637	349.513	0.213766	0.483743	-0.4419	0.658562	0.950804	NADH dehydrogenase (quinone) subunit D	nuoD
I5Q85_RS05180	858	57.9219	164.974	130.794	91.1391	67.6802	94.9322	143.715	-0.219495	0.496766	0.441848	0.658599	0.950804	carbon-nitrogen hydrolase	I5Q85_RS05180
I5Q85_RS00435	987	11.5853	52.9521	42.8431	36.7996	26.2427	36.2608	55.1045	0.249714	0.565179	-0.441832	0.65861	0.950804	hypothetical protein	I5Q85_RS00435
I5Q85_RS06105	2640	67.802	216.116	171.264	188.242	114.253	123.412	652.294	0.228356	0.517177	-0.441544	0.658819	0.950804	SUMF1/EgtB/PvdO family nonheme iron enzyme	I5Q85_RS06105
I5Q85_RS04665	816	123.423	511.5	281.695	344.046	244.721	254.083	395.744	0.230154	0.521273	-0.441522	0.658835	0.950804	thymidylate synthase	I5Q85_RS04665
I5Q85_RS01350	2328	38.161	150.291	123.889	129.955	79.1388	73.6866	383.102	0.239892	0.543598	-0.441304	0.658993	0.950804	carbamoyltransferase HypF	hypF
I5Q85_RS08365	867	45.1464	128.935	129.436	120.75	70.3506	98.217	143.773	0.232855	0.527688	-0.441274	0.659015	0.950804	serine O-acetyltransferase	cysE
I5Q85_RS09910	1179	11.1908	39.4034	39.0848	27.9073	12.4019	16.748	46.97	-0.27522	0.623851	0.441164	0.659094	0.95081	tyrosine-type recombinase/integrase	I5Q85_RS09910
I5Q85_RS05560	1332	0	0.544959	0.407004	0.320802	0.313639	0.926515	0.854556	0.989253	2.24322	-0.440998	0.659215	NA	hypothetical protein	I5Q85_RS05560
I5Q85_RS08045	576	81.6983	182.731	171.298	170.626	124.75	137.124	143.081	0.225242	0.511378	-0.44046	0.659604	0.951016	hypothetical protein	I5Q85_RS08045
I5Q85_RS07385	1092	68.8692	138.929	86.8798	77.0876	73.8361	75.7197	164.423	-0.228142	0.51828	0.440192	0.659798	0.951016	LptF/LptG family permease	I5Q85_RS07385
I5Q85_RS10930	1932	290.466	518.489	493.024	562.003	425.984	352.605	1500.57	0.229452	0.521737	-0.439784	0.660093	0.951016	fumarate reductase/succinate dehydrogenase flavoprotein subunit	I5Q85_RS10930
I5Q85_RS08570	303	33.3839	129.366	98.4064	105.769	55.1508	85.533	42.3829	0.265377	0.603462	-0.439757	0.660113	0.951016	hypothetical protein	I5Q85_RS08570
I5Q85_RS09660	1410	2.4953	14.4147	12.3037	4.84889	7.7035	5.25157	17.0821	-0.312584	0.710974	0.439656	0.660186	0.951016	DHA2 family efflux MFS transporter permease subunit	I5Q85_RS09660
I5Q85_RS09280	1074	71.2519	187.216	148.404	156.361	118.64	119.505	244.179	0.219629	0.499751	-0.439477	0.660316	0.951016	alanine--glyoxylate aminotransferase family protein	I5Q85_RS09280
I5Q85_RS01770	870	68.2443	219.434	153.915	175.835	124.85	114.901	209.426	0.229577	0.522574	-0.43932	0.66043	0.951016	4-hydroxythreonine-4-phosphate dehydrogenase PdxA	pdxA
I5Q85_RS10200	1494	46.5113	223.499	165.469	181.62	87.8038	119.777	336.023	0.247214	0.562945	-0.439144	0.660557	0.951016	hypothetical protein	I5Q85_RS10200
I5Q85_RS06515	1005	21.0052	100.396	67.4291	60.3759	30.761	23.3316	81.9221	-0.276935	0.630777	0.439039	0.660634	0.951016	MlaD family protein	I5Q85_RS06515
I5Q85_RS04540	828	5.31155	25.4235	24.8803	16.5143	13.6228	23.8477	24.1605	0.28409	0.647202	-0.438951	0.660697	0.951016	potassium channel family protein	I5Q85_RS04540
I5Q85_RS07765	792	21.6566	60.4904	56.1296	35.0695	31.1215	29.6064	51.0957	-0.240147	0.547164	0.438894	0.660738	0.951016	ABC transporter permease	I5Q85_RS07765
I5Q85_RS08020	600	234.558	664.185	553.876	629.567	393.397	353.781	481.873	0.232928	0.530729	-0.438882	0.660747	0.951016	sigma-70 family RNA polymerase sigma factor	I5Q85_RS08020
I5Q85_RS09105	1122	197.164	507.861	332.912	453.586	295.267	268.382	663.9	0.232666	0.531556	-0.437708	0.661598	0.951517	hypothetical protein	I5Q85_RS09105
I5Q85_RS01300	1188	1.4808	20.7745	11.4085	8.2728	5.27484	4.15528	15.2253	-0.360144	0.822849	0.437679	0.661619	0.951517	acyltransferase	I5Q85_RS01300
I5Q85_RS04550	1107	25.4264	92.4569	70.5209	55.5848	27.1718	42.3636	94.2751	-0.246998	0.56462	0.437459	0.661779	0.951645	alanine racemase	alr
I5Q85_RS10530	564	32.7508	37.3239	50.9448	33.3361	54.8134	52.5157	43.5328	0.262287	0.599749	-0.437329	0.661873	0.951685	L,D-transpeptidase	I5Q85_RS10530
I5Q85_RS01680	555	248.822	616.021	388.77	539.717	309.373	402.478	400.331	0.231626	0.529903	-0.43711	0.662032	0.951699	nucleotide exchange factor GrpE	I5Q85_RS01680
I5Q85_RS11290	273	702.386	1039.64	760.57	967.313	866.14	971.925	433.147	0.231264	0.529836	-0.436483	0.662487	0.951718	hypothetical protein	I5Q85_RS11290
I5Q85_RS11475	498	91.845	138.472	140.431	130.423	145.967	123.907	113.116	0.230801	0.529142	-0.436179	0.662707	0.951718	tRNA adenosine(34) deaminase TadA	I5Q85_RS11475
I5Q85_RS04810	882	16.9536	16.46	24.5864	20.8325	23.6829	23.7869	33.5249	0.276132	0.633394	-0.435956	0.662869	0.951718	hypothetical protein	I5Q85_RS04810
I5Q85_RS05285	1092	96.2558	431.41	233.334	222.654	110.563	163.871	369.372	-0.241816	0.554953	0.435742	0.663024	0.951718	histidinol-phosphate transaminase	I5Q85_RS05285
I5Q85_RS04920	576	397.038	594.822	785.9	560.842	643.332	679.194	610.505	0.211913	0.486368	-0.435705	0.663051	0.951718	rubrerythrin family protein	I5Q85_RS04920
I5Q85_RS02450	1467	17.6878	84.6123	42.8678	40.7792	27.9081	23.5551	93.4208	-0.253614	0.582624	0.435297	0.663347	0.95182	polysaccharide deacetylase family protein	I5Q85_RS02450
I5Q85_RS02700	1245	108.095	298.516	232.963	252.266	155.362	209.156	441.549	0.218338	0.501729	-0.435171	0.663439	0.95182	6-phosphofructokinase	I5Q85_RS02700
I5Q85_RS04390	3543	128.227	229.259	179.333	245.916	167.555	147.69	1153.92	0.235117	0.54035	-0.435121	0.663475	0.95182	adenosylcobalamin-dependent ribonucleoside-diphosphate reductase	I5Q85_RS04390
I5Q85_RS08040	540	13.8454	41.6712	39.1538	21.3654	18.5674	25.1394	23.4216	-0.271087	0.623762	0.4346	0.663853	0.95182	phosphopantothenoylcysteine decarboxylase	I5Q85_RS08040
I5Q85_RS00615	750	4.69116	6.77493	7.95124	13.1041	6.12725	1.64549	9.29187	0.408295	0.942102	-0.433387	0.664733	0.952044	PEP-CTERM sorting domain-containing protein	I5Q85_RS00615
I5Q85_RS03880	429	41.0067	135.363	107.415	130.483	63.298	71.9183	66.3389	0.258652	0.597043	-0.433222	0.664853	0.952044	biopolymer transporter ExbD	I5Q85_RS03880
I5Q85_RS07795	570	125.766	441.898	328.131	355.34	230.138	242.493	273.364	0.225352	0.520517	-0.432939	0.665059	0.952104	D-sedoheptulose 7-phosphate isomerase	gmhA
I5Q85_RS05525	279	1.57633	0	0	0	1.49737	4.42336	0.676321	1.22885	2.83856	-0.432915	0.665077	NA	hypothetical protein	I5Q85_RS05525
I5Q85_RS06625	1626	25.4249	105.802	81.3528	92.2418	51.1289	47.8164	181.58	0.246418	0.570182	-0.432173	0.665615	0.952259	FtsX-like permease family protein	I5Q85_RS06625
I5Q85_RS00745	816	280.801	841.528	870.331	860.376	419.303	579.249	879.916	0.231936	0.536745	-0.432115	0.665658	0.952259	hypothetical protein	I5Q85_RS00745
I5Q85_RS10925	768	327.557	583.165	540.718	556.391	563.006	382.448	664.638	0.222496	0.515123	-0.431928	0.665794	0.952337	succinate dehydrogenase/fumarate reductase iron-sulfur subunit	I5Q85_RS10925
I5Q85_RS06690	1641	56.2811	182.245	169.477	174.985	101.069	100.023	360.107	0.233017	0.540134	-0.431406	0.666173	0.952456	discoidin domain-containing protein	I5Q85_RS06690
I5Q85_RS09235	1185	109.856	271.977	172.018	276.939	145.954	122.891	380.158	0.250756	0.5817	-0.431074	0.666415	0.952456	hypothetical protein	I5Q85_RS09235
I5Q85_RS11425	2097	0.838906	3.80769	2.06821	1.63017	1.39455	0.588516	5.79556	-0.429394	0.99971	0.429519	0.667546	0.953067	heavy metal translocating P-type ATPase	I5Q85_RS11425
I5Q85_RS02160	1446	60.8294	204.814	176.211	199.765	89.5628	118.632	343.911	0.240078	0.559381	-0.429185	0.667788	0.953142	RIP metalloprotease RseP	rseP
I5Q85_RS01430	2208	150.782	432.638	311.823	399.827	227.993	223.013	1098.44	0.230163	0.536504	-0.429005	0.66792	0.953211	polysaccharide biosynthesis tyrosine autokinase	I5Q85_RS01430
I5Q85_RS07740	597	2.94671	4.86355	1.81618	3.57879	3.49889	6.2016	4.05844	0.490725	1.14424	-0.428865	0.668022	0.953219	hypothetical protein	I5Q85_RS07740
I5Q85_RS06610	702	143.466	460.141	298.866	370.699	213.644	268.975	346.404	0.224878	0.524412	-0.428819	0.668055	0.953219	HAD family hydrolase	I5Q85_RS06610
I5Q85_RS07045	741	225.537	586.781	532.619	516.691	353.495	421.366	551.707	0.210082	0.490141	-0.428616	0.668203	0.953219	4-hydroxy-tetrahydrodipicolinate reductase	I5Q85_RS07045
I5Q85_RS03980	411	22.4714	121.864	77.824	86.2934	57.9385	54.049	46.8441	0.262051	0.611811	-0.428321	0.668418	0.953219	preQ(1) synthase	queF
I5Q85_RS08515	1293	62.9253	257.119	181.968	131.861	110.823	92.5827	291.643	-0.219571	0.513528	0.427575	0.668961	0.953244	argininosuccinate synthase	I5Q85_RS08515
I5Q85_RS03660	567	182.279	725.885	490.498	591.599	325.667	352.605	419.501	0.233355	0.545808	-0.42754	0.668986	0.953244	hypothetical protein	I5Q85_RS03660
I5Q85_RS04425	894	24.1052	116.921	64.2794	71.218	53.2723	62.1201	95.0339	0.233353	0.54703	-0.426582	0.669684	0.953244	class I SAM-dependent methyltransferase	I5Q85_RS04425
I5Q85_RS04195	1089	3.23083	5.33249	1.99129	3.92386	1.5345	1.13326	5.76035	-0.457609	1.07421	0.425996	0.670111	0.953244	hypothetical protein	I5Q85_RS04195
I5Q85_RS11055	840	10.4713	31.1094	27.7519	6.6131	22.3804	20.5686	26.7267	-0.280407	0.658558	0.42579	0.670261	0.953244	DUF2589 domain-containing protein	I5Q85_RS11055
I5Q85_RS03345	963	73.5278	206.534	223.495	212.988	120.168	138.406	263.881	0.227843	0.535138	-0.425766	0.670278	0.953244	HPr(Ser) kinase/phosphatase	hprK
I5Q85_RS05255	342	34.7208	142.206	98.2808	74.9663	76.9571	111.865	49.7299	0.232957	0.547814	-0.425248	0.670656	0.953244	hydrogenase maturation nickel metallochaperone HypA	I5Q85_RS05255
I5Q85_RS10295	1614	25.8864	59.366	71.545	73.0713	40.379	36.7024	142.006	0.243316	0.573127	-0.424541	0.671171	0.953244	YidE/YbjL duplication	I5Q85_RS10295
I5Q85_RS04145	444	28.7254	99.7274	94.018	40.421	49.8686	66.7091	44.8787	-0.233504	0.550306	0.424317	0.671335	0.953244	DciA family protein	I5Q85_RS04145
I5Q85_RS08725	1056	33.3179	89.3608	68.793	90.6411	36.792	58.4336	113.902	0.246911	0.583122	-0.42343	0.671982	0.953244	DNA replication and repair protein RecF	recF
I5Q85_RS01205	609	42.6075	158.527	101.482	119.983	72.0288	89.1646	98.6475	0.232643	0.549586	-0.423306	0.672072	0.953244	recombination mediator RecR	recR
I5Q85_RS01815	462	34.2699	120.981	124.385	126.713	53.3512	77.4663	68.9168	0.257739	0.608995	-0.42322	0.672135	0.953244	hypothetical protein	I5Q85_RS01815
I5Q85_RS05910	1410	2.4953	11.8407	8.45876	8.48555	8.88866	3.50105	16.8959	0.312824	0.739187	-0.4232	0.672149	0.953244	sodium:alanine symporter family protein	I5Q85_RS05910
I5Q85_RS10480	759	245.104	438.974	377.134	408.729	304.381	396.739	480.737	0.211716	0.500603	-0.422922	0.672352	0.953244	zinc metallopeptidase	I5Q85_RS10480
I5Q85_RS11405	1605	49.597	176.383	150.31	146.962	93.965	103.035	319.996	0.218869	0.518104	-0.422442	0.672702	0.953244	L-aspartate oxidase	nadB
I5Q85_RS03225	1233	7.13376	23.5486	18.027	22.5264	9.82582	14.0127	32.9641	0.273222	0.647019	-0.422279	0.672822	0.953244	DUF418 domain-containing protein	I5Q85_RS03225
I5Q85_RS08455	459	321.943	975.754	761.816	857.409	500.592	575.384	516.018	0.219213	0.519238	-0.422182	0.672892	0.953244	biopolymer transporter ExbD	I5Q85_RS08455
I5Q85_RS06455	984	3.12863	23.606	12.1208	11.7249	4.67016	5.01674	15.3959	-0.340654	0.806913	0.42217	0.672901	0.953244	metallophosphoesterase	I5Q85_RS06455
I5Q85_RS00710	786	127.015	374.948	344.176	352.285	199.316	240.229	361.586	0.220597	0.523472	-0.421411	0.673455	0.953326	orotidine-5'-phosphate decarboxylase	pyrF
I5Q85_RS05600	1764	0	0.822999	2.15131	2.18014	0.710488	0	2.84112	0.655293	1.55685	-0.420909	0.673821	0.953326	collagen-like protein	I5Q85_RS05600
I5Q85_RS01885	963	29.6851	91.2067	83.318	60.7905	40.7789	35.883	90.656	-0.233247	0.554247	0.420835	0.673876	0.953326	polysaccharide deacetylase family protein	I5Q85_RS01885
I5Q85_RS09065	2298	69.4718	215.744	186.844	189.481	126.348	121.908	585.779	0.215673	0.512742	-0.420627	0.674027	0.953326	UDP-N-acetylmuramate--L-alanine ligase	murC
I5Q85_RS09070	936	42.758	150.45	115.26	126.914	87.0348	68.5621	154.503	0.231088	0.550088	-0.420093	0.674417	0.953519	D-alanine--D-alanine ligase	I5Q85_RS09070
I5Q85_RS11090	606	20.3206	79.0568	77.8305	65.577	54.4614	40.73	56.2256	0.243299	0.579871	-0.419575	0.674796	0.953548	NAAT family transporter	I5Q85_RS11090
I5Q85_RS09255	1110	60.2244	205.994	110.868	171.693	99.3608	81.1627	229.52	0.24213	0.577653	-0.419162	0.675098	0.953585	glycoside hydrolase family 43 protein	I5Q85_RS09255
I5Q85_RS02305	1005	26.6941	52.726	65.8108	61.2262	48.2199	33.1554	83.509	0.238246	0.569803	-0.418119	0.67586	0.953595	tRNA dihydrouridine synthase DusB	dusB
I5Q85_RS05075	1653	31.9271	123.396	87.8952	80.9119	70.7651	70.9263	211.09	0.207107	0.495702	-0.417806	0.676089	0.953595	class I tRNA ligase family protein	I5Q85_RS05075
I5Q85_RS06210	960	209.361	375.797	313.419	379.236	283.298	267.392	516.788	0.217582	0.520911	-0.417695	0.67617	0.953595	ROK family protein	I5Q85_RS06210
I5Q85_RS02600	1059	9.13647	18.507	13.822	10.0875	11.4403	8.15753	21.6408	-0.27352	0.655401	0.417332	0.676435	0.953595	tRNA-dihydrouridine synthase	I5Q85_RS02600
I5Q85_RS07980	2160	159.426	433.851	316.995	424.143	214.879	230.255	1101.57	0.228837	0.548652	-0.41709	0.676612	0.953595	sulfatase-like hydrolase/transferase	I5Q85_RS07980
I5Q85_RS07280	690	313.594	702.741	580.629	585.226	501.926	493.647	628.352	0.200772	0.481444	-0.417021	0.676663	0.953595	30S ribosomal protein S3	rpsC
I5Q85_RS02310	510	39.6679	54.0855	74.41	67.0287	69.6278	41.1373	52.2892	0.25111	0.602394	-0.416853	0.676786	0.953595	YlbF family regulator	I5Q85_RS02310
I5Q85_RS09030	1506	71.2552	249.674	233.987	227.841	136.204	139.31	442.247	0.22179	0.533255	-0.415917	0.677471	0.953903	UDP-N-acetylmuramoyl-L-alanyl-D-glutamate--2,6-diaminopimelate ligase	I5Q85_RS09030
I5Q85_RS08105	762	506.17	1322.22	1055.8	1173.13	711.629	889.148	1224.93	0.208791	0.502921	-0.415157	0.678027	0.954002	hypothetical protein	I5Q85_RS08105
I5Q85_RS05420	1131	52.4956	209.229	127.983	179.084	94.5609	78.5646	234.768	0.243752	0.587338	-0.415011	0.678134	0.954002	AMP-binding protein	I5Q85_RS05420
I5Q85_RS06560	750	14.0735	78.3956	50.5988	50.1375	35.0924	42.7828	54.5718	0.2424	0.584892	-0.414435	0.678555	0.954048	3-deoxy-manno-octulosonate cytidylyltransferase	kdsB
I5Q85_RS05540	312	1.4096	9.30622	1.7376	1.36958	4.01699	11.8665	2.39373	0.614131	1.48266	-0.414209	0.678721	0.954048	hypothetical protein	I5Q85_RS05540
I5Q85_RS00695	2559	81.9785	120.555	164.185	166.481	102.197	109.957	562.561	0.225025	0.543906	-0.413721	0.679079	0.954125	alpha-N-acetylglucosaminidase	I5Q85_RS00695
I5Q85_RS02540	2586	18.3674	75.227	53.039	74.5228	32.9561	23.3843	201.488	0.262854	0.635391	-0.413689	0.679102	0.954125	ATP-dependent helicase HrpB	hrpB
I5Q85_RS09330	675	0	1.07538	5.62209	3.79829	3.09457	0	2.49514	0.66953	1.6189	-0.413571	0.679188	0.954125	hypothetical protein	I5Q85_RS09330
I5Q85_RS08380	2034	62.4883	145.605	103.415	117.856	97.5611	93.4387	362.654	0.205754	0.498448	-0.412789	0.679761	0.954235	transketolase	tkt
I5Q85_RS10445	975	255.759	866.595	618.862	746.803	416.482	439.22	914.42	0.220422	0.534899	-0.412082	0.680279	0.954348	transketolase	I5Q85_RS10445
I5Q85_RS11225	570	101.076	404.967	241.581	251.887	250.66	179.705	224.476	0.213956	0.51973	-0.411668	0.680582	0.954592	transcription termination/antitermination protein NusG	nusG
I5Q85_RS02630	897	14.7089	99.536	70.7126	66.6925	38.6563	56.409	82.5207	0.245385	0.596438	-0.411418	0.680766	0.9546	phosphatidylserine decarboxylase	I5Q85_RS02630
I5Q85_RS00740	777	370.742	1451.77	1219.62	1206.03	680.148	849.747	1234.63	0.215724	0.524418	-0.411359	0.680809	0.9546	hypothetical protein	I5Q85_RS00740
I5Q85_RS05415	300	114.347	631.52	395.755	511.345	260.408	218.028	174.806	0.25226	0.613587	-0.411123	0.680982	0.9546	hypothetical protein	I5Q85_RS05415
I5Q85_RS03520	1182	8.18572	9.21174	7.79713	6.86874	8.12914	4.17637	16.177	-0.313022	0.76159	0.411012	0.681064	0.9546	acyltransferase	I5Q85_RS03520
I5Q85_RS07710	813	50.3088	123.213	122.696	119.835	78.1065	86.5249	134.076	0.215971	0.525968	-0.410617	0.681354	0.9546	ribonuclease PH	rph
I5Q85_RS07220	765	20.1214	88.2448	82.914	81.5516	35.4965	54.8497	75.9231	0.248497	0.605194	-0.410607	0.681361	0.9546	hypothetical protein	I5Q85_RS07220
I5Q85_RS00645	705	13.1003	28.8295	35.373	33.3361	24.2957	17.5052	30.8012	0.261402	0.636921	-0.410416	0.681501	0.954719	cytochrome c family protein	I5Q85_RS00645
I5Q85_RS07655	255	1488.41	3017.4	2570.33	2661.04	2267.41	2182.7	1046.45	0.199255	0.487172	-0.409003	0.682538	0.955015	30S ribosomal protein S15	rpsO
I5Q85_RS11275	750	236.317	896.226	458.28	717.878	389.916	350.49	642.966	0.234456	0.573295	-0.408962	0.682568	0.955015	hypothetical protein	I5Q85_RS11275
I5Q85_RS08975	741	4.15462	27.4288	17.5589	16.1466	16.3499	11.6583	18.4353	0.288899	0.706557	-0.408883	0.682626	0.955019	hypothetical protein	I5Q85_RS08975
I5Q85_RS07105	498	40.6238	180.742	129.545	156.165	78.8556	76.8226	91.1146	0.245768	0.602029	-0.408233	0.683103	0.9551	rRNA maturation RNase YbeY	ybeY
I5Q85_RS06270	687	24.9666	84.5281	71.8105	67.7971	46.824	53.8916	66.5699	0.223108	0.547285	-0.407663	0.683521	0.955268	tRNA (N6-threonylcarbamoyladenosine(37)-N6)-methyltransferase TrmO	tsaA
I5Q85_RS10075	441	44.8772	202.458	206.526	156.97	116.52	131.527	102.21	0.223475	0.548558	-0.407386	0.683725	0.955357	hypothetical protein	I5Q85_RS10075
I5Q85_RS01395	1653	435.806	573.067	1048.84	625.323	811.019	718.223	2010.07	0.208327	0.511624	-0.407188	0.68387	0.95537	chaperonin GroEL	groL
I5Q85_RS03490	1212	109.223	420.438	343.08	350.802	220.258	211.796	554.488	0.216121	0.531238	-0.406825	0.684137	0.955519	hypothetical protein	I5Q85_RS03490
I5Q85_RS09545	168	316.758	375.905	667.981	363.721	325.759	381.989	118.975	-0.223605	0.550259	0.406364	0.684475	0.955519	hypothetical protein	I5Q85_RS09545
I5Q85_RS08740	1332	1.32071	11.9891	2.03502	6.73684	5.01822	1.85303	10.3916	0.384826	0.947153	-0.406298	0.684524	0.955519	hypothetical protein	I5Q85_RS08740
I5Q85_RS02665	1095	2.0082	2.65163	2.47548	4.68283	1.52609	2.2541	5.25851	0.433358	1.06706	-0.406121	0.684653	0.955519	site-specific integrase	I5Q85_RS02665
I5Q85_RS05580	753	0	0	1.43992	0.567474	1.66441	0	0.760377	1.06683	2.62755	-0.406018	0.68473	NA	hypothetical protein	I5Q85_RS05580
I5Q85_RS00620	1827	978.529	1524.08	1803.54	1504.12	1617.33	1350.3	4682.55	0.19962	0.491836	-0.405867	0.68484	0.955573	phosphoenolpyruvate carboxykinase (GTP)	I5Q85_RS00620
I5Q85_RS10020	1749	18.3563	72.215	47.1148	67.4311	32.9627	23.2853	128.558	0.253508	0.62588	-0.405043	0.685446	0.955678	hypothetical protein	I5Q85_RS10020
I5Q85_RS07355	1392	29.383	96.9932	83.3447	80.4272	50.4202	62.9471	155.927	0.211155	0.521552	-0.40486	0.685581	0.955678	sigma-54 dependent transcriptional regulator	I5Q85_RS07355
I5Q85_RS11360	1014	3.46979	304.958	198.353	272.651	48.2039	88.8468	240.959	0.384767	0.950745	-0.4047	0.685698	0.955678	glycosyltransferase	I5Q85_RS11360
I5Q85_RS01910	1077	101.272	302.621	188.764	188.46	199.768	178.758	349.94	0.194447	0.480733	-0.40448	0.685859	0.955678	DNA-directed RNA polymerase subunit alpha	I5Q85_RS01910
I5Q85_RS06035	915	57.6782	177.703	133.903	149.441	88.5757	107.901	183.775	0.212937	0.526647	-0.404327	0.685973	0.955678	ATP/GTP-binding protein	I5Q85_RS06035
I5Q85_RS06065	471	633.083	929.318	886.284	953.505	768.124	917.073	710.278	0.206877	0.512194	-0.403904	0.686283	0.955678	universal stress protein	I5Q85_RS06065
I5Q85_RS03905	1014	10.4094	43.6676	44.3755	42.1408	28.0159	17.0391	51.9063	0.256938	0.636273	-0.403817	0.686347	0.955678	chorismate-binding protein	I5Q85_RS03905
I5Q85_RS01685	1158	354.344	884.476	614.695	746.129	555.94	498.763	1214.52	0.205109	0.508154	-0.403635	0.686481	0.955678	molecular chaperone DnaJ	dnaJ
I5Q85_RS09490	639	22.7125	153.356	93.3244	123.043	43.1496	65.6651	86.3782	0.264868	0.657805	-0.402654	0.687202	0.955858	HAD hydrolase-like protein	I5Q85_RS09490
I5Q85_RS10790	2052	283.982	532.74	453.096	471.871	429.982	394.533	1533.73	0.196971	0.490232	-0.401792	0.687837	0.956025	translation initiation factor IF-2	infB
I5Q85_RS07820	1962	380.843	735.134	682.498	739.404	561.494	499.434	2056.57	0.203512	0.507789	-0.400781	0.688581	0.95638	MFS transporter	I5Q85_RS07820
I5Q85_RS06530	384	35.5044	236.291	245.653	149.113	117.497	192.831	98.0267	0.234452	0.585875	-0.400174	0.689028	0.956657	hypothetical protein	I5Q85_RS06530
I5Q85_RS03950	1248	7.75282	26.7554	26.0639	22.598	15.0637	18.7887	40.239	0.234943	0.587155	-0.400139	0.689054	0.956657	NADP-dependent isocitrate dehydrogenase	icd
I5Q85_RS10335	1719	4.34935	11.4013	13.8765	12.429	8.50602	7.17928	28	0.257251	0.642907	-0.400137	0.689056	0.956657	phosphoethanolamine transferase	I5Q85_RS10335
I5Q85_RS07345	432	25.4512	112.579	75.2958	93.9682	41.5833	57.1351	48.328	0.251018	0.627789	-0.399844	0.689272	0.956657	acyl-CoA thioesterase	I5Q85_RS07345
I5Q85_RS06180	1023	7.73835	63.8608	35.5061	34.6692	29.8113	27.7466	53.6099	0.24762	0.619727	-0.399564	0.689478	0.956657	glutamyl-tRNA reductase	I5Q85_RS06180
I5Q85_RS01750	1227	224.02	643.062	516.945	581.585	335.712	379.187	929.975	0.207061	0.518649	-0.39923	0.689724	0.956682	hypothetical protein	I5Q85_RS01750
I5Q85_RS10350	1149	391.568	853.499	669.995	776.89	565.749	552.077	1266.29	0.201162	0.503939	-0.39918	0.689761	0.956687	M42 family metallopeptidase	I5Q85_RS10350
I5Q85_RS09110	1575	141.014	394.974	249.552	324.754	205.303	220.966	689.349	0.20729	0.519554	-0.398977	0.68991	0.956701	trypsin-like peptidase domain-containing protein	I5Q85_RS09110
I5Q85_RS00295	654	1.34494	3.32975	8.28945	3.26688	0.638787	3.77406	3.57742	-0.502752	1.26039	0.398886	0.689978	0.956703	hypothetical protein	I5Q85_RS00295
I5Q85_RS04295	1104	85.6488	117.693	136.023	80.5073	110.875	82.7217	198.719	-0.209386	0.525362	0.398555	0.690221	0.95678	NADH:flavin oxidoreductase	I5Q85_RS04295
I5Q85_RS07695	678	25.9467	124.193	115.143	103.361	64.0822	65.5284	91.672	0.230707	0.579073	-0.398406	0.690331	0.95678	peptidoglycan DD-metalloendopeptidase family protein	I5Q85_RS07695
I5Q85_RS00320	540	49.6807	178.783	108.426	98.1226	46.4186	86.8454	83.7168	-0.22836	0.573947	0.397877	0.690721	0.95678	hypothetical protein	I5Q85_RS00320
I5Q85_RS10590	2508	34.5454	155.423	86.6802	110.575	61.1326	75.7792	360.862	0.218053	0.54813	-0.397812	0.690769	0.95678	U32 family peptidase	I5Q85_RS10590
I5Q85_RS02250	459	20.1214	47.4435	56.6933	45.6168	40.0474	34.9532	31.7398	0.239285	0.602071	-0.397437	0.691045	0.95678	SsrA-binding protein SmpB	smpB
I5Q85_RS08780	762	8.08025	45.725	24.1895	30.8424	24.6713	12.9566	30.4161	0.269769	0.67974	-0.396871	0.691463	0.95678	endonuclease/exonuclease/phosphatase family protein	I5Q85_RS08780
I5Q85_RS00545	849	12.4324	8.54988	19.1565	18.1191	17.2224	11.6289	22.8351	0.289378	0.729463	-0.396701	0.691588	0.95678	4-(cytidine 5'-diphospho)-2-C-methyl-D-erythritol kinase	ispE
I5Q85_RS04385	1374	86.743	204.981	170.846	207.745	110.675	129.34	360.243	0.213507	0.53832	-0.396618	0.691649	0.95678	hypothetical protein	I5Q85_RS04385
I5Q85_RS00805	1794	23.044	158.206	77.663	92.6549	54.9571	76.3585	230.319	0.228349	0.576217	-0.39629	0.691891	0.956803	transglycosylase domain-containing protein	I5Q85_RS00805
I5Q85_RS07415	747	54.165	92.3147	88.5406	89.237	79.4149	74.3445	104.548	0.209622	0.52938	-0.395976	0.692123	0.957046	ABC transporter ATP-binding protein	I5Q85_RS07415
I5Q85_RS09925	1041	31.2632	106.686	76.0336	98.5148	57.3878	39.1219	120.316	0.236419	0.59722	-0.395865	0.692205	0.957046	FAD-binding oxidoreductase	I5Q85_RS09925
I5Q85_RS02215	522	341.221	196.072	394.654	252.128	518.607	435.015	344.047	0.251239	0.636303	-0.394842	0.692959	0.95721	hypothetical protein	I5Q85_RS02215
I5Q85_RS03210	1893	78.9914	211.285	134.029	137.47	76.8003	90.6194	390.262	-0.211479	0.536769	0.393985	0.693592	0.957273	threonine--tRNA ligase	I5Q85_RS03210
I5Q85_RS05230	1485	13.3272	37.6385	37.2372	20.4302	20.5367	22.4385	61.5783	-0.205323	0.521496	0.393719	0.693789	0.957273	carbohydrate porin	I5Q85_RS05230
I5Q85_RS00910	855	19.5465	125.65	101.451	109.451	58.634	40.4156	105.316	0.256036	0.650469	-0.393618	0.693863	0.957273	D-hexose-6-phosphate mutarotase	I5Q85_RS00910
I5Q85_RS03590	486	33.4824	50.7821	66.9296	40.4448	56.7338	66.0228	43.8489	0.223684	0.5689	-0.393186	0.694182	0.957387	MerR family transcriptional regulator	I5Q85_RS03590
I5Q85_RS04695	222	110.94	568.937	542.13	467.729	269.102	327.986	136.824	0.224969	0.573574	-0.392223	0.694894	0.957476	RNA-binding protein	I5Q85_RS04695
I5Q85_RS07545	3537	29.096	89.889	57.631	70.4327	44.0563	51.2908	341.151	0.202909	0.518213	-0.391556	0.695386	0.957476	ATP-binding cassette domain-containing protein	I5Q85_RS07545
I5Q85_RS06300	1593	43.0686	180.902	109.583	128.487	77.6265	93.7403	277.413	0.208568	0.533051	-0.391271	0.695597	0.957508	FAD-binding protein	I5Q85_RS06300
I5Q85_RS06615	780	180.993	717.509	478.186	533.039	331.536	373.4	562.575	0.20385	0.521153	-0.391152	0.695685	0.957562	acyl-ACP--UDP-N-acetylglucosamine O-acyltransferase	lpxA
I5Q85_RS07205	633	84.7633	277.51	197.839	238.293	130.016	148.172	191.427	0.213367	0.545816	-0.390914	0.69586	0.957586	hypothetical protein	I5Q85_RS07205
I5Q85_RS10040	1503	12.8749	106.734	66.3685	81.5951	28.9074	45.9818	137.004	0.257629	0.659867	-0.390425	0.696222	0.957784	trypsin-like peptidase domain-containing protein	I5Q85_RS10040
I5Q85_RS06080	516	57.9577	115.354	138.684	136.639	77.7241	90.8847	91.7824	0.219542	0.562398	-0.390367	0.696265	0.957784	hypothetical protein	I5Q85_RS06080
I5Q85_RS05270	768	72.1541	107.749	108.002	81.233	99.546	134.982	134.775	0.201775	0.517531	-0.38988	0.696625	0.957988	hypothetical protein	I5Q85_RS05270
I5Q85_RS04615	522	55.6065	126.543	74.7765	126.883	67.2269	61.4695	78.6602	0.238452	0.61168	-0.389832	0.696661	0.957988	hypothetical protein	I5Q85_RS04615
I5Q85_RS02285	669	360.909	572.896	680.701	687.27	440.248	523.901	640.916	0.203668	0.523053	-0.389383	0.696993	0.957988	prepilin-type N-terminal cleavage/methylation domain-containing protein	I5Q85_RS02285
I5Q85_RS02410	711	53.8148	201.124	149.448	141.835	103.413	123.238	151.006	0.198499	0.51043	-0.388886	0.697361	0.958026	NADH-quinone oxidoreductase subunit J	I5Q85_RS02410
I5Q85_RS10280	1470	12.5656	31.6031	23.2341	29.3593	16.7675	19.3093	56.0438	0.226063	0.583125	-0.387675	0.698256	0.958099	hypothetical protein	I5Q85_RS10280
I5Q85_RS11260	657	91.0385	191.139	204.64	176.256	162.783	135.246	180.651	0.195459	0.504287	-0.387595	0.698316	0.958099	ATP-dependent Clp protease proteolytic subunit	I5Q85_RS11260
I5Q85_RS03330	1689	128.111	255.285	266.732	286.39	161.022	190.707	630.305	0.204178	0.528091	-0.386633	0.699028	0.95834	sulfatase	I5Q85_RS03330
I5Q85_RS06475	1212	131.721	573.76	394.967	411.443	254.728	310.566	687.718	0.200847	0.520073	-0.38619	0.699356	0.958394	cell division protein FtsA	ftsA
I5Q85_RS05795	1158	20.5086	72.087	28.5578	36.9005	18.7598	27.709	65.5895	-0.23643	0.61229	0.386141	0.699392	0.958394	MFS transporter	I5Q85_RS05795
I5Q85_RS00310	954	0.461003	0	0.56827	1.79165	0	0	0.955639	0.966621	2.51039	-0.385048	0.700202	NA	hypothetical protein	I5Q85_RS00310
I5Q85_RS04600	1020	90.5463	231.998	182.304	195.221	140.894	146.4	286.438	0.19338	0.502405	-0.384909	0.700305	0.958507	methylmalonyl Co-A mutase-associated GTPase MeaB	meaB
I5Q85_RS01700	1791	25.5382	66.4685	47.2207	54.1591	41.5201	37.8987	139.376	0.201533	0.523621	-0.384884	0.700324	0.958507	right-handed parallel beta-helix repeat-containing protein	I5Q85_RS01700
I5Q85_RS05900	942	23.8106	52.3993	46.0407	24.0417	43.0185	23.5819	56.4856	-0.217201	0.565393	0.384159	0.70086	0.958714	glutaminase A	glsA
I5Q85_RS05140	618	17.0795	14.0949	21.9308	31.1147	12.844	17.9726	22.2239	0.29008	0.75536	-0.384029	0.700957	0.958714	hypothetical protein	I5Q85_RS05140
I5Q85_RS11145	915	7.69043	31.7327	15.9973	27.5532	16.8933	5.39505	27.2693	0.288831	0.752275	-0.383944	0.70102	0.958714	DMT family transporter	I5Q85_RS11145
I5Q85_RS07150	291	0	4.9889	0	0	0	0	0.277644	-1.54948	4.03984	0.383551	0.701312	NA	hypothetical protein	I5Q85_RS07150
I5Q85_RS01390	291	158.689	261.917	322.297	233.478	241.185	292.626	126.323	0.193003	0.503328	-0.383454	0.701383	0.958714	co-chaperone GroES	groES
I5Q85_RS07410	2817	32.4734	56.9473	43.1086	57.3385	40.6348	39.4287	225.368	0.208003	0.542858	-0.383163	0.701599	0.958714	ABC transporter permease	I5Q85_RS07410
I5Q85_RS07245	2961	267.948	476.814	497.273	541.17	356.393	345.937	2155.47	0.200298	0.523195	-0.382837	0.70184	0.958714	DUF4982 domain-containing protein	I5Q85_RS07245
I5Q85_RS03875	633	48.6347	127.288	73.6543	79.6562	46.8585	52.6401	77.0713	-0.219786	0.575816	0.381694	0.702688	0.958714	MotA/TolQ/ExbB proton channel family protein	I5Q85_RS03875
I5Q85_RS10260	1377	45.0336	146.548	70.8666	106.439	72.2066	68.114	198.402	0.210235	0.550957	-0.381583	0.702771	0.958714	tRNA (N6-isopentenyl adenosine(37)-C2)-methylthiotransferase MiaB	miaB
I5Q85_RS01630	1143	65.0268	232.436	147.983	174.587	123.539	106.892	271.254	0.202335	0.530562	-0.38136	0.702936	0.958714	sel1 repeat family protein	I5Q85_RS01630
I5Q85_RS06010	2583	240.926	435.306	387.655	449.972	335.281	290.971	1624.94	0.198313	0.520424	-0.38106	0.703159	0.958714	ATP-dependent Clp protease ATP-binding subunit	I5Q85_RS06010
I5Q85_RS06685	1734	51.4871	164.517	115.679	110.154	49.1491	69.0366	269.238	-0.212981	0.559011	0.380996	0.703206	0.958714	alpha/beta hydrolase	I5Q85_RS06685
I5Q85_RS07955	1086	262.42	743.263	592.549	607.517	463.544	420.464	946.595	0.188668	0.495383	-0.380852	0.703313	0.958714	glycine cleavage system aminomethyltransferase GcvT	gcvT
I5Q85_RS03385	1518	91.5518	264.914	164.996	147.784	113.111	119.509	382.103	-0.18994	0.499096	0.380568	0.703524	0.958714	glycosyltransferase family 2 protein	I5Q85_RS03385
I5Q85_RS01640	234	60.1431	217.145	171.443	208.176	83.9105	116.028	56.0275	0.237291	0.624156	-0.380179	0.703813	0.958714	hypothetical protein	I5Q85_RS01640
I5Q85_RS01240	75	158.327	493.602	571.043	427.308	267.371	460.738	48.9491	0.21888	0.575786	-0.380141	0.703841	0.958714	#N/A	I5Q85_RS01240
I5Q85_RS03855	600	39.5817	79.8473	93.0656	73.3546	64.7539	71.9902	72.172	0.199735	0.525452	-0.380121	0.703856	0.958714	DUF1287 domain-containing protein	I5Q85_RS03855
I5Q85_RS08410	780	141.524	374.11	252.994	315.551	222.809	194.611	335.225	0.199676	0.525787	-0.379766	0.704119	0.958714	hypothetical protein	I5Q85_RS08410
I5Q85_RS02870	594	36.2795	182.082	135.076	157.543	56.2649	95.5715	107.385	0.235688	0.621501	-0.379224	0.704522	0.958714	hypothetical protein	I5Q85_RS02870
I5Q85_RS02040	1593	128.101	145.359	159.61	144.582	93.0994	123.179	383.344	-0.21319	0.563125	0.378583	0.704997	0.958714	anthranilate phosphoribosyltransferase	trpD
I5Q85_RS06860	789	61.8725	109.481	105.128	88.8194	61.4207	59.4379	111.608	-0.207711	0.548887	0.378422	0.705117	0.958714	bifunctional hydroxymethylpyrimidine kinase/phosphomethylpyrimidine kinase	thiD
I5Q85_RS03005	492	1.78779	8.85225	6.61134	8.68512	3.39648	5.01674	4.65934	0.411222	1.08703	-0.378297	0.70521	0.958714	hypothetical protein	I5Q85_RS03005
I5Q85_RS05005	1176	97.2339	120.364	142.447	164.601	118.296	103.893	265.336	0.21346	0.564665	-0.378029	0.705409	0.958714	glycosyltransferase	I5Q85_RS05005
I5Q85_RS05045	1005	29.3198	21.6682	42.0757	44.6441	33.2551	29.4715	62.3776	0.245444	0.650133	-0.377529	0.705781	0.958714	nitroreductase family protein	I5Q85_RS05045
I5Q85_RS05880	396	62.1934	102.65	180.71	113.301	48.5285	87.2609	66.8389	-0.232901	0.616992	0.377478	0.705819	0.958714	hypothetical protein	I5Q85_RS05880
I5Q85_RS04375	510	48.2914	142.33	119.056	88.813	80.2768	130.671	85.6002	0.191156	0.507114	-0.376948	0.706212	0.958714	thioredoxin	I5Q85_RS04375
I5Q85_RS02805	1038	214.39	406.999	399.024	407.136	294.61	313.88	613.309	0.189333	0.502336	-0.376906	0.706244	0.958714	cytochrome d ubiquinol oxidase subunit II	cydB
I5Q85_RS10165	2583	478.617	585.935	702.061	559.322	678.811	710.944	2844	0.19146	0.508278	-0.376683	0.706409	0.958714	ATP-dependent chaperone ClpB	clpB
I5Q85_RS02010	741	160.25	484.903	356.298	414.621	208.602	311.444	403.54	0.199402	0.529744	-0.376412	0.706611	0.958714	hypothetical protein	I5Q85_RS02010
I5Q85_RS00775	396	117.723	320.782	254.637	197.468	251.082	215.036	150.167	0.181347	0.482039	-0.376208	0.706762	0.958714	30S ribosomal protein S9	rpsI
I5Q85_RS00995	672	6.54459	33.4858	21.782	30.522	11.1902	12.8554	21.565	0.279956	0.744299	-0.376134	0.706817	0.958714	TatD family hydrolase	I5Q85_RS00995
I5Q85_RS03370	696	77.0908	155.398	137.869	159.013	108.643	97.5237	149.136	0.203397	0.542465	-0.37495	0.707698	0.958766	YggS family pyridoxal phosphate-dependent enzyme	I5Q85_RS03370
I5Q85_RS07805	252	191.975	489.684	453.926	337.438	369.691	381.989	156.785	0.177561	0.474142	-0.374488	0.708041	0.958766	30S ribosomal protein S21	rpsU
I5Q85_RS01665	435	28.3087	45.0549	44.8659	45.1866	60.5042	17.0223	31.1846	0.258341	0.689882	-0.374472	0.708053	0.958766	hypothetical protein	I5Q85_RS01665
I5Q85_RS00660	1113	54.1349	163.699	195.81	147.811	121.989	105.338	243.102	0.193429	0.516654	-0.374388	0.708116	0.958766	3-dehydroquinate synthase	aroB
I5Q85_RS04715	1260	56.8943	195.298	127.788	129.888	122.346	95.987	255.131	0.188705	0.504206	-0.374261	0.70821	0.958766	efflux RND transporter periplasmic adaptor subunit	I5Q85_RS04715
I5Q85_RS05755	2385	67.122	193.874	138.431	163.757	102.646	106.595	521.859	0.194092	0.518852	-0.37408	0.708345	0.958766	NAD-dependent DNA ligase LigA	ligA
I5Q85_RS01325	267	205.897	236.524	180.71	228.858	170.549	351.285	111.043	0.225515	0.602972	-0.374007	0.708399	0.958766	DUF2752 domain-containing protein	I5Q85_RS01325
I5Q85_RS03190	705	114.16	203.866	217.621	236.989	167.107	127.788	220.847	0.20603	0.551048	-0.373888	0.708488	0.958805	response regulator transcription factor	I5Q85_RS03190
I5Q85_RS05960	76	5.7868	47.7556	28.5331	5.62247	21.9877	16.2384	2.36527	-0.533061	1.427	0.373554	0.708736	0.958834	#N/A	I5Q85_RS05960
I5Q85_RS04900	450	374.316	1009.79	730.068	740.667	603.441	669.166	524.167	0.178224	0.477979	-0.37287	0.709245	0.959148	KH domain-containing protein	I5Q85_RS04900
I5Q85_RS00765	201	32.8206	216.682	126.767	78.6587	143.413	116.658	37.6278	0.230206	0.617897	-0.372564	0.709473	0.959191	translation initiation factor IF-1	infA
I5Q85_RS01320	456	225.685	264.248	260.365	283.935	254.691	311.236	220.259	0.203714	0.547613	-0.372003	0.709891	0.959288	hypothetical protein	I5Q85_RS01320
I5Q85_RS11380	1659	61.2375	113.761	78.1007	126.209	55.9037	78.1088	253.213	0.217468	0.584656	-0.371959	0.709923	0.959288	sulfatase	I5Q85_RS11380
I5Q85_RS02200	75	70.3674	48.3923	93.9692	91.1591	16.7107	49.3647	8.75039	-0.365675	0.984511	0.371428	0.710319	0.959374	#N/A	I5Q85_RS02200
I5Q85_RS03890	1188	410.181	1052.17	865.217	940.581	564.407	701.204	1531.07	0.186951	0.504025	-0.370916	0.7107	0.959388	glycoside hydrolase family 57 protein	I5Q85_RS03890
I5Q85_RS10210	528	11.6613	46.7426	52.3648	50.9856	23.7368	23.3735	30.4571	0.253566	0.684351	-0.37052	0.710995	0.959438	hypothetical protein	I5Q85_RS10210
I5Q85_RS05775	609	6182.43	4520.99	4820.41	2972.21	5907.73	5988.21	5798.14	-0.23004	0.622062	0.369801	0.71153	0.959438	hypothetical protein	I5Q85_RS05775
I5Q85_RS04115	963	39.7324	103.267	73.7477	77.652	50.7567	83.2998	116.495	0.192379	0.520334	-0.369722	0.71159	0.959438	hypothetical protein	I5Q85_RS04115
I5Q85_RS01935	1113	22.1281	109.568	99.8532	89.8384	64.5606	44.3529	130.129	0.217209	0.587562	-0.369678	0.711623	0.959438	alpha/beta hydrolase	I5Q85_RS01935
I5Q85_RS09565	975	58.6395	296.31	173.482	222.638	94.2654	144.297	263.09	0.21595	0.585018	-0.369133	0.712029	0.959438	glycosyltransferase family 9 protein	I5Q85_RS09565
I5Q85_RS07265	273	475.238	912.009	881.705	845.225	780.444	623.84	357.593	0.185667	0.503059	-0.369077	0.71207	0.959438	30S ribosomal protein S17	rpsQ
I5Q85_RS06745	864	31.5595	154.587	133.023	121.664	62.8585	94.2729	139.509	0.209425	0.567935	-0.368748	0.712315	0.959438	glucose-1-phosphate thymidylyltransferase RfbA	rfbA
I5Q85_RS11095	576	126.747	432.254	442.363	385.022	247.324	263.536	301.901	0.193363	0.524898	-0.368382	0.712589	0.95946	hypothetical protein	I5Q85_RS11095
I5Q85_RS08635	2274	2.70763	14.6837	16.4498	7.70432	7.71601	5.96979	32.7035	-0.235631	0.640104	0.368114	0.712789	0.959558	5-methyltetrahydropteroyltriglutamate--homocysteine S-methyltransferase	metE
I5Q85_RS03580	768	18.8975	38.7517	49.4129	33.3834	26.1104	14.4623	39.4897	-0.232095	0.631288	0.367653	0.713132	0.959575	carboxymuconolactone decarboxylase family protein	I5Q85_RS03580
I5Q85_RS04875	825	140.735	184.771	306.221	275.031	202.554	166.045	310.818	0.206233	0.561154	-0.367515	0.713235	0.959575	type I-C CRISPR-associated protein Cas7/Csd2	cas7c
I5Q85_RS08250	1422	475.364	1304.24	1020.21	1051.44	671.6	916.476	2178.71	0.179266	0.488392	-0.367053	0.71358	0.959614	F0F1 ATP synthase subunit beta	atpD
I5Q85_RS05805	711	105.774	205.208	217.309	184.506	146.894	194.404	214.523	0.180078	0.491043	-0.366725	0.713824	0.9597	G-D-S-L family lipolytic protein	I5Q85_RS05805
I5Q85_RS02610	222	9.90533	29.4278	17.0942	23.0977	26.3457	5.55909	7.11128	0.348853	0.953574	-0.365838	0.714486	0.9597	hypothetical protein	I5Q85_RS02610
I5Q85_RS04335	231	165.638	565.625	490.498	471.704	260.426	379.318	149.073	0.195374	0.534587	-0.365468	0.714762	0.9597	hypothetical protein	I5Q85_RS04335
I5Q85_RS07360	1878	36.2984	105.133	99.5925	108.534	48.2723	64.4002	244.978	0.205328	0.561951	-0.365385	0.714824	0.9597	hypothetical protein	I5Q85_RS07360
I5Q85_RS04090	1053	15.0358	48.9438	49.9398	47.0729	13.8859	46.8801	64.3836	0.233422	0.640503	-0.364436	0.715533	0.9597	hypothetical protein	I5Q85_RS04090
I5Q85_RS09015	1059	123.758	396.186	312.787	309.889	229.594	219.088	470.227	0.182106	0.500179	-0.364082	0.715797	0.959757	16S rRNA (cytosine(1402)-N(4))-methyltransferase RsmH	rsmH
I5Q85_RS09225	678	323.036	800.829	909.946	712.18	602.62	584.295	748.801	0.175353	0.481762	-0.363982	0.715872	0.95977	hypothetical protein	I5Q85_RS09225
I5Q85_RS09635	654	14.7944	49.9462	43.1051	24.1749	23.6351	28.3055	32.4669	-0.210892	0.57974	0.363771	0.716029	0.95977	SagB/ThcOx family dehydrogenase	I5Q85_RS09635
I5Q85_RS04330	76	0	9.55112	7.13329	0	0	0	0.256054	-1.47001	4.0442	0.363487	0.716241	NA	#N/A	I5Q85_RS04330
I5Q85_RS03585	558	9.45799	37.7252	24.289	20.6762	19.4658	28.7519	21.2458	0.233792	0.64389	-0.363093	0.716536	0.960004	NAD(P)H-dependent oxidoreductase	I5Q85_RS03585
I5Q85_RS04285	1017	15.1356	81.3676	51.1745	53.361	36.149	38.8317	75.7085	0.208579	0.57482	-0.36286	0.716709	0.960075	aminodeoxychorismate synthase component I	I5Q85_RS04285
I5Q85_RS05260	948	472.271	445.638	482.084	414.236	628.413	643.095	890.132	0.204811	0.564705	-0.362687	0.716839	0.960075	hypothetical protein	I5Q85_RS05260
I5Q85_RS02575	729	69.378	384.351	278.873	338.212	128.367	154.053	268.954	0.226002	0.624986	-0.361611	0.717643	0.960269	lysophospholipid acyltransferase family protein	I5Q85_RS02575
I5Q85_RS07315	636	239.952	680.232	343.519	451.495	495.277	265.84	450.025	0.198608	0.549542	-0.361406	0.717796	0.96034	50S ribosomal protein L3	rplC
I5Q85_RS03470	294	43.3813	140.733	127.235	146.796	53.9971	83.9536	49.2043	0.230261	0.637466	-0.361212	0.717941	0.96034	Asp-tRNA(Asn)/Glu-tRNA(Gln) amidotransferase subunit GatC	gatC
I5Q85_RS09230	681	23.895	81.0092	83.5883	69.0219	41.7153	61.6153	67.5138	0.20155	0.55808	-0.36115	0.717987	0.96035	hypothetical protein	I5Q85_RS09230
I5Q85_RS02185	918	9.10254	16.6052	9.44888	15.8262	5.91609	17.4766	20.1348	0.266442	0.738382	-0.360845	0.718215	0.960396	DMT family transporter	I5Q85_RS02185
I5Q85_RS00965	546	10.4713	50.5195	54.6101	44.6091	27.5451	29.3838	32.0516	0.234133	0.649397	-0.360538	0.718445	0.960437	GNAT family N-acetyltransferase	I5Q85_RS00965
I5Q85_RS03895	1299	673.745	1889.31	1454.03	1531.27	1074.49	1135.31	2844.29	0.176508	0.491222	-0.359324	0.719353	0.960773	glycosyltransferase	I5Q85_RS03895
I5Q85_RS04235	1113	89.6979	360.66	260.592	248.015	167.407	218.438	408.914	0.180367	0.502933	-0.35863	0.719872	0.960859	HlyD family efflux transporter periplasmic adaptor subunit	I5Q85_RS04235
I5Q85_RS09500	987	12.9221	63.9838	49.4343	48.4889	24.9729	37.5112	63.3386	0.213199	0.594549	-0.358589	0.719903	0.960859	AEC family transporter	I5Q85_RS09500
I5Q85_RS11375	891	11.8464	123.832	97.3521	89.2024	42.1987	60.9441	99.0428	0.237911	0.664339	-0.358118	0.720255	0.960886	hypothetical protein	I5Q85_RS11375
I5Q85_RS00265	351	105.25	186.124	149.819	214.263	94.0273	144.156	92.9893	0.213222	0.597287	-0.356984	0.721103	0.961114	hypothetical protein	I5Q85_RS00265
I5Q85_RS00560	771	8.55635	54.6061	31.6418	44.8923	18.9648	16.0067	36.6765	0.253333	0.709653	-0.356982	0.721105	0.961114	energy-coupling factor ABC transporter ATP-binding protein	I5Q85_RS00560
I5Q85_RS07480	2106	89.797	227.141	128.196	189.712	125.767	114.27	532.711	0.193044	0.542129	-0.356084	0.721777	0.961276	ATP-dependent zinc metalloprotease FtsH	ftsH
I5Q85_RS10550	1116	2.75858	7.15478	5.34357	4.21182	3.36909	2.21168	7.8644	-0.312881	0.879178	0.35588	0.721931	0.961276	RtcB family protein	I5Q85_RS10550
I5Q85_RS05165	1281	97.5037	366.626	235.304	212.153	133.712	135.84	413.505	-0.187968	0.528929	0.355374	0.722309	0.961276	serine--tRNA ligase	serS
I5Q85_RS07585	1998	30.5965	34.1507	24.4203	45.34	40.3549	16.6773	120.546	0.239025	0.672916	-0.355208	0.722434	0.961276	beta-N-acetylhexosaminidase	I5Q85_RS07585
I5Q85_RS03485	777	336.215	1023.9	772.378	822.719	567.776	563.851	891.885	0.17844	0.502977	-0.354767	0.722764	0.961276	hypothetical protein	I5Q85_RS03485
I5Q85_RS04175	924	8.09149	22.7821	18.7751	14.3361	16.7288	17.3631	25.1952	0.214463	0.605803	-0.354015	0.723328	0.961325	siderophore ABC transporter substrate-binding protein	I5Q85_RS04175
I5Q85_RS00350	987	0.445589	2.20634	2.74635	1.73174	1.69308	2.50075	2.983	0.446374	1.26145	-0.353859	0.723445	0.961325	SUMF1/EgtB/PvdO family nonheme iron enzyme	I5Q85_RS00350
I5Q85_RS06450	1230	64.3605	151.078	130.023	109.433	71.3261	74.2478	209.405	-0.184129	0.522162	0.352628	0.724367	0.961325	saccharopine dehydrogenase family protein	I5Q85_RS06450
I5Q85_RS03545	1008	36.2134	84.2545	76.3714	64.4353	50.1486	78.3567	110.766	0.177359	0.503337	-0.352366	0.724564	0.961325	DUF362 domain-containing protein	I5Q85_RS03545
I5Q85_RS05935	825	67.702	177.732	114.34	127.933	64.8172	62.8278	144.679	-0.205616	0.583689	0.352269	0.724636	0.961325	diaminopimelate epimerase	I5Q85_RS05935
I5Q85_RS11235	76	150.457	315.187	349.531	309.236	296.834	178.622	34.9383	0.215437	0.612328	-0.351832	0.724964	0.961325	#N/A	I5Q85_RS11235
I5Q85_RS11065	594	0	10.9983	9.12676	2.8775	11.253	4.15528	5.66734	0.406609	1.15828	-0.351045	0.725555	0.961325	DUF2589 domain-containing protein	I5Q85_RS11065
I5Q85_RS01050	3546	58.4163	114.635	67.5751	103.995	91.0699	49.4204	511.142	0.203214	0.579127	-0.350897	0.725665	0.961325	SUMF1/EgtB/PvdO family nonheme iron enzyme	I5Q85_RS01050
I5Q85_RS05160	780	43.9796	134.01	95.9153	87.6529	49.2751	55.3771	101.168	-0.19558	0.557539	0.350792	0.725744	0.961325	hypothetical protein	I5Q85_RS05160
I5Q85_RS06540	1095	200.82	472.654	445.586	452.283	288.049	317.828	680.577	0.177806	0.507115	-0.350622	0.725872	0.961325	type IV pilus twitching motility protein PilT	I5Q85_RS06540
I5Q85_RS07035	789	42.9206	221.721	162.845	164.099	90.5426	112.619	169.512	0.197811	0.564392	-0.350485	0.725975	0.961325	3-methyl-2-oxobutanoate hydroxymethyltransferase	panB
I5Q85_RS11495	606	102.329	164.103	157.45	143.141	141.324	156.81	153.273	0.176966	0.508623	-0.347931	0.727892	0.961612	dephospho-CoA kinase	coaE
I5Q85_RS11390	1197	18.7382	92.7823	56.1605	63.8999	40.1363	41.2404	101.933	0.198344	0.570292	-0.347793	0.727995	0.961612	glycosyltransferase	I5Q85_RS11390
I5Q85_RS03060	2517	0.524191	1.44196	2.15387	1.35815	0.497934	0.490313	4.46876	-0.38961	1.12156	0.347382	0.728305	0.961662	hypothetical protein	I5Q85_RS03060
I5Q85_RS11175	282	34.3104	79.7959	42.2938	50.0041	50.3691	61.2683	25.7024	0.218458	0.631121	-0.346142	0.729236	0.961857	hypothetical protein	I5Q85_RS11175
I5Q85_RS01130	570	6.94415	30.5636	17.1199	32.2355	7.32924	8.66048	16.5855	0.291181	0.842942	-0.345434	0.729768	0.961857	sugar O-acetyltransferase	I5Q85_RS01130
I5Q85_RS03930	2328	67.2541	173.052	127.615	144.639	110.543	91.1806	475.115	0.177322	0.513915	-0.345041	0.730064	0.961857	cytochrome c	I5Q85_RS03930
I5Q85_RS04395	933	28.2827	54.4608	42.4174	50.3793	32.687	43.6505	68.5192	0.192989	0.560148	-0.344532	0.730446	0.962088	shikimate dehydrogenase	I5Q85_RS04395
I5Q85_RS06755	963	43.3859	137.941	108.088	76.3209	66.808	65.3583	131.52	-0.172059	0.500334	0.343888	0.730931	0.962206	6-phosphofructokinase	I5Q85_RS06755
I5Q85_RS02300	1641	203.416	555.14	494.887	474.96	326.118	355.721	1113.63	0.16886	0.492079	-0.343156	0.731481	0.962281	Flp pilus assembly complex ATPase component TadA	tadA
I5Q85_RS03680	699	30.2006	43.6154	73.68	29.9544	45.4224	40.6076	52.3288	-0.195867	0.571545	0.342697	0.731827	0.962281	pirin family protein	I5Q85_RS03680
I5Q85_RS03160	261	0	0	4.15425	0	0	0	0.234464	-1.38612	4.04906	0.342331	0.732102	NA	autotransporter domain-containing protein	I5Q85_RS03160
I5Q85_RS01800	813	45.9812	118.749	86.6874	108.798	65.26	62.2372	113.754	0.19124	0.559122	-0.342036	0.732324	0.962281	zinc transporter ZupT	zupT
I5Q85_RS02730	816	22.0976	40.92	41.1912	42.9403	23.0386	39.3224	49.5286	0.201253	0.588527	-0.341962	0.73238	0.962281	TIM barrel protein	I5Q85_RS02730
I5Q85_RS05705	561	63.5	280.779	172.013	214.035	114.681	120.992	149.248	0.196199	0.574029	-0.341792	0.732507	0.962281	NUDIX hydrolase	I5Q85_RS05705
I5Q85_RS09045	1311	62.0613	153.925	145.147	129.724	100.379	109.197	259.398	0.167138	0.489169	-0.341678	0.732593	0.962281	UDP-N-acetylmuramoyl-L-alanine--D-glutamate ligase	murD
I5Q85_RS04630	630	79.5822	290.354	213.41	225.185	139.919	154.755	192.484	0.180945	0.530097	-0.341344	0.732845	0.962281	MBL fold metallo-hydrolase	I5Q85_RS04630
I5Q85_RS05085	720	2.44331	0	7.52958	5.93483	4.06162	1.71405	4.80722	0.428229	1.25509	-0.341195	0.732957	0.962371	hypothetical protein	I5Q85_RS05085
I5Q85_RS08330	933	87.2051	267.636	194.074	207.929	160.748	132.274	275.419	0.176153	0.516367	-0.341139	0.732999	0.962376	hypothetical protein	I5Q85_RS08330
I5Q85_RS10885	729	40.4203	185.205	127.91	154.745	73.3528	76.1802	131.979	0.203774	0.597992	-0.340764	0.733281	0.9625	type III pantothenate kinase	I5Q85_RS10885
I5Q85_RS06420	1182	48.3702	175.023	94.9415	97.97	49.4817	76.2188	175.881	-0.188857	0.55455	0.340559	0.733436	0.9626	tyrosine--tRNA ligase	I5Q85_RS06420
I5Q85_RS08155	441	82.7735	437.835	272.909	362.388	154.413	153.915	176.937	0.21195	0.62327	-0.340062	0.73381	0.962785	transcriptional repressor	I5Q85_RS08155
I5Q85_RS05750	1617	72.8914	180.012	162.941	161.463	119.62	107.613	370.27	0.171785	0.506963	-0.338851	0.734722	0.962855	alpha-L-fucosidase	I5Q85_RS05750
I5Q85_RS03815	978	32.8273	159.576	80.3771	112.725	80.3069	41.642	136.92	0.209323	0.61922	-0.338043	0.735331	0.96319	ABC transporter ATP-binding protein	I5Q85_RS03815
I5Q85_RS01725	654	2.68989	6.65949	4.97367	2.6135	8.94302	3.77406	5.45249	0.34536	1.02262	-0.33772	0.735574	0.96319	alpha/beta hydrolase	I5Q85_RS01725
I5Q85_RS04635	1002	114.997	276.735	209.385	257.152	162.187	150.262	338.096	0.180581	0.534897	-0.337599	0.735665	0.96319	dihydroorotase	pyrC
I5Q85_RS06440	1860	20.3347	74.93	39.9311	56.5149	43.1243	21.2321	134.13	0.204415	0.60613	-0.337247	0.735931	0.96319	peptide ABC transporter substrate-binding protein	I5Q85_RS06440
I5Q85_RS08170	1254	55.413	262.8	170.767	170.037	114.936	139.749	310.248	0.176115	0.522306	-0.337187	0.735976	0.96319	SufD family Fe-S cluster assembly protein	I5Q85_RS08170
I5Q85_RS11355	1416	22.6731	71.2556	56.6633	48.2834	25.6679	31.3759	100.195	-0.188285	0.55878	0.336958	0.736149	0.96319	adenosylhomocysteinase	I5Q85_RS11355
I5Q85_RS08230	1122	12.5432	21.3496	13.0459	23.9932	12.6596	12.0992	32.4637	0.228722	0.679971	-0.33637	0.736592	0.963345	DUF5009 domain-containing protein	I5Q85_RS08230
I5Q85_RS01120	2523	56.8267	150.183	91.9665	129.564	83.9508	67.9915	421.869	0.185114	0.550819	-0.336069	0.736819	0.963345	insulinase family protein	I5Q85_RS01120
I5Q85_RS06360	2094	18.0623	90.8223	49.7082	58.9742	36.3102	41.8445	168.14	0.186904	0.556191	-0.336043	0.736838	0.963345	DNA gyrase/topoisomerase IV subunit A	I5Q85_RS06360
I5Q85_RS07335	384	72.1541	255.194	117.179	121.293	190.389	102.843	91.6399	0.190593	0.567555	-0.335813	0.737012	0.963345	30S ribosomal protein S12	I5Q85_RS07335
I5Q85_RS10370	414	98.7949	127.994	117.854	124.89	134.21	116.258	89.5964	0.188704	0.563305	-0.334994	0.73763	0.963509	large conductance mechanosensitive channel protein MscL	mscL
I5Q85_RS03425	1578	43.7567	137.541	85.8887	104.525	69.8926	70.387	227.488	0.176264	0.526697	-0.334659	0.737882	0.963509	glycine--tRNA ligase	I5Q85_RS03425
I5Q85_RS01310	1215	3.61972	31.6641	14.2783	18.2881	12.7221	10.1574	29.1465	0.234406	0.700477	-0.334638	0.737898	0.963509	hypothetical protein	I5Q85_RS01310
I5Q85_RS11150	339	28.5414	62.0963	31.9841	60.5038	45.597	14.5619	24.628	0.250206	0.747758	-0.334609	0.73792	0.963509	cupin domain-containing protein	I5Q85_RS11150
I5Q85_RS02950	993	8.85794	23.3921	26.2057	16.7825	14.3042	8.69973	27.0896	-0.215676	0.644923	0.334421	0.738062	0.963509	ATP-binding protein	I5Q85_RS02950
I5Q85_RS09575	1155	12.5656	38.3368	27.6932	25.1575	15.1915	13.8905	42.7331	-0.202803	0.607359	0.33391	0.738448	0.963509	glycosyltransferase	I5Q85_RS09575
I5Q85_RS05695	1377	6.38775	22.1403	15.7481	19.55	9.70846	10.7548	32.5505	0.215719	0.6461	-0.33388	0.73847	0.963509	tyrosine-type recombinase/integrase	I5Q85_RS05695
I5Q85_RS06775	855	14.9171	36.5065	38.0442	42.9807	18.5674	21.6512	42.3151	0.213286	0.639351	-0.333598	0.738683	0.963509	hypothetical protein	I5Q85_RS06775
I5Q85_RS10545	2121	33.7986	88.6394	83.5815	98.718	39.7873	50.6215	239.471	0.194382	0.582913	-0.333466	0.738782	0.963509	M60 family metallopeptidase	I5Q85_RS10545
I5Q85_RS07690	576	28.2508	95.7765	64.0014	95.6992	34.0886	38.5662	58.3013	0.21882	0.657819	-0.332644	0.739403	0.963804	nicotinate (nicotinamide) nucleotide adenylyltransferase	nadD
I5Q85_RS06465	1389	43.6947	125.423	81.5732	110.442	59.8529	61.3061	191.158	0.186102	0.559634	-0.332543	0.739479	0.963804	hypothetical protein	I5Q85_RS06465
I5Q85_RS06750	1053	54.2959	178.541	130.77	127.827	94.4241	107.824	202.799	0.165979	0.499824	-0.332075	0.739832	0.963902	dTDP-glucose 4,6-dehydratase	rfbB
I5Q85_RS10990	708	11.1813	47.162	34.4574	27.763	17.1119	15.6879	29.3069	-0.214564	0.646314	0.331982	0.739903	0.963958	hypothetical protein	I5Q85_RS10990
I5Q85_RS07455	2316	96.0868	159.532	127.808	139.484	77.9254	85.2586	471.33	-0.18595	0.560515	0.331749	0.740079	0.963974	thioredoxin family protein	I5Q85_RS07455
I5Q85_RS04185	879	1.50101	4.12904	0.616757	3.88904	1.42583	1.404	3.41367	0.428699	1.29352	-0.331419	0.740328	0.963974	iron chelate uptake ABC transporter family permease subunit	I5Q85_RS04185
I5Q85_RS09180	2010	20.3488	90.2842	57.989	65.6906	34.2943	47.2772	173.635	0.184053	0.555428	-0.331371	0.740364	0.963974	ATP-dependent helicase	I5Q85_RS09180
I5Q85_RS10785	378	210.59	487.764	359.986	328.959	343.718	359.135	224.717	0.158469	0.478539	-0.331153	0.740529	0.963974	30S ribosome-binding factor RbfA	rbfA
I5Q85_RS07560	1581	26.7049	77.593	53.8358	72.164	32.766	40.5909	136.739	0.191198	0.57767	-0.330981	0.740659	0.964024	glycoside hydrolase family 75 protein	I5Q85_RS07560
I5Q85_RS04030	1278	56.7812	244.234	143.38	160.491	118.008	110.086	291.937	0.173836	0.527637	-0.329461	0.741807	0.964293	UDP-N-acetylglucosamine 1-carboxyvinyltransferase	murA
I5Q85_RS07605	564	28.0721	151.87	93.2386	122.737	54.8134	52.5157	77.6164	0.210749	0.641089	-0.328735	0.742356	0.964468	GNAT family N-acetyltransferase	I5Q85_RS07605
I5Q85_RS09375	1032	140.206	365.053	359.844	281.974	259.08	260.696	481.486	0.153765	0.468017	-0.328546	0.742499	0.964507	class II fructose-bisphosphate aldolase	fbaA
I5Q85_RS04560	1287	31.7802	101.522	54.3393	66.7358	34.7328	27.8084	114.734	-0.199917	0.609655	0.327918	0.742974	0.964566	O-acetylhomoserine aminocarboxypropyltransferase/cysteine synthase	I5Q85_RS04560
I5Q85_RS05680	798	1.65337	10.0059	11.5491	4.81926	5.75869	3.09303	7.593	-0.299694	0.915543	0.32734	0.743411	0.964646	DNA adenine methylase	I5Q85_RS05680
I5Q85_RS09040	1104	62.5435	218.949	163.032	190.818	100.658	101.725	258.668	0.182624	0.558152	-0.327194	0.743521	0.964646	phospho-N-acetylmuramoyl-pentapeptide-transferase	mraY
I5Q85_RS02970	426	1.03239	22.1514	12.726	12.0368	3.92269	17.3819	7.46146	0.330529	1.01204	-0.326595	0.743974	0.964646	RusA family crossover junction endodeoxyribonuclease	I5Q85_RS02970
I5Q85_RS04520	1026	27.4337	84.8988	48.0836	59.9731	51.7119	36.0853	89.4252	0.182615	0.559655	-0.326299	0.744198	0.964646	phenylalanine--tRNA ligase subunit alpha	pheS
I5Q85_RS02655	1203	29.2466	133.35	65.344	65.7124	47.2289	41.0347	124.032	-0.184405	0.565151	0.326294	0.744202	0.964646	carboxynorspermidine decarboxylase	nspC
I5Q85_RS07240	1119	39.3026	123.251	99.3178	103.868	61.9744	70.5841	156.056	0.173759	0.533348	-0.325789	0.744584	0.964742	peptidylprolyl isomerase	I5Q85_RS07240
I5Q85_RS04745	540	35.8353	127.702	83.3273	81.5051	37.1348	50.2789	61.7637	-0.196295	0.602632	0.325729	0.744629	0.964742	hypothetical protein	I5Q85_RS04745
I5Q85_RS05865	1521	26.6018	66.3366	34.5737	34.8364	38.1786	22.7188	97.0136	-0.184523	0.567069	0.325397	0.744881	0.964839	proline--tRNA ligase	I5Q85_RS05865
I5Q85_RS01525	76	92.5887	114.613	71.3329	112.449	38.4785	64.9536	11.7188	-0.282041	0.867026	0.325297	0.744956	0.964874	#N/A	I5Q85_RS01525
I5Q85_RS04910	75	0	9.67846	14.4568	5.69744	0	0	0.525403	-0.968055	2.98651	0.324143	0.74583	NA	#N/A	I5Q85_RS04910
I5Q85_RS03245	555	137.882	213.188	154.336	180.162	112.157	115.629	152.053	-0.187813	0.57961	0.324034	0.745912	0.965318	hypothetical protein	I5Q85_RS03245
I5Q85_RS07960	381	212.395	459.155	465.292	364.502	385.968	336.872	240.862	0.155049	0.481017	-0.322335	0.747199	0.965562	glycine cleavage system protein GcvH	gcvH
I5Q85_RS08110	444	40.6118	91.553	96.46	47.1579	68.6869	58.3705	49.7697	-0.174428	0.541814	0.321934	0.747503	0.965562	hypothetical protein	I5Q85_RS08110
I5Q85_RS02935	408	1.07793	23.1287	15.945	9.42591	6.14363	6.0496	6.20162	-0.333502	1.03601	0.321911	0.74752	0.965562	hypothetical protein	I5Q85_RS02935
I5Q85_RS08785	702	37.5894	190.26	112.751	111.392	51.1794	58.0141	105.627	-0.196089	0.609177	0.321892	0.747535	0.965562	16S rRNA (cytidine(1402)-2'-O)-methyltransferase	rsmI
I5Q85_RS06275	1275	148.324	458.304	373.751	358.268	256.558	270.054	663.624	0.158597	0.492752	-0.32186	0.747559	0.965562	dihydroorotase	I5Q85_RS06275
I5Q85_RS00440	684	4.50084	20.1635	15.8517	9.99551	4.88616	12.6299	12.275	-0.25161	0.782543	0.321528	0.74781	0.965562	hypothetical protein	I5Q85_RS00440
I5Q85_RS11240	1185	585.653	1669.23	1277.32	1048.26	1174.33	1051.86	2250.69	0.146313	0.455092	-0.321503	0.74783	0.965562	elongation factor Tu	tuf
I5Q85_RS07720	2169	10.1382	25.0998	13.9969	23.2468	13.8678	9.67267	60.8648	0.202394	0.629744	-0.321391	0.747914	0.965562	family 20 glycosylhydrolase	I5Q85_RS07720
I5Q85_RS00575	285	0	7.64089	1.90221	0	2.9317	0	0.782894	-0.835324	2.60179	0.321057	0.748167	NA	hypothetical protein	I5Q85_RS00575
I5Q85_RS04105	1161	157.963	301.983	266.629	267.574	210.503	240.233	486.077	0.158045	0.492309	-0.321028	0.74819	0.965562	iron-containing alcohol dehydrogenase	I5Q85_RS04105
I5Q85_RS08795	951	132.725	363.324	271.35	279.031	204.271	229.694	397.233	0.157585	0.490906	-0.32101	0.748203	0.965562	tetratricopeptide repeat protein	I5Q85_RS08795
I5Q85_RS07375	774	101.142	301.983	240.947	217.519	98.2346	141.908	237.207	-0.177595	0.553909	0.320622	0.748497	0.965562	tetratricopeptide repeat protein	I5Q85_RS07375
I5Q85_RS02750	2577	24.234	110.418	70.054	73.2907	48.7962	55.0732	267.853	0.169143	0.527988	-0.320353	0.748701	0.965562	cobyric acid synthase	I5Q85_RS02750
I5Q85_RS01170	567	145.823	421.192	353.771	356.467	214.409	269.895	280.387	0.164322	0.513018	-0.320305	0.748737	0.965562	ribosome recycling factor	frr
I5Q85_RS07440	468	110.889	304.003	239.788	288.524	155.324	155.583	167.343	0.178982	0.559204	-0.320065	0.748919	0.965562	deoxycytidylate deaminase	I5Q85_RS07440
I5Q85_RS00190	759	6.9533	17.2147	32.1421	17.4526	8.80668	11.3819	19.4952	-0.232373	0.727271	0.319513	0.749337	0.965727	alpha-1,2-fucosyltransferase	I5Q85_RS00190
I5Q85_RS06040	477	515.401	1427.42	918.325	1214.74	675.259	765.826	751.058	0.170621	0.534456	-0.319241	0.749544	0.965775	GatB/YqeY domain-containing protein	I5Q85_RS06040
I5Q85_RS00365	597	7.36678	44.9878	40.864	20.757	16.0949	24.8064	23.8498	-0.212189	0.665806	0.318695	0.749958	0.965926	sigma-70 family RNA polymerase sigma factor	I5Q85_RS00365
I5Q85_RS02740	1041	67.1735	122.724	103.114	143.257	79.46	65.2032	179.662	0.187237	0.5881	-0.318376	0.7502	0.965948	nicotinate-nucleotide--dimethylbenzimidazole phosphoribosyltransferase	cobT
I5Q85_RS04000	837	38.8828	120.547	62.1798	100.573	56.401	45.7081	101.588	0.192025	0.60341	-0.318233	0.750308	0.96595	undecaprenyl-diphosphate phosphatase	I5Q85_RS04000
I5Q85_RS02965	303	2.90295	23.9566	26.8381	16.9231	12.4089	20.365	8.1623	0.28563	0.89788	-0.318116	0.750397	0.965955	hypothetical protein	I5Q85_RS02965
I5Q85_RS09360	666	11.8864	47.9564	39.8864	42.9874	23.2093	20.3833	34.3331	0.206996	0.651059	-0.317938	0.750532	0.965955	HAD hydrolase-like protein	I5Q85_RS09360
I5Q85_RS08005	462	56.1645	139.835	131.425	84.1667	81.3832	80.1376	73.7615	-0.163707	0.515177	0.317769	0.75066	0.965955	DoxX family protein	I5Q85_RS08005
I5Q85_RS03665	147	44.8772	212.334	217.589	238.362	71.0488	92.349	35.4633	0.230243	0.724674	-0.317719	0.750698	0.965955	hypothetical protein	I5Q85_RS03665
I5Q85_RS07300	837	400.914	1213.28	623.093	815.306	696.278	566.191	1022.74	0.164423	0.517992	-0.317424	0.750922	0.965955	50S ribosomal protein L2	rplB
I5Q85_RS02150	210	1543.48	2205.31	1765.79	1715.34	1623.32	1275.26	637.953	-0.17205	0.542314	0.317252	0.751052	0.965955	50S ribosomal protein L35	rpmI
I5Q85_RS04925	597	3.68339	10.943	14.5294	10.7364	4.19866	2.0672	7.62593	-0.306252	0.965714	0.317125	0.751149	0.965955	GNAT family N-acetyltransferase	I5Q85_RS04925
I5Q85_RS09020	345	67.5629	309.29	249.851	219.228	158.63	160.972	108.961	0.172815	0.545372	-0.316875	0.751338	0.965955	hypothetical protein	I5Q85_RS09020
I5Q85_RS06700	1539	43.7225	94.332	80.3155	73.0228	61.8914	77.7839	189.302	0.154116	0.487018	-0.316448	0.751662	0.965975	TIGR03790 family protein	I5Q85_RS06700
I5Q85_RS06985	402	440.891	2410.59	1813.84	1821.91	792.926	1320.08	929.835	0.181471	0.57363	-0.316356	0.751733	0.965975	metal-dependent transcriptional regulator	I5Q85_RS06985
I5Q85_RS11215	702	268.765	1015.41	701.216	622.092	653.43	479.935	721.533	0.155857	0.492787	-0.316277	0.751792	0.965975	50S ribosomal protein L1	I5Q85_RS11215
I5Q85_RS04940	783	82.5672	131.642	148.168	142.436	107.243	113.482	166.517	0.166604	0.526893	-0.316202	0.751849	0.965975	polysaccharide biosynthesis/export family protein	I5Q85_RS04940
I5Q85_RS01020	834	222.535	354.239	360.12	345.33	315.078	288.553	462.128	0.159665	0.505753	-0.315699	0.752231	0.965975	FKBP-type peptidyl-prolyl cis-trans isomerase	I5Q85_RS01020
I5Q85_RS02265	759	48.6731	129.11	77.8553	79.3813	46.7855	65.0392	95.7448	-0.174215	0.552016	0.315598	0.752307	0.965975	hypothetical protein	I5Q85_RS02265
I5Q85_RS08960	1146	23.7935	110.846	72.8516	92.0987	44.1098	39.845	121.159	0.193112	0.612294	-0.315391	0.752465	0.965975	glycosyltransferase family 4 protein	I5Q85_RS08960
I5Q85_RS09060	1125	53.5574	150.984	165.289	143.955	89.8663	98.7295	220.962	0.165763	0.526362	-0.314922	0.752821	0.965975	undecaprenyldiphospho-muramoylpentapeptide beta-N-acetylglucosaminyltransferase	murG
I5Q85_RS10050	1887	23.3066	68.4724	63.4927	67.2552	40.5148	30.7385	156.717	0.179637	0.570589	-0.314827	0.752893	0.965975	tRNA uridine-5-carboxymethylaminomethyl(34) synthesis enzyme MnmG	mnmG
I5Q85_RS09990	3579	378.355	579.856	581.665	630.754	492.589	442.062	3297.01	0.164142	0.521963	-0.314471	0.753163	0.965975	pyruvate:ferredoxin (flavodoxin) oxidoreductase	nifJ
I5Q85_RS05905	411	14.9809	31.7906	65.9525	39.5078	35.5763	30.0272	24.9388	0.210601	0.670231	-0.314221	0.753353	0.965975	GNAT family N-acetyltransferase	I5Q85_RS05905
I5Q85_RS10840	1893	155.892	499.262	357.697	451.01	199.063	257.515	1024.88	0.175129	0.557357	-0.314214	0.753359	0.965975	hypothetical protein	I5Q85_RS10840
I5Q85_RS10695	2088	107.632	289.589	230.561	238.212	161.465	179.68	712.677	0.155632	0.496011	-0.313767	0.753698	0.965975	polyphosphate kinase 1	ppk1
I5Q85_RS03135	1668	15.029	64.407	29.9016	43.0382	24.5451	28.8553	94.7534	0.182657	0.58227	-0.313699	0.75375	0.965975	hypothetical protein	I5Q85_RS03135
I5Q85_RS08245	423	350.382	1177.2	1045.81	958.665	595.54	726.467	567.999	0.159129	0.507491	-0.31356	0.753855	0.965975	ATP synthase F1 subunit epsilon	atpC
I5Q85_RS07275	423	320.23	645.231	561.354	525.296	492.827	472.641	367.77	0.151985	0.48477	-0.313521	0.753885	0.965975	50S ribosomal protein L16	rplP
I5Q85_RS10940	273	161.098	335.024	258.157	211.306	197.406	180.823	105.206	-0.162797	0.519933	0.313112	0.754196	0.965975	hypothetical protein	I5Q85_RS10940
I5Q85_RS06480	513	243.474	776.824	564.322	593.067	364.019	476.326	431.834	0.158449	0.506119	-0.313067	0.754229	0.965975	hypothetical protein	I5Q85_RS06480
I5Q85_RS01125	627	8.41716	74.0935	32.8563	45.6613	23.3203	25.5878	34.8347	0.218727	0.700112	-0.312416	0.754724	0.965975	HDOD domain-containing protein	I5Q85_RS01125
I5Q85_RS01400	453	200.967	251.576	367.404	169.791	296.956	433.167	224.048	0.170524	0.546094	-0.312261	0.754843	0.965975	PepSY-like domain-containing protein	I5Q85_RS01400
I5Q85_RS07945	924	29.5102	67.5607	65.126	55.0321	28.9362	34.7263	73.6502	-0.179405	0.574665	0.312192	0.754895	0.965975	D-alanyl-D-alanine carboxypeptidase	I5Q85_RS07945
I5Q85_RS04650	1137	28.2367	91.9326	61.0313	65.3928	47.0309	52.1	109.644	0.163783	0.52491	-0.312021	0.755024	0.965975	efflux RND transporter periplasmic adaptor subunit	I5Q85_RS04650
I5Q85_RS09525	339	9.08134	72.8026	51.1745	49.1593	29.5764	32.7642	21.8999	0.222543	0.714066	-0.311657	0.755302	0.966026	aspartate 1-decarboxylase	I5Q85_RS09525
I5Q85_RS04255	2754	79.0484	288.351	205.71	245.306	116.198	141.157	825.5	0.172308	0.55346	-0.311329	0.75555	0.966026	tetratricopeptide repeat protein	I5Q85_RS04255
I5Q85_RS02640	2574	54.3338	162.718	87.1957	95.2894	68.0048	59.4525	381.178	-0.166702	0.535485	0.311311	0.755564	0.966026	leucine--tRNA ligase	I5Q85_RS02640
I5Q85_RS11465	1380	52.2657	117.825	113.926	88.558	60.2432	65.2831	194.594	-0.160016	0.51402	0.311302	0.755571	0.966026	heme-binding domain-containing protein	I5Q85_RS11465
I5Q85_RS02895	207	87.1094	273.522	301.183	284.872	139.256	160.972	72.0149	0.185372	0.596458	-0.310788	0.755962	0.966032	type II toxin-antitoxin system HicA family toxin	I5Q85_RS02895
I5Q85_RS08875	2007	7.23133	45.2096	38.0868	40.8785	13.9464	19.677	89.3222	0.205914	0.664318	-0.309964	0.756589	0.966225	serine/threonine protein kinase	I5Q85_RS08875
I5Q85_RS09940	696	132.697	344.17	320.137	155.943	226.891	237.603	271.136	-0.142744	0.461731	0.30915	0.757208	0.966231	PEP-CTERM sorting domain-containing protein	I5Q85_RS09940
I5Q85_RS11460	213	4.12954	51.1187	27.9973	36.1105	11.7681	23.1759	8.6046	0.291932	0.94493	-0.308946	0.757363	0.966231	ferrous iron transport protein A	I5Q85_RS11460
I5Q85_RS07760	1038	145.751	365.74	368.209	305.455	236.654	271.078	493.853	0.147797	0.478503	-0.308874	0.757417	0.966231	UDP-3-O-(3-hydroxymyristoyl)glucosamine N-acyltransferase	lpxD
I5Q85_RS07550	423	89.4149	327.764	333.224	263.658	221.229	166.3	162.724	0.165589	0.536494	-0.30865	0.757588	0.966231	hypothetical protein	I5Q85_RS07550
I5Q85_RS07325	2148	145.78	359.563	216.801	240.908	257.895	194.196	870.319	0.154232	0.499783	-0.308598	0.757628	0.966231	elongation factor G	fusA
I5Q85_RS08070	444	477.437	608.174	570.213	741.052	435.644	603.161	461.866	0.173539	0.562449	-0.308542	0.75767	0.966231	GNAT family N-acetyltransferase	I5Q85_RS08070
I5Q85_RS01235	846	656.056	1479.23	1637.28	1223.84	1088.86	1231.2	1743.94	0.142387	0.461986	-0.308206	0.757925	0.966405	PEP-CTERM sorting domain-containing protein	I5Q85_RS01235
I5Q85_RS07145	243	115.831	268.846	169.555	209.258	135.817	198.068	76.6145	0.170283	0.552519	-0.308193	0.757935	0.966405	30S ribosomal protein S16	rpsP
I5Q85_RS09315	1431	8.29805	20.2903	9.85002	12.8401	9.3421	5.1745	27.2681	-0.212934	0.691316	0.308013	0.758072	0.966405	cation diffusion facilitator family transporter	I5Q85_RS09315
I5Q85_RS00550	567	63.6037	149.786	120.473	126.61	81.0483	111.005	105.541	0.162471	0.527882	-0.307779	0.758251	0.966405	hypothetical protein	I5Q85_RS00550
I5Q85_RS00325	81	0	35.8462	0	5.27541	5.15762	0	0.832003	-0.7986	2.59518	0.307724	0.758292	NA	K(+)-transporting ATPase subunit F	kdpF
I5Q85_RS05040	1533	22.9509	47.3506	53.3996	61.3227	28.8867	24.9561	106.628	0.188174	0.611626	-0.307662	0.758339	0.966405	oligosaccharide flippase family protein	I5Q85_RS05040
I5Q85_RS07115	1050	56.1264	209.47	190.004	189.643	83.5534	123.412	246.856	0.173634	0.564596	-0.307537	0.758435	0.966454	phosphate acyltransferase PlsX	plsX
I5Q85_RS09215	1281	118.446	476.557	371.577	377.939	193.066	266.862	634.253	0.165111	0.536958	-0.307493	0.758468	0.966461	C39 family peptidase	I5Q85_RS09215
I5Q85_RS01545	981	44.8314	177.587	145.894	131.111	99.6508	88.0615	184.729	0.161511	0.526663	-0.306669	0.759095	0.966761	hypothetical protein	I5Q85_RS01545
I5Q85_RS03290	1356	43.1364	326.541	163.119	157.877	73.633	105.574	306.411	-0.186724	0.609578	0.306318	0.759363	0.96696	Gfo/Idh/MocA family oxidoreductase	I5Q85_RS03290
I5Q85_RS09460	825	19.1911	36.9541	27.5993	39.3641	17.2171	26.9262	40.6214	0.194828	0.637437	-0.305643	0.759877	0.967073	hypothetical protein	I5Q85_RS09460
I5Q85_RS11265	1311	45.9589	98.0028	79.8101	80.5073	72.0178	63.0709	165.99	0.155341	0.508701	-0.305367	0.760086	0.967159	trigger factor	tig
I5Q85_RS00585	894	56.5734	189.185	154.028	140.524	94.3948	122.86	187.096	0.154163	0.505981	-0.304681	0.760609	0.967301	acetylglutamate kinase	argB
I5Q85_RS03720	2049	65.6797	195.199	154.516	166.21	99.7013	108.415	455.403	0.158322	0.520028	-0.304448	0.760787	0.967386	exo-alpha-sialidase	I5Q85_RS03720
I5Q85_RS00880	348	49.2875	152.269	109.049	93.3202	106.843	85.1116	57.6808	0.163074	0.53727	-0.303523	0.761491	0.967689	ribonuclease P protein component	rnpA
I5Q85_RS05170	1107	207.781	382.286	404.516	353.195	311.344	304.349	627.852	0.147676	0.486666	-0.303445	0.761551	0.967689	alcohol dehydrogenase catalytic domain-containing protein	I5Q85_RS05170
I5Q85_RS09980	786	42.5249	141.298	88.2858	107.099	74.9429	61.2349	113.806	0.168006	0.555281	-0.302561	0.762224	0.967861	protein phosphatase 2C domain-containing protein	I5Q85_RS09980
I5Q85_RS07570	1527	22.465	89.8443	63.5502	71.9176	41.038	38.7935	138.387	0.171708	0.568018	-0.302294	0.762428	0.967978	sigma-54-dependent Fis family transcriptional regulator	I5Q85_RS07570
I5Q85_RS06765	1467	32.3777	103.91	51.737	78.3544	48.1272	44.5864	149.43	0.172081	0.56956	-0.30213	0.762553	0.968047	Asp-tRNA(Asn)/Glu-tRNA(Gln) amidotransferase subunit GatB	gatB
I5Q85_RS04885	486	33.4824	56.7564	47.9662	38.6863	25.7881	48.2474	35.3689	-0.184299	0.610258	0.302002	0.76265	0.968047	hypothetical protein	I5Q85_RS04885
I5Q85_RS00970	837	84.5965	273.182	191.073	201.657	134.764	157.767	243.491	0.15367	0.509038	-0.301884	0.762741	0.968126	hypothetical protein	I5Q85_RS00970
I5Q85_RS02165	1386	15.8657	43.993	41.4616	49.9451	18.688	22.2604	75.9972	0.189832	0.629294	-0.301659	0.762912	0.968166	hypothetical protein	I5Q85_RS02165
I5Q85_RS03130	897	14.7089	56.6465	36.2629	42.3973	22.8212	30.2682	50.3726	0.179338	0.595189	-0.301313	0.763176	0.968288	hypothetical protein	I5Q85_RS03130
I5Q85_RS01970	1011	50.8963	185.959	121.724	145.817	90.0823	78.1242	189.706	0.167298	0.555709	-0.301053	0.763374	0.968324	endonuclease/exonuclease/phosphatase family protein	I5Q85_RS01970
I5Q85_RS03765	159	0	0	0	2.68747	0	0	0.152118	1.22432	4.07669	-0.300321	0.763932	NA	hypothetical protein	I5Q85_RS03765
I5Q85_RS04835	294	0	0	0	0	0	4.19768	0.321787	1.22432	4.07669	-0.300321	0.763932	NA	BlaI/MecI/CopY family transcriptional regulator	I5Q85_RS04835
I5Q85_RS04840	258	0	0	0	0	0	4.7834	0.321787	1.22432	4.07669	-0.300321	0.763932	NA	hypothetical protein	I5Q85_RS04840
I5Q85_RS05290	138	0	0	0	0	0	8.94289	0.321787	1.22432	4.07669	-0.300321	0.763932	NA	hypothetical protein	I5Q85_RS05290
I5Q85_RS06380	327	0	0	0	1.30675	0	0	0.152118	1.22432	4.07669	-0.300321	0.763932	NA	hypothetical protein	I5Q85_RS06380
I5Q85_RS07070	77	0	0	0	5.54946	0	0	0.152118	1.22432	4.07669	-0.300321	0.763932	NA	#N/A	I5Q85_RS07070
I5Q85_RS07075	76	0	0	0	5.62247	0	0	0.152118	1.22432	4.07669	-0.300321	0.763932	NA	#N/A	I5Q85_RS07075
I5Q85_RS08885	348	0	0	0	1.2279	0	0	0.152118	1.22432	4.07669	-0.300321	0.763932	NA	hypothetical protein	I5Q85_RS08885
I5Q85_RS01595	516	3.40928	49.2364	46.2281	35.609	22.6695	21.5253	23.8626	0.230526	0.768341	-0.30003	0.764154	0.968541	zeta toxin family protein	I5Q85_RS01595
I5Q85_RS04420	1089	55.3279	179.971	105.539	103.982	64.8325	79.3281	177.73	-0.159042	0.5307	0.299684	0.764418	0.968541	sel1 repeat family protein	I5Q85_RS04420
I5Q85_RS10745	1041	83.6501	195.94	208.832	165.423	133.637	156.488	276.817	0.144283	0.481755	-0.299495	0.764563	0.968556	E3 binding domain-containing protein	I5Q85_RS10745
I5Q85_RS04465	1443	86.8621	179.585	164.931	181.524	110.304	118.879	352.004	0.157344	0.52738	-0.29835	0.765436	0.968814	hypothetical protein	I5Q85_RS04465
I5Q85_RS01305	1284	33.2245	77.4503	61.644	70.5524	41.3212	50.941	123.566	0.16115	0.540674	-0.298054	0.765662	0.968814	hypothetical protein	I5Q85_RS01305
I5Q85_RS02545	2241	51.6138	146.084	89.7502	104.11	47.7235	56.1714	314.351	-0.170379	0.572394	0.29766	0.765962	0.969088	inorganic phosphate transporter	I5Q85_RS02545
I5Q85_RS03110	723	0	1.00399	0	1.18204	0	0	0.443057	1.04845	3.52604	-0.297344	0.766204	NA	hypothetical protein	I5Q85_RS03110
I5Q85_RS08890	378	0	1.92033	0	2.26089	0	0	0.443057	1.04845	3.52604	-0.297344	0.766204	NA	DUF805 domain-containing protein	I5Q85_RS08890
I5Q85_RS09220	318	573.948	1081.98	1300.77	936.584	924.868	993.504	526.794	0.140433	0.472364	-0.297299	0.766238	0.969237	thioredoxin	trxA
I5Q85_RS06550	76	17.3604	85.96	35.6664	61.8472	32.9816	32.4768	5.58982	0.302496	1.01815	-0.297105	0.766386	0.969237	#N/A	I5Q85_RS06550
I5Q85_RS08465	792	466.451	1054	882.33	807.677	716.323	763.533	1058.5	0.138959	0.46824	-0.29677	0.766642	0.969237	MotA/TolQ/ExbB proton channel family protein	I5Q85_RS08465
I5Q85_RS03525	807	31.0637	99.8429	88.0037	95.8399	51.7679	44.3487	93.1979	0.175138	0.590214	-0.296736	0.766668	0.969237	S24/S26 family peptidase	I5Q85_RS03525
I5Q85_RS10970	1206	93.7211	234.137	209.03	218.614	142.72	130.984	353.988	0.155429	0.524517	-0.296328	0.766979	0.969361	SUMF1/EgtB/PvdO family nonheme iron enzyme	I5Q85_RS10970
I5Q85_RS11345	918	115.459	370.85	210.828	256.478	170.201	208.375	342.667	0.1523	0.514202	-0.296187	0.767087	0.969361	metalloregulator ArsR/SmtB family transcription factor	I5Q85_RS11345
I5Q85_RS10215	1680	9.68599	31.5414	19.6845	23.9089	20.1423	10.2843	54.6893	0.180676	0.611929	-0.295257	0.767798	0.969563	sulfate permease	sulP
I5Q85_RS03650	912	151.903	386.024	370.931	243.641	283.55	324.768	446.368	0.133001	0.450531	-0.29521	0.767833	0.969563	glucosamine-6-phosphate deaminase	nagB
I5Q85_RS04365	1329	45.9983	154.025	74.6499	88.4197	59.4116	48.2876	174.677	-0.167528	0.567512	0.295197	0.767844	0.969563	homoserine dehydrogenase	I5Q85_RS04365
I5Q85_RS08575	810	8.68734	55.5616	30.1183	32.18	14.4413	10.6652	32.5818	-0.212305	0.720136	0.294813	0.768137	0.969574	nucleoside triphosphate pyrophosphohydrolase	mazG
I5Q85_RS07840	489	21.5851	146.958	94.2352	88.2579	53.8227	78.2365	62.4155	0.17737	0.603196	-0.294051	0.768719	0.9697	6,7-dimethyl-8-ribityllumazine synthase	ribH
I5Q85_RS01005	852	34.0687	112.461	90.355	105.322	38.7366	66.6308	106.737	0.175682	0.597458	-0.294049	0.768721	0.9697	phosphodiesterase YaeI	yaeI
I5Q85_RS06885	1962	13.2253	30.7077	22.1052	22.8682	14.905	10.6932	64.6316	-0.176156	0.599198	0.293986	0.768769	0.9697	Eco57I restriction-modification methylase domain-containing protein	I5Q85_RS06885
I5Q85_RS06250	1137	19.3402	85.5484	61.5081	49.6083	39.3149	57.5271	95.6881	0.153676	0.524121	-0.293207	0.769364	0.969894	serine hydrolase	I5Q85_RS06250
I5Q85_RS11430	231	11.4233	15.7118	23.4688	27.7473	9.04257	16.0275	7.11616	0.280939	0.958335	-0.293153	0.769405	0.969894	hypothetical protein	I5Q85_RS11430
I5Q85_RS07390	1395	29.635	92.1015	72.284	71.3712	50.3117	52.1957	143.352	0.151671	0.518416	-0.292567	0.769853	0.969894	ribosome biogenesis GTPase Der	der
I5Q85_RS02875	948	23.196	73.5073	69.1959	73.4717	31.2885	41.658	82.9476	0.174745	0.597589	-0.292416	0.769968	0.969894	hypothetical protein	I5Q85_RS02875
I5Q85_RS07490	1077	46.9606	155.691	137.42	126.566	92.7078	79.0661	191.023	0.153906	0.526576	-0.292276	0.770076	0.96993	AAA family ATPase	I5Q85_RS07490
I5Q85_RS09530	936	32.4209	107.797	71.8206	92.2182	56.2379	38.2366	105.458	0.173786	0.594779	-0.292186	0.770144	0.969946	riboflavin biosynthesis protein RibF	ribF
I5Q85_RS11325	1482	38.8754	92.5724	73.1619	72.083	38.9014	40.8042	150.797	-0.163371	0.559591	0.291947	0.770327	0.970034	MFS transporter	I5Q85_RS11325
I5Q85_RS00790	792	45.5345	200.718	123.211	130.566	85.9798	102.843	148.718	0.156073	0.535756	-0.291313	0.770812	0.970187	MotA/TolQ/ExbB proton channel family protein	I5Q85_RS00790
I5Q85_RS00305	198	0	0	0	0	2.10993	0	0.124599	1.18154	4.0783	-0.289715	0.772034	NA	hypothetical protein	I5Q85_RS00305
I5Q85_RS03555	1080	28.0981	63.1789	70.778	71.6137	31.7193	46.8508	96.3882	0.168095	0.580284	-0.289676	0.772064	0.970598	alpha/beta hydrolase	I5Q85_RS03555
I5Q85_RS01115	243	215.374	298.718	479.662	237.393	345.56	446.924	140.347	0.152858	0.528031	-0.289486	0.772209	0.97061	hypothetical protein	I5Q85_RS01115
I5Q85_RS04400	1026	20.1466	67.2116	52.3108	64.9708	35.8319	20.4484	75.7664	0.184271	0.637651	-0.288984	0.772594	0.970714	A/G-specific adenine glycosylase	I5Q85_RS04400
I5Q85_RS11050	486	6.33452	10.4551	11.1549	2.6377	6.01722	15.236	7.01288	-0.274881	0.954831	0.287885	0.773435	0.970841	LytTR family transcriptional regulator	I5Q85_RS11050
I5Q85_RS09475	1452	109.343	389.938	252.77	264.86	197.087	202.287	569.495	0.143732	0.499632	-0.287675	0.773596	0.970858	IMP dehydrogenase	guaB
I5Q85_RS05410	801	66.9852	279.117	250.422	232.592	125.174	149.45	241.625	0.15877	0.553101	-0.287055	0.77407	0.970859	hypothetical protein	I5Q85_RS05410
I5Q85_RS08620	534	8.23589	32.624	29.4415	22.4057	14.8644	27.733	19.5189	0.19325	0.673277	-0.287029	0.77409	0.970859	epoxyqueuosine reductase QueH	I5Q85_RS08620
I5Q85_RS01940	1374	51.2136	244.603	124.682	170.115	100.641	84.4302	292.808	0.165501	0.580219	-0.285239	0.775461	0.971489	OmpA family protein	I5Q85_RS01940
I5Q85_RS05810	777	16.9806	58.8555	41.8633	51.6949	20.969	31.7662	48.2719	0.178647	0.626326	-0.28523	0.775468	0.971489	PhzF family phenazine biosynthesis protein	I5Q85_RS05810
I5Q85_RS07110	1761	63.6843	227.535	150.848	178.106	96.5537	112.83	406.881	0.1534	0.538819	-0.284697	0.775876	0.971517	HDIG domain-containing protein	I5Q85_RS07110
I5Q85_RS02800	2766	151.051	262.956	301.641	254.902	214.321	227.549	1129.87	0.138559	0.486976	-0.284529	0.776005	0.971517	2-oxoglutarate dehydrogenase E1 component	I5Q85_RS02800
I5Q85_RS05505	3354	89.1657	206.035	132.057	173.522	130.786	101.187	810.797	0.151833	0.533818	-0.284428	0.776082	0.971517	preprotein translocase subunit SecA	secA
I5Q85_RS01865	825	1.06617	4.3993	1.97138	0	4.05107	0	2.50247	-0.45901	1.61649	0.283954	0.776446	0.971517	hypothetical protein	I5Q85_RS01865
I5Q85_RS01315	1164	21.1586	91.671	38.657	49.926	32.3016	19.0843	80.7075	-0.179569	0.636508	0.282116	0.777855	0.971525	8-amino-7-oxononanoate synthase	I5Q85_RS01315
I5Q85_RS07810	1281	22.6593	67.4319	46.1297	48.0346	31.9603	45.2799	93.7134	0.148532	0.527729	-0.281454	0.778362	0.97158	glutamate-1-semialdehyde 2,1-aminomutase	hemL
I5Q85_RS08800	492	99.2224	329.009	228.091	188.467	216.526	185.619	169.342	0.136811	0.486904	-0.280982	0.778724	0.971709	phosphoribosyl-AMP cyclohydrolase	hisI
I5Q85_RS00700	474	2.78352	6.12561	2.28747	4.50747	1.76273	0	2.48934	-0.410821	1.46458	0.280505	0.77909	0.971709	PEP-CTERM sorting domain-containing protein	I5Q85_RS00700
I5Q85_RS01775	261	104.473	258.649	222.252	216.11	193.677	127.667	83.5545	0.154346	0.550426	-0.280411	0.779162	0.971709	hypothetical protein	I5Q85_RS01775
I5Q85_RS04080	1095	18.8771	83.5265	63.3722	65.1694	35.8631	39.4467	91.6827	0.161823	0.57852	-0.279718	0.779694	0.971718	DNA adenine methylase	I5Q85_RS04080
I5Q85_RS04190	966	2.27638	6.01147	1.12242	3.09644	1.72988	1.27756	4.37972	-0.325223	1.16461	0.279256	0.780049	0.971816	iron chelate uptake ABC transporter family permease subunit	I5Q85_RS04190
I5Q85_RS06320	1311	63.4032	161.677	136.049	150.259	98.7855	79.074	258.345	0.151335	0.542282	-0.279071	0.78019	0.971816	AI-2E family transporter	I5Q85_RS06320
I5Q85_RS09285	1254	36.8251	99.5632	76.0884	93.0264	49.9721	49.2073	144.961	0.157556	0.565106	-0.278808	0.780392	0.971816	DUF1015 family protein	I5Q85_RS09285
I5Q85_RS09290	1572	33.0127	123.29	82.0782	98.9441	54.4798	52.5992	194.572	0.156769	0.56336	-0.278275	0.780801	0.971949	phosphoglycerate dehydrogenase	I5Q85_RS09290
I5Q85_RS01695	993	26.5738	131.58	80.2549	94.2401	45.8576	60.8981	118.68	0.162345	0.584551	-0.277726	0.781223	0.972033	HAD hydrolase-like protein	I5Q85_RS01695
I5Q85_RS06185	759	13.9066	72.6841	50.7131	38.2832	29.7226	22.7637	45.9697	-0.169058	0.608939	0.277627	0.781298	0.972033	cytochrome c biogenesis protein CcsA	ccsA
I5Q85_RS04410	2745	153.969	270.521	239.762	240.507	248.529	166.347	1062.85	0.143285	0.516256	-0.277546	0.781361	0.972033	pyruvate, phosphate dikinase	I5Q85_RS04410
I5Q85_RS02000	786	176.254	887.5	571.098	651.291	309.339	405.092	640.68	0.157316	0.567109	-0.277401	0.781473	0.972033	prepilin-type N-terminal cleavage/methylation domain-containing protein	I5Q85_RS02000
I5Q85_RS03450	615	44.3372	134.554	126.938	81.9876	67.2503	76.2545	89.4761	-0.141878	0.513216	0.276448	0.782204	0.972255	hypothetical protein	I5Q85_RS03450
I5Q85_RS00050	1677	52.1881	154.094	115.409	112.114	100.394	76.5345	287.64	0.139369	0.504536	-0.276232	0.78237	0.972334	dihydroxy-acid dehydratase	ilvD
I5Q85_RS08025	522	904.869	1211.2	1554.73	1013.42	1336.53	1472.9	1140.24	0.136021	0.495921	-0.274279	0.78387	0.97265	hypothetical protein	I5Q85_RS08025
I5Q85_RS03975	663	57.7109	143.425	98.123	105.055	93.2572	81.9023	109.652	0.1431	0.522024	-0.274125	0.783988	0.972727	7-cyano-7-deazaguanine synthase QueC	queC
I5Q85_RS09610	1866	6.83499	12.4482	12.7833	12.8238	10.0748	7.93645	34.2556	0.167959	0.61471	-0.273233	0.784674	0.972985	SLC13 family permease	I5Q85_RS09610
I5Q85_RS02140	381	17.3148	34.2938	38.4186	22.4309	20.8335	25.9132	17.0971	-0.184591	0.676521	0.272854	0.784965	0.973067	hypothetical protein	I5Q85_RS02140
I5Q85_RS07750	846	59.2634	240.246	150.592	150.012	63.2082	99.1963	175.641	-0.157314	0.577455	0.272427	0.785294	0.973111	pantoate--beta-alanine ligase	I5Q85_RS07750
I5Q85_RS07660	642	452.812	760.935	572.53	592.374	582.401	655.505	681.528	0.135742	0.499699	-0.271647	0.785893	0.973111	sugar O-acetyltransferase	I5Q85_RS07660
I5Q85_RS11395	1209	21.8261	99.6666	72.1943	85.1789	34.9003	41.8518	118.153	0.166366	0.612914	-0.271434	0.786058	0.973111	glycosyltransferase family 4 protein	I5Q85_RS11395
I5Q85_RS09125	786	7.83353	47.0994	33.1072	32.0753	24.4495	15.7013	33.8505	0.178705	0.658548	-0.271362	0.786112	0.973111	ATP-binding cassette domain-containing protein	I5Q85_RS09125
I5Q85_RS01100	648	2.71479	1.12019	2.50986	1.97828	1.2894	1.9045	2.4376	-0.388837	1.43657	0.27067	0.786645	0.973295	phosphate uptake regulator PhoU	I5Q85_RS01100
I5Q85_RS02535	966	19.5769	127.744	75.2023	90.239	44.977	44.7144	104.449	0.169086	0.625945	-0.27013	0.78706	0.9733	phosphatidate cytidylyltransferase	I5Q85_RS02535
I5Q85_RS05670	792	1.1106	2.74956	5.47606	2.15812	4.21987	3.11646	4.06302	0.303756	1.12462	-0.270097	0.787086	0.9733	hypothetical protein	I5Q85_RS05670
I5Q85_RS02335	1461	23.1789	85.9535	60.8551	69.3169	40.6043	36.3224	128.529	0.15334	0.567891	-0.270017	0.787147	0.9733	family 10 glycosylhydrolase	I5Q85_RS02335
I5Q85_RS01705	936	97.7326	297.799	247.318	277.111	143.719	143.717	318.723	0.149965	0.556079	-0.269683	0.787404	0.973352	phytoene/squalene synthase family protein	I5Q85_RS01705
I5Q85_RS02470	3165	2.50121	8.48586	8.05058	7.42557	3.69588	0.779854	27.284	-0.213705	0.792526	0.26965	0.787429	0.973352	autotransporter outer membrane beta-barrel domain-containing protein	I5Q85_RS02470
I5Q85_RS01985	1899	113.249	302.739	235.522	260.12	133.096	202.762	670.729	0.140496	0.5217	-0.269305	0.787695	0.973352	site-specific DNA-methyltransferase	I5Q85_RS01985
I5Q85_RS02490	1437	126.399	228.828	180.71	195.366	171.235	164.034	448.795	0.136161	0.505614	-0.269298	0.7877	0.973352	hypothetical protein	I5Q85_RS02490
I5Q85_RS08055	2655	34.4549	112.642	91.0696	94.9573	63.8845	48.3421	331.109	0.146154	0.543683	-0.268823	0.788066	0.973538	tetratricopeptide repeat protein	I5Q85_RS08055
I5Q85_RS08320	396	23.3225	84.32	36.9634	59.3483	16.8795	18.6988	26.6705	-0.205443	0.76468	0.268666	0.788187	0.973549	helix-turn-helix transcriptional regulator	I5Q85_RS08320
I5Q85_RS02115	1353	29.5798	77.256	70.1203	70.1126	37.3613	53.816	129.262	0.144989	0.539683	-0.268655	0.788195	0.973549	ankyrin repeat domain-containing protein	I5Q85_RS02115
I5Q85_RS00015	876	83.3404	277.593	194.325	187.801	165.962	136.655	254.624	0.134853	0.502789	-0.268211	0.788537	0.973593	ATP phosphoribosyltransferase	I5Q85_RS00015
I5Q85_RS02155	384	771.934	1262.74	1034.85	1136.15	1119.48	835.601	700.829	0.140209	0.523153	-0.268008	0.788693	0.973593	50S ribosomal protein L20	rplT
I5Q85_RS00840	1089	86.4247	239.962	190.169	211.888	133.885	116.726	302.737	0.143952	0.537232	-0.267951	0.788737	0.973593	GDP-L-fucose synthase	I5Q85_RS00840
I5Q85_RS07500	831	51.3361	110.062	95.9002	105.927	72.3928	62.3742	119.822	0.146778	0.54905	-0.267331	0.789215	0.973684	hypothetical protein	I5Q85_RS07500
I5Q85_RS01615	1044	210.209	488.095	420.099	385.56	293.317	368.817	642.055	0.126551	0.476442	-0.265617	0.790534	0.973909	N-acetyl-gamma-glutamyl-phosphate reductase	I5Q85_RS01615
I5Q85_RS09335	990	1.33272	24.9294	5.47606	10.359	5.48583	0	11.8527	-0.285255	1.07423	0.265544	0.790591	0.973909	tRNA preQ1(34) S-adenosylmethionine ribosyltransferase-isomerase QueA	queA
I5Q85_RS11025	1053	0.835321	1.3787	0.514843	0.405801	1.19022	0	1.38066	-0.487995	1.84009	0.265201	0.790854	0.974076	alpha/beta fold hydrolase	I5Q85_RS11025
I5Q85_RS07040	510	68.9877	340.17	283.821	248.844	141.713	188.748	174.708	0.147054	0.554734	-0.26509	0.79094	0.974076	2-amino-4-hydroxy-6-hydroxymethyldihydropteridine diphosphokinase	folK
I5Q85_RS07290	711	551.137	1206.75	728.177	992.845	802.042	588.419	1011.38	0.142744	0.538845	-0.264907	0.791081	0.974088	hypothetical protein	I5Q85_RS07290
I5Q85_RS00470	696	10.1103	34.417	29.599	25.1719	27.0108	12.4121	26.8112	0.172846	0.653371	-0.264545	0.79136	0.974178	FadR family transcriptional regulator	I5Q85_RS00470
I5Q85_RS00580	366	60.0815	118.998	130.348	93.4007	97.0224	107.901	63.2	0.138261	0.524166	-0.263772	0.791955	0.974368	lipocalin family protein	I5Q85_RS00580
I5Q85_RS03705	1779	239.305	369.267	427.853	389.357	323.599	310.09	1074.92	0.133405	0.506911	-0.263172	0.792418	0.974445	L-fucose isomerase	I5Q85_RS03705
I5Q85_RS08695	1383	532.971	1093.81	1014.88	929.387	787.504	788.836	2045.05	0.125599	0.478435	-0.262521	0.79292	0.974481	ROK family protein	I5Q85_RS08695
I5Q85_RS10470	3042	0.867449	5.01104	2.85144	2.66892	2.19733	2.83985	13.3069	0.196315	0.74781	-0.26252	0.792921	0.974481	autotransporter outer membrane beta-barrel domain-containing protein	I5Q85_RS10470
I5Q85_RS01540	282	1.55956	56.6293	32.6816	25.7597	5.92577	48.1394	11.901	0.25948	0.988588	-0.262476	0.792955	0.974488	hypothetical protein	I5Q85_RS01540
I5Q85_RS05245	1173	176.968	353.969	299.489	276.493	251.8	274.599	551.437	0.125108	0.477557	-0.261974	0.793341	0.974676	cytochrome b/b6 domain-containing protein	I5Q85_RS05245
I5Q85_RS00415	1008	31.414	120.261	83.901	96.653	60.9243	42.8513	122.288	0.152842	0.58428	-0.26159	0.793637	0.974704	ABC transporter ATP-binding protein	I5Q85_RS00415
I5Q85_RS05945	75	17.5919	19.3569	50.5988	34.1846	27.8511	32.9098	3.96735	0.297785	1.13891	-0.261466	0.793733	0.97472	#N/A	I5Q85_RS05945
I5Q85_RS07790	507	73.7331	262.006	164.671	219.975	121.128	90.0639	132.927	0.156137	0.598146	-0.261035	0.794066	0.974753	HAD family hydrolase	I5Q85_RS07790
I5Q85_RS06880	1266	7.98998	36.1222	20.1265	22.6142	20.1294	11.6978	41.198	0.162414	0.623275	-0.260582	0.794415	0.974849	hypothetical protein	I5Q85_RS06880
I5Q85_RS10105	1062	58.8052	238.544	138.851	153.3	65.3007	82.507	214.474	-0.152831	0.588748	0.259587	0.795182	0.974873	lipid A deacylase LpxR family protein	I5Q85_RS10105
I5Q85_RS02315	1167	70.8498	179.761	178.387	144.633	123.862	120.557	268.246	0.125984	0.485376	-0.259561	0.795203	0.974873	pyridoxal phosphate-dependent aminotransferase	I5Q85_RS02315
I5Q85_RS05275	2271	493.633	882.505	728.33	772.579	655.256	646.132	2778.09	0.129213	0.497852	-0.259542	0.795217	0.974873	family 20 glycosylhydrolase	I5Q85_RS05275
I5Q85_RS06090	1068	24.7077	109.426	76.6494	70.0177	32.8581	40.444	102.198	-0.152891	0.59084	0.258768	0.795814	0.974873	carbohydrate kinase	I5Q85_RS06090
I5Q85_RS06430	867	28.914	82.8865	70.0329	78.8573	44.3305	37.0093	84.148	0.152065	0.587889	-0.258662	0.795896	0.974873	ABC transporter permease	I5Q85_RS06430
I5Q85_RS04595	1515	58.9298	207.464	156.735	174.59	91.2745	98.5666	332.474	0.142132	0.550665	-0.258109	0.796323	0.974873	beta-N-acetylhexosaminidase	I5Q85_RS04595
I5Q85_RS04305	492	32.1802	141.636	106.883	109.433	59.4384	67.726	69.553	0.151675	0.588917	-0.257549	0.796755	0.974873	pyridoxamine 5'-phosphate oxidase family protein	I5Q85_RS04305
I5Q85_RS09995	438	21.0861	44.7463	39.6077	28.2921	36.2446	39.4467	25.9794	0.155925	0.605615	-0.257465	0.79682	0.974873	cupin domain-containing protein	I5Q85_RS09995
I5Q85_RS04495	1050	17.173	71.2058	45.4356	59.8231	25.066	28.2084	71.9763	0.161338	0.627036	-0.257302	0.796945	0.974873	serine/threonine protein kinase	I5Q85_RS04495
I5Q85_RS00290	471	19.6088	86.3048	54.0979	54.4341	43.462	39.3031	38.1718	0.154055	0.599435	-0.257001	0.797178	0.974873	RHS repeat-associated core domain-containing protein	I5Q85_RS00290
I5Q85_RS00460	981	172.153	396.61	270.789	187.737	218.039	285.571	422.55	-0.120979	0.472672	0.255947	0.797992	0.975018	ketol-acid reductoisomerase	ilvC
I5Q85_RS08460	507	536.951	1657.94	1014.76	1244.84	776.206	847.087	868.37	0.132722	0.519588	-0.255436	0.798386	0.975018	biopolymer transporter ExbD	I5Q85_RS08460
I5Q85_RS11075	354	7.45418	8.20209	6.12576	4.82834	10.6212	0	4.13369	-0.313297	1.22681	0.255374	0.798434	0.975025	hypothetical protein	I5Q85_RS11075
I5Q85_RS01460	984	81.3445	131.308	88.1512	132.014	87.0348	86.5388	179.305	0.146119	0.572862	-0.255069	0.79867	0.975038	hypothetical protein	I5Q85_RS01460
I5Q85_RS04085	888	19.8107	71.1171	51.2825	63.5188	26.8161	31.9648	65.7052	0.157807	0.618873	-0.254991	0.79873	0.975077	tyrosine recombinase	I5Q85_RS04085
I5Q85_RS03395	378	126.82	309.173	228.039	276.959	166.886	166.508	138.548	0.140126	0.550412	-0.254583	0.799045	0.975263	ApaG domain	I5Q85_RS03395
I5Q85_RS00830	1245	30.7328	44.8941	62.2687	46.3346	56.0378	32.7116	99.4207	0.142345	0.561065	-0.253705	0.799723	0.97553	hypothetical protein	I5Q85_RS00830
I5Q85_RS04205	1107	1.19186	1.31145	3.91783	2.31603	1.50955	3.34449	4.28177	0.28418	1.12153	-0.253386	0.79997	0.97553	hypothetical protein	I5Q85_RS04205
I5Q85_RS01110	480	624.877	881.648	1040.21	759.362	861.644	987.295	722.395	0.124583	0.491793	-0.253324	0.800018	0.97553	glycine zipper 2TM domain-containing protein	I5Q85_RS01110
I5Q85_RS08280	939	160.65	752.941	542.707	550.176	298.977	364.058	681.054	0.137908	0.544936	-0.253072	0.800213	0.975567	F0F1 ATP synthase subunit A	I5Q85_RS08280
I5Q85_RS02755	2007	60.4802	368.187	107.508	295.092	55.7855	81.7826	538.466	0.191697	0.758184	-0.252837	0.800394	0.975567	TonB-dependent receptor	I5Q85_RS02755
I5Q85_RS00195	1689	5.46816	18.91	20.8635	16.4447	7.17303	16.8056	39.459	0.159133	0.629473	-0.252804	0.80042	0.975567	hypothetical protein	I5Q85_RS00195
I5Q85_RS09605	234	885.231	1532.42	1195.47	1292.88	1003.35	1334.32	496.505	0.127977	0.506785	-0.252527	0.800634	0.975677	hypothetical protein	I5Q85_RS09605
I5Q85_RS08505	261	48.8663	200.244	120.473	91.683	104.042	137.124	49.4121	0.138703	0.549592	-0.252374	0.800752	0.975717	FmdB family transcriptional regulator	I5Q85_RS08505
I5Q85_RS05835	396	8.88478	36.6609	15.0592	22.6603	15.8245	15.5823	12.5779	0.196027	0.778085	-0.251935	0.801091	0.97576	hypothetical protein	I5Q85_RS05835
I5Q85_RS07520	483	143.867	405.774	419.786	312.298	174.718	224.85	224.84	-0.133298	0.529185	0.251892	0.801124	0.975762	hypothetical protein	I5Q85_RS07520
I5Q85_RS07235	699	14.4711	60.2308	42.6568	37.9014	19.7229	47.6698	42.0192	0.153248	0.608641	-0.251787	0.801206	0.97577	hypothetical protein	I5Q85_RS07235
I5Q85_RS03925	1233	219.007	462.73	331.082	355.224	324.93	290.263	707.299	0.12465	0.495474	-0.251578	0.801368	0.97577	hypothetical protein	I5Q85_RS03925
I5Q85_RS04930	630	86.5631	222.374	176.407	160.071	90.1846	117.535	151.49	-0.133771	0.53432	0.250357	0.802311	0.976006	hypothetical protein	I5Q85_RS04930
I5Q85_RS02525	2247	82.9879	213.857	175.402	187.506	109.694	130.717	574.707	0.128951	0.515362	-0.250215	0.802421	0.976008	carboxy terminal-processing peptidase	I5Q85_RS02525
I5Q85_RS04045	894	21.1535	85.2549	66.0986	55.9229	39.7206	53.8374	78.1801	0.134165	0.536803	-0.249934	0.802639	0.976139	hypothetical protein	I5Q85_RS04045
I5Q85_RS10120	960	60.472	166.349	154.733	170.478	77.0258	88.7023	195.532	0.143081	0.573529	-0.249475	0.802993	0.976199	hypothetical protein	I5Q85_RS10120
I5Q85_RS00395	2580	26.9333	84.6866	55.0535	65.4212	45.0152	36.3539	228.011	0.134767	0.541924	-0.248682	0.803607	0.976303	VWA domain-containing protein	I5Q85_RS00395
I5Q85_RS10425	330	442.462	373.941	395.919	265.449	487.395	418.852	243.386	-0.150014	0.603968	0.24838	0.80384	0.976303	hypothetical protein	I5Q85_RS10425
I5Q85_RS04245	1425	37.6528	145.177	75.7079	77.0654	78.2763	71.882	190.016	0.125827	0.507106	-0.248127	0.804036	0.976415	adenylosuccinate lyase	I5Q85_RS04245
I5Q85_RS10685	1068	18.9425	103.989	54.3145	55.6141	27.7729	35.8218	84.3268	-0.14891	0.604623	0.246286	0.805461	0.976415	acyltransferase family protein	I5Q85_RS10685
I5Q85_RS08190	1350	20.8496	71.5131	50.5988	45.263	29.089	28.339	91.3909	-0.136444	0.554468	0.24608	0.80562	0.976415	adenosylmethionine--8-amino-7-oxononanoate transaminase	bioA
I5Q85_RS01385	1929	379.607	424.468	594.685	331.612	544.245	351.234	1504.99	-0.133432	0.542967	0.245747	0.805878	0.976415	molecular chaperone DnaK	dnaK
I5Q85_RS05930	2217	15.6716	51.4046	32.5229	40.6685	23.1779	23.3798	116.489	0.1387	0.564618	-0.245652	0.805951	0.976415	primosomal protein N'	priA
I5Q85_RS10525	2754	22.1974	73.2738	47.0476	49.9612	41.716	33.6089	205.952	0.127226	0.518568	-0.24534	0.806193	0.976415	aconitate hydratase AcnA	acnA
I5Q85_RS05480	375	23.4558	85.1705	46.2617	53.5559	41.2197	42.7828	30.4012	0.151202	0.617419	-0.244894	0.806538	0.976415	TfoX/Sxy family protein	I5Q85_RS05480
I5Q85_RS08965	447	12.7905	79.5713	46.0871	58.3127	26.1688	27.6089	30.232	0.170911	0.698349	-0.244736	0.806661	0.976415	acyltransferase	I5Q85_RS08965
I5Q85_RS03630	1302	32.0896	114.848	80.3618	92.2224	53.2637	49.2889	153.228	0.137438	0.561825	-0.244628	0.806745	0.976415	class I SAM-dependent rRNA methyltransferase	I5Q85_RS03630
I5Q85_RS07405	720	24.4331	60.4904	37.6479	48.6656	22.0488	46.2794	49.285	0.149047	0.609327	-0.24461	0.806759	0.976415	DUF805 domain-containing protein	I5Q85_RS07405
I5Q85_RS07735	792	46.0898	280.456	145.116	193.691	95.4745	90.3774	182.244	0.150792	0.617272	-0.244288	0.807008	0.976415	diadenylate cyclase CdaA	I5Q85_RS07735
I5Q85_RS07575	1788	39.8473	84.849	79.1364	53.772	55.1415	54.5276	185.914	-0.11762	0.481556	0.24425	0.807037	0.976415	chloride channel protein	I5Q85_RS07575
I5Q85_RS11190	5598	0.235689	1.03735	0.484217	0.915987	0.373139	0.220457	5.15673	0.263906	1.0814	-0.244041	0.807199	0.976415	autotransporter domain-containing protein	I5Q85_RS11190
I5Q85_RS06125	576	69.4817	186.512	167.533	198.817	61.6496	117.841	131.394	0.149549	0.613196	-0.243884	0.80732	0.976415	hypothetical protein	I5Q85_RS06125
I5Q85_RS07855	1080	26.062	114.26	60.2366	64.4919	40.6162	33.1384	99.5933	-0.143527	0.588565	0.243859	0.80734	0.976415	23S rRNA (adenine(2503)-C(2))-methyltransferase RlmN	rlmN
I5Q85_RS03965	1371	22.7757	115.422	48.6375	60.4652	35.9566	29.7053	115.841	-0.14874	0.610362	0.243692	0.80747	0.976415	MBL fold metallo-hydrolase	I5Q85_RS03965
I5Q85_RS06115	2754	14.053	67.2116	40.3546	45.6168	27.7601	27.7833	167.141	0.136728	0.561849	-0.243354	0.807731	0.976424	protein kinase	I5Q85_RS06115
I5Q85_RS06630	885	27.8289	129.593	89.4361	101.395	50.9817	51.5959	109.234	0.14511	0.59637	-0.243322	0.807756	0.976424	class A beta-lactamase	bla
I5Q85_RS10725	1179	14.548	62.7992	28.5089	39.1427	18.0713	35.5895	64.1197	0.147904	0.608677	-0.242992	0.808011	0.976424	glycosyltransferase family 4 protein	I5Q85_RS10725
I5Q85_RS08825	780	34.3943	70.7272	76.4542	61.9049	71.2346	34.8085	78.3123	0.138579	0.570491	-0.242911	0.808074	0.976424	protein phosphatase 2C domain-containing protein	I5Q85_RS08825
I5Q85_RS03405	486	77.8241	362.942	151.707	170.572	120.344	126.967	132.496	-0.136834	0.564129	0.242559	0.808347	0.976424	Lrp/AsnC family transcriptional regulator	I5Q85_RS03405
I5Q85_RS04440	2145	431.39	611.165	837.584	614.766	661.416	586.854	2343.8	0.120865	0.498478	-0.242468	0.808417	0.976424	methylmalonyl-CoA mutase	scpA
I5Q85_RS06930	1665	148.712	305.177	264.716	287.182	174.885	215.693	672.643	0.124542	0.514011	-0.242294	0.808552	0.976424	alpha-glucan family phosphorylase	glgP
I5Q85_RS10060	699	3.1459	3.11539	1.55116	3.66788	0.597664	1.76555	3.1597	-0.328115	1.35501	0.242149	0.808665	0.976424	hypothetical protein	I5Q85_RS10060
I5Q85_RS11005	1314	3.34701	23.7542	16.0906	15.9346	5.4049	4.69604	24.0216	-0.188237	0.779461	0.241497	0.80917	0.976489	hemolysin family protein	I5Q85_RS11005
I5Q85_RS07400	636	67.7674	203.156	112.517	155.873	89.3338	98.9623	131.366	0.135292	0.561264	-0.241049	0.809517	0.976537	hypothetical protein	I5Q85_RS07400
I5Q85_RS07420	2208	62.5435	67.3942	65.802	67.3475	58.4647	48.6269	251.51	-0.139832	0.580409	0.24092	0.809617	0.976537	TonB-dependent receptor	I5Q85_RS07420
I5Q85_RS02980	267	0	13.5933	20.3045	3.20081	10.9527	4.62217	3.36464	-0.327027	1.35811	0.240797	0.809713	0.976537	hypothetical protein	I5Q85_RS02980
I5Q85_RS00605	741	160.843	463.352	310.206	280.835	221.005	208.185	340.829	-0.120761	0.501576	0.240762	0.809739	0.976537	pyridoxine 5'-phosphate synthase	I5Q85_RS00605
I5Q85_RS07125	492	131.403	309.829	213.767	267.502	166.427	173.078	179.173	0.130125	0.541343	-0.240374	0.81004	0.976552	hypothetical protein	I5Q85_RS07125
I5Q85_RS04015	354	47.2098	233.76	173.053	171.406	81.4292	125.504	79.5928	0.142107	0.592998	-0.239641	0.810608	0.976693	YkgJ family cysteine cluster protein	I5Q85_RS04015
I5Q85_RS03685	3162	62.0333	184.8	143.848	135.409	107.15	103.429	651.405	0.116553	0.486765	-0.239443	0.810762	0.976707	hypothetical protein	I5Q85_RS03685
I5Q85_RS01175	726	73.9052	342.946	248.663	228.368	134.077	197.187	240.087	0.127387	0.532982	-0.239008	0.811099	0.976845	UMP kinase	I5Q85_RS01175
I5Q85_RS03540	1206	51.7837	105.332	96.1988	88.9339	72.0527	78.7953	170.908	0.119614	0.500915	-0.23879	0.811269	0.976845	pyridoxal phosphate-dependent aminotransferase	I5Q85_RS03540
I5Q85_RS10875	945	19.0811	92.944	65.9735	65.5658	43.324	37.8724	83.306	0.138409	0.580935	-0.238253	0.811685	0.976845	methionyl-tRNA formyltransferase	I5Q85_RS10875
I5Q85_RS02500	2067	95.5339	312.197	206.675	234.017	153.606	149.264	666.371	0.123638	0.519202	-0.238131	0.81178	0.976845	RNA polymerase sigma factor RpoD	rpoD
I5Q85_RS03990	1302	28.7118	92.5475	67.4539	57.7621	48.4507	30.3316	117.465	-0.131715	0.553855	0.237815	0.812025	0.977004	glutamate--tRNA ligase	I5Q85_RS03990
I5Q85_RS08905	2199	104.399	304.02	263.299	304.11	113.798	169.488	782.963	0.136172	0.575119	-0.236772	0.812834	0.977095	ATP-binding protein	I5Q85_RS08905
I5Q85_RS04690	1077	29.4014	121.318	78.0224	68.6391	56.2453	73.3367	124.692	0.120569	0.509963	-0.236427	0.813101	0.977095	Mrp/NBP35 family ATP-binding protein	I5Q85_RS04690
I5Q85_RS10585	153	2.87449	0	3.54333	2.79286	0	0	0.499285	-0.729138	3.08557	0.236306	0.813195	NA	hypothetical protein	I5Q85_RS10585
I5Q85_RS00375	1143	6.54115	11.4313	9.01178	10.4677	6.21351	10.7972	18.2304	0.165018	0.698481	-0.236252	0.813237	0.977095	aldo/keto reductase	I5Q85_RS00375
I5Q85_RS09570	987	73.5222	429.5	277.381	306.086	126.981	200.06	374.626	0.139934	0.592541	-0.23616	0.813309	0.977095	ADP-glyceromanno-heptose 6-epimerase	rfaD
I5Q85_RS08090	969	113.013	158.062	186.305	206.819	117.268	127.36	262.996	0.133546	0.566048	-0.235926	0.81349	0.977095	retropepsin-like domain-containing protein	I5Q85_RS08090
I5Q85_RS02125	381	38.0926	85.7344	89.6435	71.7788	59.2111	22.6741	39.9368	-0.15449	0.656218	0.235425	0.813879	0.977095	NADH-quinone oxidoreductase subunit A	I5Q85_RS02125
I5Q85_RS08650	882	53.354	104.521	145.674	108.038	90.4688	79.756	146.08	0.123747	0.526046	-0.23524	0.814023	0.977095	diaminopimelate dehydrogenase	I5Q85_RS08650
I5Q85_RS05215	1272	23.1654	112.992	63.5042	64.4993	42.0394	28.1363	114.847	-0.141582	0.601982	0.235193	0.814059	0.977095	adenylosuccinate synthase	I5Q85_RS05215
I5Q85_RS09820	1530	5.17408	24.1962	15.5907	12.2886	6.00711	13.7124	31.2817	-0.151425	0.644001	0.235131	0.814107	0.977095	hypothetical protein	I5Q85_RS09820
I5Q85_RS02180	2874	76.972	244.487	187.312	182.58	126.755	135.693	763.584	0.116634	0.496279	-0.235017	0.814195	0.977095	PD-(D/E)XK nuclease family protein	I5Q85_RS02180
I5Q85_RS00485	369	159.709	306.878	280.615	284.872	158.502	277.593	156.432	0.125509	0.535102	-0.234551	0.814557	0.977095	septum formation initiator family protein	I5Q85_RS00485
I5Q85_RS00800	2433	48.4445	231.221	125.45	151.042	88.4299	97.8976	492.306	0.128906	0.549588	-0.234551	0.814557	0.977095	tetratricopeptide repeat protein	I5Q85_RS00800
I5Q85_RS09000	663	13.9302	73.3549	48.2438	45.1155	34.0263	33.5055	44.2151	0.140174	0.597785	-0.234489	0.814605	0.977095	trimeric intracellular cation channel family protein	I5Q85_RS09000
I5Q85_RS09140	723	17.0322	28.1117	47.2395	34.2792	19.646	13.6555	33.3443	-0.158726	0.676996	0.234456	0.814631	0.977095	hypothetical protein	I5Q85_RS09140
I5Q85_RS03845	918	68.9877	133.632	173.033	116.369	116.501	118.303	189.164	0.114105	0.490878	-0.23245	0.816188	0.977095	2-dehydropantoate 2-reductase	I5Q85_RS03845
I5Q85_RS02100	783	21.9056	109.393	62.3138	49.1159	43.2173	44.1319	68.6924	-0.128971	0.554913	0.232416	0.816215	0.977095	GDSL family lipase	I5Q85_RS02100
I5Q85_RS03770	966	462.105	639.47	792.991	478.178	619.298	863.627	1077.56	0.115891	0.498861	-0.232312	0.816296	0.977095	PDZ domain-containing protein	I5Q85_RS03770
I5Q85_RS10715	873	2.51888	19.9556	5.58897	13.2157	4.78542	4.24096	11.855	0.20838	0.900036	-0.231524	0.816908	0.977095	alpha-1,2-fucosyltransferase	I5Q85_RS10715
I5Q85_RS03205	1623	29.2656	139.989	97.5366	96.6248	50.966	74.5186	214.549	0.127457	0.551446	-0.231133	0.817211	0.977095	hypothetical protein	I5Q85_RS03205
I5Q85_RS03055	774	0	9.37836	2.8017	1.65623	6.47701	1.59447	4.13047	0.301948	1.30769	-0.230901	0.817391	0.977095	hypothetical protein	I5Q85_RS03055
I5Q85_RS03850	1674	89.0627	139.193	152.211	139.628	124.032	108.372	370.046	0.118671	0.513986	-0.230883	0.817405	0.977095	formate--tetrahydrofolate ligase	I5Q85_RS03850
I5Q85_RS09310	756	165.215	641.39	466.834	430.699	330.456	321.589	488.168	0.115829	0.501925	-0.23077	0.817493	0.977096	YebC/PmpR family DNA-binding transcriptional regulator	I5Q85_RS09310
I5Q85_RS11455	231	11.4233	109.983	46.9376	29.5971	27.1277	58.7675	16.4255	-0.175285	0.762899	0.229762	0.818277	0.977338	ferrous iron transport protein A	I5Q85_RS11455
I5Q85_RS02850	1644	96.0383	210.171	160.265	165.569	100.122	99.0898	394.067	-0.123013	0.538091	0.228611	0.819172	0.977338	hypothetical protein	I5Q85_RS02850
I5Q85_RS06980	1120	78.1424	237.209	147.149	206.024	97.3546	102.476	276.794	0.131818	0.576828	-0.228521	0.819241	0.977338	peptide chain release factor 2	prfB
I5Q85_RS06990	1689	338.505	978.591	584.82	598.585	620.343	504.169	1723.05	0.110835	0.485254	-0.228405	0.819331	0.977338	30S ribosomal protein S1	I5Q85_RS06990
I5Q85_RS06970	156	315.751	660.741	291.916	386.221	321.359	340.174	105.55	-0.130654	0.574121	0.227572	0.819979	0.977591	small basic protein	I5Q85_RS06970
I5Q85_RS02260	567	20.9427	29.4451	43.9823	31.6524	24.3145	39.1784	31.0867	0.140898	0.619172	-0.227558	0.81999	0.977591	pseudouridine synthase	I5Q85_RS02260
I5Q85_RS05130	828	1.06231	2.63002	5.89271	3.61251	2.52275	2.98096	4.26281	0.253046	1.11326	-0.227301	0.820189	0.977647	hypothetical protein	I5Q85_RS05130
I5Q85_RS05990	801	65.3381	145.902	127.918	120.03	71.9748	67.7918	137.449	-0.125614	0.554214	0.226652	0.820694	0.977647	metal ABC transporter ATP-binding protein	I5Q85_RS05990
I5Q85_RS03840	876	28.6169	68.7768	77.9776	78.5349	39.106	36.6291	82.4743	0.136021	0.600999	-0.226324	0.820949	0.97769	hypothetical protein	I5Q85_RS03840
I5Q85_RS02375	474	14.8455	76.5701	61.7616	58.5971	22.9155	46.8653	35.87	0.149252	0.660782	-0.225871	0.821301	0.97769	hypothetical protein	I5Q85_RS02375
I5Q85_RS02095	2268	42.661	61.7706	52.5875	62.5513	59.8652	35.9135	215.405	0.128466	0.571137	-0.22493	0.822034	0.977829	formate C-acetyltransferase	pflB
I5Q85_RS01760	609	93.881	268.184	243.024	220.32	131.024	184.409	193.977	0.115494	0.515052	-0.224239	0.822572	0.977921	imidazole glycerol phosphate synthase subunit HisH	hisH
I5Q85_RS05465	855	5.14382	54.3352	41.8486	26.9879	21.9877	33.1985	40.1436	0.147868	0.660621	-0.223831	0.822889	0.977921	hypothetical protein	I5Q85_RS05465
I5Q85_RS02075	1164	18.1359	39.9112	22.3559	25.3301	21.1755	32.8674	53.3715	0.127249	0.569369	-0.223492	0.823153	0.977921	homoserine O-acetyltransferase	metX
I5Q85_RS06045	696	341.853	1053.37	623.138	787.696	477.791	519.535	747.022	0.117768	0.527044	-0.22345	0.823185	0.977921	2-C-methyl-D-erythritol 4-phosphate cytidylyltransferase	ispD
I5Q85_RS01820	1275	32.7691	168.519	85.04	97.8619	71.1023	67.7555	180.363	0.123307	0.552815	-0.223052	0.823495	0.97798	valine--pyruvate transaminase	I5Q85_RS01820
I5Q85_RS08160	762	143.713	664.918	455.332	467.684	296.055	276.948	478.355	0.121416	0.544623	-0.222937	0.823585	0.97798	Fe-S cluster assembly ATPase SufC	sufC
I5Q85_RS06960	1428	42.8093	159.613	77.8267	98.4484	80.1598	63.9529	207.583	0.120699	0.54181	-0.222771	0.823714	0.97798	SEL1-like repeat protein	I5Q85_RS06960
I5Q85_RS03140	1593	84.4807	245.151	138.17	164.7	84.445	103.812	369.283	-0.123288	0.553511	0.222738	0.82374	0.97798	hypothetical protein	I5Q85_RS03140
I5Q85_RS04340	687	157.482	406.791	335.379	338.985	193.985	280.237	332.684	0.113854	0.511985	-0.222377	0.824021	0.97798	hypothetical protein	I5Q85_RS04340
I5Q85_RS09535	735	40.6887	201.47	142.355	151.738	76.1643	85.6327	139.391	0.130274	0.585932	-0.222337	0.824052	0.97798	tRNA pseudouridine(55) synthase TruB	truB
I5Q85_RS09400	597	68.511	294.245	197.964	204.707	98.6686	171.578	168.318	0.123162	0.555653	-0.221652	0.824585	0.97814	FHA domain-containing protein	I5Q85_RS09400
I5Q85_RS09650	1023	11.1776	24.8348	21.1976	13.7841	12.2512	20.5083	29.7546	-0.132184	0.596953	0.221431	0.824757	0.978154	2-hydroxyacid dehydrogenase	I5Q85_RS09650
I5Q85_RS09380	1836	14.8515	57.3275	22.7364	28.1614	20.9339	20.1653	82.9349	-0.128431	0.580333	0.221305	0.824855	0.978159	translational GTPase TypA	typA
I5Q85_RS02720	83	0	8.7456	19.595	10.2966	0	0	0.794753	-0.570722	2.58901	0.22044	0.825529	NA	#N/A	I5Q85_RS02720
I5Q85_RS07495	825	107.684	269.237	214.881	221.682	153.434	160.061	264.552	0.112151	0.509278	-0.220215	0.825704	0.97832	1,4-dihydroxy-2-naphthoyl-CoA synthase	menB
I5Q85_RS00905	1377	26.1898	80.1267	41.3389	67.0287	37.9237	24.1984	109.385	0.137151	0.624953	-0.219458	0.826293	0.978439	hypothetical protein	I5Q85_RS00905
I5Q85_RS07515	516	122.734	422.026	344.61	288.185	130.35	231.995	217.42	-0.119838	0.548352	0.218543	0.827006	0.978513	hypothetical protein	I5Q85_RS07515
I5Q85_RS09600	1026	30.8629	125.933	80.8439	89.9596	49.2688	61.3451	123.547	0.121879	0.558142	-0.218366	0.827144	0.978513	hypothetical protein	I5Q85_RS09600
I5Q85_RS10710	1131	12.4434	32.0904	17.7355	21.9132	19.2077	16.3676	38.7654	0.130292	0.598262	-0.217784	0.827598	0.978513	glycosyltransferase	I5Q85_RS10710
I5Q85_RS08920	987	78.4237	245.639	201.033	158.888	153.224	148.794	268.967	0.103198	0.474423	-0.217524	0.8278	0.978513	ketoacyl-ACP synthase III	I5Q85_RS08920
I5Q85_RS02370	543	35.6373	121.649	99.8397	86.5633	65.3963	70.4561	71.7724	0.116643	0.536715	-0.217327	0.827954	0.978513	putative Fe-S cluster assembly protein SufT	sufT
I5Q85_RS09245	1254	10.8722	57.8856	29.8301	40.2092	24.3198	14.7622	60.9716	0.140644	0.651372	-0.215919	0.829051	0.978703	terpene cyclase/mutase family protein	I5Q85_RS09245
I5Q85_RS01530	77	62.8281	75.4166	49.2845	55.4946	43.4044	64.11	8.2656	-0.19215	0.895314	0.214617	0.830066	0.978703	#N/A	I5Q85_RS01530
I5Q85_RS08560	432	29.5234	136.103	102.904	84.0768	58.0232	85.7027	57.5852	0.120947	0.563676	-0.214568	0.830104	0.978703	acyl-CoA thioesterase	I5Q85_RS08560
I5Q85_RS04140	234	99.612	155.104	303.5	177.132	185.674	158.22	71.8523	0.121742	0.567551	-0.214504	0.830154	0.978703	ferredoxin	I5Q85_RS04140
I5Q85_RS00530	1059	88.0424	267.323	203.235	228.785	123.87	131.686	311.165	0.116143	0.543787	-0.213582	0.830873	0.978788	NTP transferase domain-containing protein	I5Q85_RS00530
I5Q85_RS09915	75	0	48.3923	7.2284	17.0923	5.57023	0	1.39229	-0.426464	1.99712	0.21354	0.830906	0.978794	#N/A	I5Q85_RS09915
I5Q85_RS08685	1314	70.9565	175.118	124.599	127.802	71.8534	88.2855	246.346	-0.114074	0.53473	0.213329	0.83107	0.978801	GTPase HflX	hflX
I5Q85_RS00505	1602	47.7682	91.5285	63.9591	96.8245	53.4596	41.5995	188.346	0.127874	0.599536	-0.213288	0.831103	0.978801	hypothetical protein	I5Q85_RS00505
I5Q85_RS00870	1887	14.4501	46.5459	25.5694	35.5524	18.1542	22.2364	86.5274	0.124369	0.584162	-0.212901	0.831404	0.97889	membrane protein insertase YidC	yidC
I5Q85_RS06510	819	30.0716	159.535	87.3762	94.4356	37.747	55.7538	101.999	-0.131208	0.619169	0.21191	0.832177	0.979005	ATP-binding cassette domain-containing protein	I5Q85_RS06510
I5Q85_RS09955	1062	32.3014	164.042	100.565	92.9455	53.8927	58.1035	142.645	-0.120612	0.569864	0.21165	0.83238	0.979005	radical SAM protein	I5Q85_RS09955
I5Q85_RS06145	960	78.3387	247.255	181.275	185.167	66.5816	119.555	234.616	-0.123005	0.582635	0.211118	0.832795	0.979092	PEP-CTERM sorting domain-containing protein	I5Q85_RS06145
I5Q85_RS03595	483	28.2271	97.6864	52.7538	66.3522	41.5172	48.5471	45.1648	0.125696	0.596256	-0.210809	0.833036	0.979092	YhcH/YjgK/YiaL family protein	I5Q85_RS03595
I5Q85_RS11445	186	4.72899	15.6104	2.91468	6.89207	2.24606	6.63505	2.03513	-0.325347	1.54398	0.21072	0.833106	0.979092	FeoB-associated Cys-rich membrane protein	I5Q85_RS11445
I5Q85_RS02995	291	6.04531	4.9889	1.86299	13.2157	1.43563	0	2.80828	0.327566	1.55667	-0.210427	0.833334	0.979092	hypothetical protein	I5Q85_RS02995
I5Q85_RS10220	1368	21.8612	73.2252	60.2366	55.2877	36.0355	42.4003	109.364	0.111255	0.530291	-0.209799	0.833824	0.979315	argininosuccinate lyase	argH
I5Q85_RS04345	3762	12.9765	53.6406	26.5156	38.5054	18.4342	21.3232	178.853	0.123292	0.587799	-0.209752	0.833861	0.979315	methionine synthase	metH
I5Q85_RS07460	732	17.4236	40.6575	28.884	36.1928	22.8288	20.2314	35.2086	0.131261	0.626071	-0.209658	0.833935	0.979315	hypothetical protein	I5Q85_RS07460
I5Q85_RS04010	834	127.087	474.349	413.423	329.447	181.333	217.524	395.851	-0.111785	0.535394	0.20879	0.834612	0.979453	hypothetical protein	I5Q85_RS04010
I5Q85_RS10595	1215	28.2338	106.344	65.1448	85.1099	40.2294	42.6609	124.667	0.123252	0.59216	-0.20814	0.83512	0.979453	bifunctional folylpolyglutamate synthase/dihydrofolate synthase	I5Q85_RS10595
I5Q85_RS08925	1131	390.023	700.854	611.154	660.797	500.877	464.84	1103.78	0.106685	0.514245	-0.207459	0.835652	0.979453	sulfite reductase subunit alpha	I5Q85_RS08925
I5Q85_RS05840	927	457.35	833.162	806.469	759.659	593.977	640.357	1100.72	0.102175	0.49262	-0.207412	0.835688	0.979453	NAD-dependent epimerase/dehydratase family protein	I5Q85_RS05840
I5Q85_RS02860	83	392.108	944.525	698.89	695.019	483.2	713.707	92.4949	0.1083	0.524943	-0.206309	0.83655	0.979578	#N/A	I5Q85_RS02860
I5Q85_RS04845	291	48.3625	74.8335	108.053	79.2943	41.6331	63.6144	34.9766	-0.130133	0.632513	0.205739	0.836995	0.979746	CRISPR-associated endonuclease Cas2	cas2
I5Q85_RS05720	783	67.9634	175.214	124.628	129.884	69.8946	81.9593	144.421	-0.113275	0.553477	0.204661	0.837837	0.979818	ABC transporter permease subunit	I5Q85_RS05720
I5Q85_RS01915	411	114.497	323.204	233.472	171.547	230.737	207.188	146.344	0.0986666	0.482889	-0.204325	0.838099	0.979818	50S ribosomal protein L17	rplQ
I5Q85_RS00815	510	136.251	337.323	214.726	294.926	157.277	171.809	193.227	0.114876	0.562283	-0.204303	0.838117	0.979818	2-C-methyl-D-erythritol 2,4-cyclodiphosphate synthase	I5Q85_RS00815
I5Q85_RS02865	1290	9.54597	32.074	23.5343	36.7684	7.77241	9.56681	44.0093	0.153764	0.754468	-0.203804	0.838506	0.979993	tyrosine-type recombinase/integrase	I5Q85_RS02865
I5Q85_RS07450	408	230.678	418.095	451.775	319.434	356.331	378.1	251.668	0.0973222	0.478217	-0.20351	0.838736	0.979993	OsmC family protein	I5Q85_RS07450
I5Q85_RS08100	576	225.243	609.945	467.775	529.684	245.873	383.519	401.736	0.109811	0.540172	-0.203288	0.83891	0.979993	RsmD family RNA methyltransferase	I5Q85_RS08100
I5Q85_RS09010	456	45.3299	466.413	361.42	307.362	160.327	200.274	182.632	0.130951	0.645483	-0.202873	0.839235	0.980128	MraZ protein	I5Q85_RS09010
I5Q85_RS11110	966	23.6743	116.472	69.5901	88.9119	36.3276	44.7144	100.315	0.126036	0.621738	-0.202717	0.839357	0.980128	G-D-S-L family lipolytic protein	I5Q85_RS11110
I5Q85_RS05095	4377	94.0483	179.606	161.636	183.439	127.611	93.6092	1077.8	0.110162	0.545281	-0.202028	0.839895	0.980188	hypothetical protein	I5Q85_RS05095
I5Q85_RS04025	420	156271	95502.2	124627	147562	146307	162689	111511	0.126916	0.628378	-0.201973	0.839937	0.98019	#N/A	rnpB
I5Q85_RS03740	1878	5.38622	6.57084	5.48481	6.37094	4.22661	8.54289	20.6858	0.142339	0.705362	-0.201796	0.840076	0.98019	cation-translocating P-type ATPase	I5Q85_RS03740
I5Q85_RS08735	696	60.6616	164.784	137.869	102.529	66.0264	117.028	125.105	-0.103713	0.51404	0.20176	0.840105	0.98019	ribonuclease III	rnc
I5Q85_RS00690	116	81692.2	54360	50721.8	46930.2	72605	77600.5	14229.7	-0.128925	0.641303	0.201037	0.84067	0.980398	#N/A	rrf
I5Q85_RS09975	645	53.1847	355.627	234.503	242.472	111.405	153.069	197.359	0.121344	0.604338	-0.200788	0.840864	0.980448	glycerol-3-phosphate 1-O-acyltransferase PlsY	plsY
I5Q85_RS11515	1839	473.038	816.67	750.845	781.655	602.457	572.432	2157.27	0.102234	0.509856	-0.200516	0.841077	0.980529	pilus assembly protein PilM	pilM
I5Q85_RS09920	1110	57.0547	241.962	141.637	161.299	91.0807	116.741	246.15	0.108703	0.542513	-0.200368	0.841192	0.980554	3-isopropylmalate dehydrogenase	leuB
I5Q85_RS04780	675	16.9403	29.0354	11.2442	18.3584	18.5674	23.7682	23.7004	0.139508	0.696682	-0.200246	0.841288	0.980565	DedA family protein	I5Q85_RS04780
I5Q85_RS07320	309	204.954	573.191	307.031	300.084	424.527	267.592	181.192	0.104757	0.525998	-0.199159	0.842138	0.980578	30S ribosomal protein S10	rpsJ
I5Q85_RS06340	1296	6.10828	20.1635	11.7127	17.4748	7.41407	7.61802	25.9212	0.139446	0.700653	-0.199023	0.842245	0.980578	sialate O-acetylesterase	I5Q85_RS06340
I5Q85_RS04280	615	15.7326	83.8013	59.9428	47.9419	29.2097	32.1071	43.8891	-0.122224	0.615766	0.198491	0.842661	0.980587	aminotransferase class IV	I5Q85_RS04280
I5Q85_RS08520	1560	10.713	23.7309	11.4681	26.022	8.83738	7.11991	41.1451	0.146239	0.737253	-0.198357	0.842766	0.980614	sulfatase-like hydrolase/transferase	I5Q85_RS08520
I5Q85_RS01660	1014	73.2994	352.204	210.65	249.474	119.48	149.701	319.116	0.112962	0.572141	-0.197437	0.843486	0.980894	hypothetical protein	I5Q85_RS01660
I5Q85_RS00010	1284	144.544	375.945	301.042	285.205	217.018	232.599	564.28	0.0952681	0.484712	-0.196546	0.844183	0.981208	aminopeptidase P N-terminal domain-containing protein	I5Q85_RS00010
I5Q85_RS01070	675	0.65155	0	1.60631	0.633049	0.618914	0	0.741116	-0.48037	2.46597	0.1948	0.84555	NA	phosphate uptake regulator PhoU	I5Q85_RS01070
I5Q85_RS04200	1419	0.309934	0	0.764101	0.301133	0.294409	0	0.741116	-0.48037	2.46597	0.1948	0.84555	NA	c-type cytochrome	I5Q85_RS04200
I5Q85_RS09595	2073	11.2442	49.0226	23.5367	32.5686	20.1528	16.6692	87.677	0.116422	0.599174	-0.194303	0.845938	0.981367	acyltransferase family protein	I5Q85_RS09595
I5Q85_RS00235	1194	31.6771	72.3453	57.6637	62.9868	31.49	54.7808	106.224	0.107132	0.554089	-0.193348	0.846686	0.981376	RHS repeat-associated core domain-containing protein	I5Q85_RS00235
I5Q85_RS02605	1200	159.793	382.299	287.329	311.935	149.004	182.032	506.086	-0.106917	0.553705	0.193093	0.846886	0.981376	4-hydroxy-3-methylbut-2-enyl diphosphate reductase	I5Q85_RS02605
I5Q85_RS02940	198	4.44239	7.33217	8.21409	6.47436	4.21987	12.4658	2.43833	0.265909	1.37824	-0.192933	0.847012	0.981376	hypothetical protein	I5Q85_RS02940
I5Q85_RS09385	867	26.3776	103.817	90.6676	68.0144	66.4958	49.8202	95.6186	0.103159	0.534904	-0.192855	0.847072	0.981376	branched-chain-amino-acid transaminase	ilvE
I5Q85_RS08485	786	86.7283	229.032	145.534	172.337	105.239	139.741	196.335	0.101441	0.526112	-0.192812	0.847106	0.981376	hypothetical protein	I5Q85_RS08485
I5Q85_RS09365	1113	23.7087	73.045	62.3474	62.5797	38.6613	34.3735	91.9541	0.108603	0.564603	-0.192353	0.847466	0.981477	AI-2E family transporter	I5Q85_RS09365
I5Q85_RS03380	858	39.9815	94.7542	81.509	81.6766	56.4813	56.0963	100.556	0.103038	0.536532	-0.192044	0.847708	0.981477	L,D-transpeptidase	I5Q85_RS03380
I5Q85_RS02955	1170	6.01431	21.0941	15.7542	9.49573	9.64078	13.7124	23.8872	-0.118472	0.619274	0.191308	0.848284	0.981493	DUF2800 domain-containing protein	I5Q85_RS02955
I5Q85_RS06310	387	76.1405	153.805	165.301	143.54	106.871	111.613	83.9955	0.101731	0.535555	-0.189954	0.849345	0.98168	hypothetical protein	I5Q85_RS06310
I5Q85_RS06835	2757	47.3774	87.1483	61.9408	91.2892	47.1257	47.8965	313.948	0.110204	0.580272	-0.189918	0.849374	0.98168	calcium-translocating P-type ATPase, PMCA-type	I5Q85_RS06835
I5Q85_RS03835	738	36.3517	114.096	84.4782	79.3241	36.2291	60.2009	84.0098	-0.108886	0.573367	0.189906	0.849383	0.98168	metallophosphatase family protein	I5Q85_RS03835
I5Q85_RS03550	849	42.4774	79.5139	88.12	75.9994	53.1435	66.8663	99.1718	0.100226	0.529691	-0.189216	0.849924	0.981794	aldo/keto reductase	I5Q85_RS03550
I5Q85_RS02695	996	16.3378	72.88	44.0889	43.3314	17.1972	34.6941	61.368	-0.11565	0.616187	0.187686	0.851123	0.981886	hypothetical protein	I5Q85_RS02695
I5Q85_RS03155	2082	55.133	173.627	116.133	120.886	68.4239	67.5742	350.201	-0.102238	0.545734	0.187341	0.851394	0.981886	AMP-binding protein	I5Q85_RS03155
I5Q85_RS06255	3177	2.6302	14.6228	13.4807	7.26303	6.04888	8.54599	43.5399	-0.111288	0.594763	0.187113	0.851572	0.981915	efflux RND transporter permease subunit	I5Q85_RS06255
I5Q85_RS03410	1176	128.274	428.988	239.256	294.319	205.686	186.797	488.828	0.0986689	0.528178	-0.18681	0.85181	0.98196	aminotransferase class I/II-fold pyridoxal phosphate-dependent enzyme	I5Q85_RS03410
I5Q85_RS08565	750	17.5919	55.1672	39.0333	30.7662	31.1933	21.3914	40.5165	-0.10825	0.582152	0.185948	0.852485	0.982155	ComF family protein	I5Q85_RS08565
I5Q85_RS00475	687	15.3641	30.6414	40.2454	34.2095	16.4188	12.5747	29.5063	-0.128259	0.690472	0.185755	0.852637	0.982155	hypothetical protein	I5Q85_RS00475
I5Q85_RS10160	957	5.97425	9.102	13.5957	11.1627	4.36538	6.44785	14.1265	-0.14531	0.784426	0.185244	0.853038	0.982155	bifunctional helix-turn-helix transcriptional regulator/GNAT family N-acetyltransferase	I5Q85_RS10160
I5Q85_RS08545	1608	11.2137	36.1137	20.2287	25.7767	12.9903	20.7221	57.2406	0.109591	0.591825	-0.185175	0.853091	0.982155	arylsulfatase	I5Q85_RS08545
I5Q85_RS04315	495	7.9963	10.265	7.66648	12.0855	6.75179	0	6.98824	-0.197301	1.06607	0.185073	0.853172	0.982155	Cys-tRNA(Pro) deacylase	ybaK
I5Q85_RS11185	204	58.2084	60.4904	103.642	41.8929	75.7715	127.042	27.5503	0.124598	0.675056	-0.184574	0.853563	0.982155	hypothetical protein	I5Q85_RS11185
I5Q85_RS07890	792	29.9861	83.4034	56.8141	49.6368	36.9238	46.7469	67.1499	-0.0990902	0.537375	0.184397	0.853702	0.982155	hypothetical protein	I5Q85_RS07890
I5Q85_RS04355	504	4.36306	25.9245	12.9079	19.5002	7.46012	7.34594	10.6407	0.160481	0.871421	-0.18416	0.853888	0.982155	threonine/serine exporter family protein	I5Q85_RS04355
I5Q85_RS04680	705	38.6771	60.7478	48.4456	20.6078	41.4804	75.2725	57.5628	-0.113333	0.616366	0.183872	0.854114	0.982155	hypothetical protein	I5Q85_RS04680
I5Q85_RS08510	270	53.7529	309.173	102.402	106.036	137.708	150.837	61.4313	0.10932	0.596003	-0.183422	0.854467	0.982155	30S ribosomal protein S14	rpsN
I5Q85_RS06460	1029	1.28221	26.1008	10.537	13.2885	3.65394	4.79735	15.4471	-0.166822	0.913493	0.18262	0.855096	0.982183	hypothetical protein	I5Q85_RS06460
I5Q85_RS05950	672	10.4713	71.2923	19.3618	29.8861	22.3804	31.2203	32.7602	0.123553	0.679228	-0.181901	0.85566	0.982452	ubiquinone/menaquinone biosynthesis methyltransferase	I5Q85_RS05950
I5Q85_RS04210	600	4.39796	13.3079	10.8426	12.8192	3.48139	2.05686	7.99634	-0.177515	0.976658	0.181758	0.855773	0.982452	GNAT family N-acetyltransferase	I5Q85_RS04210
I5Q85_RS08820	3195	171.376	489.83	274.034	322.855	217.579	179.227	1498.75	-0.0976026	0.541126	0.180369	0.856863	0.982971	carbamoyl-phosphate synthase large subunit	carB
I5Q85_RS10240	834	5.27334	31.3332	22.1012	24.5933	6.01104	5.91903	21.3668	-0.147873	0.820166	0.180297	0.85692	0.982971	deoxyribonuclease IV	I5Q85_RS10240
I5Q85_RS11010	897	3.92238	16.994	11.4832	13.3385	6.52033	6.87914	14.5948	0.137379	0.762102	-0.180263	0.856946	0.982971	SDR family oxidoreductase	I5Q85_RS11010
I5Q85_RS05065	420	188.484	572.066	502.115	442.569	270.554	379.051	274.514	0.0910396	0.506063	-0.179898	0.857233	0.982973	L-fucose mutarotase	fucU
I5Q85_RS11210	504	233.86	741.728	460.38	473.939	408.649	367.297	378.02	0.089263	0.497379	-0.179467	0.857571	0.983068	50S ribosomal protein L10	I5Q85_RS11210
I5Q85_RS06345	750	4.69116	24.1962	13.734	18.8016	11.1405	3.29098	15.6929	0.146942	0.821283	-0.178917	0.858003	0.983191	G-D-S-L family lipolytic protein	I5Q85_RS06345
I5Q85_RS06665	774	55.1166	155.681	114.87	130.29	85.8203	65.3732	133.478	0.100346	0.56092	-0.178896	0.858019	0.983191	signal peptidase II	I5Q85_RS06665
I5Q85_RS08405	708	224.868	574.146	366.014	399.545	293.263	216.145	419.543	-0.0968357	0.541687	0.178767	0.858121	0.983233	phosphoribosylformylglycinamidine synthase subunit PurQ	I5Q85_RS08405
I5Q85_RS07215	444	73.2994	279.564	258.855	212.692	134.551	161.214	135.706	0.0957668	0.535937	-0.17869	0.858181	0.983233	hypothetical protein	I5Q85_RS07215
I5Q85_RS04805	75	0	9.67846	0	0	0	0	0.138822	-0.726849	4.08047	0.178129	0.858622	NA	#N/A	I5Q85_RS04805
I5Q85_RS07670	1632	0	0.444782	0	0	0	0	0.138822	-0.726849	4.08047	0.178129	0.858622	NA	hypothetical protein	I5Q85_RS07670
I5Q85_RS05460	144	183.249	196.594	271.065	175.078	176.971	239.967	53.2364	-0.104937	0.589664	0.177961	0.858754	0.983272	hypothetical protein	I5Q85_RS05460
I5Q85_RS10070	1101	186.943	388.985	417.553	430.025	212.868	245.479	597.845	0.0976904	0.550612	-0.177421	0.859177	0.983427	DNA polymerase III subunit beta	I5Q85_RS10070
I5Q85_RS05725	1572	53.1561	164.848	124.497	143.795	78.6635	67.5154	280.593	0.100028	0.565121	-0.177003	0.859506	0.983525	Gldg family protein	I5Q85_RS05725
I5Q85_RS00940	690	26.1328	84.1606	73.0697	55.1165	46.0149	33.983	60.5576	-0.0995849	0.56283	0.176936	0.859559	0.983525	hypothetical protein	I5Q85_RS00940
I5Q85_RS04620	504	33.1593	128.182	52.7071	86.479	45.5896	48.973	55.6417	0.111187	0.629276	-0.17669	0.859752	0.983525	crossover junction endodeoxyribonuclease RuvC	ruvC
I5Q85_RS07725	642	69.1892	262.314	175.643	198.345	98.2598	126.872	165.198	0.0989893	0.560261	-0.176684	0.859756	0.983525	dethiobiotin synthase	bioD
I5Q85_RS00525	426	113.562	349.311	245.613	300.921	147.101	156.438	158.079	0.101209	0.5737	-0.176415	0.859968	0.983525	Holliday junction resolvase RuvX	ruvX
I5Q85_RS05445	2103	91.1799	248.52	197.724	176.572	122.172	180.159	597.727	0.0845561	0.480662	-0.175916	0.86036	0.983525	M3 family metallopeptidase	I5Q85_RS05445
I5Q85_RS04490	948	39.4332	118.684	85.78	86.5434	37.458	59.8834	113.246	-0.100793	0.573006	0.175902	0.860371	0.983525	hypothetical protein	I5Q85_RS04490
I5Q85_RS11530	1059	31.5624	125.436	70.1339	102.086	38.2657	46.6145	122.384	0.109982	0.625382	-0.175864	0.860401	0.983525	prolipoprotein diacylglyceryl transferase	lgt
I5Q85_RS06535	1083	187.208	571.056	545.634	484.914	321.33	297.419	726.789	0.0908115	0.518018	-0.175306	0.860839	0.983525	type IV pilus twitching motility protein PilT	I5Q85_RS06535
I5Q85_RS07895	927	3.32101	25.0575	18.7143	12.4459	9.46398	17.3069	20.7102	0.121726	0.696534	-0.17476	0.861268	0.983525	hypothetical protein	I5Q85_RS07895
I5Q85_RS00945	1380	26.7702	74.6925	69.534	57.2841	42.0794	50.0802	123.258	0.0886262	0.507609	-0.174596	0.861397	0.983525	L-serine ammonia-lyase	I5Q85_RS00945
I5Q85_RS08440	1122	52.1327	135.214	72.4772	92.9262	70.7449	72.5952	159.208	0.0929562	0.533434	-0.17426	0.861661	0.983525	AsnC family transcriptional regulator	I5Q85_RS08440
I5Q85_RS08295	630	13.9618	43.7835	17.2105	23.0611	20.5568	11.7535	23.1839	-0.121247	0.697325	0.173874	0.861964	0.983527	L,D-transpeptidase family protein	I5Q85_RS08295
I5Q85_RS05850	876	622.041	1444.31	1139.96	1148.76	842.687	915.727	1530.36	0.0849305	0.489057	-0.173662	0.862131	0.983527	nucleotidyltransferase	I5Q85_RS05850
I5Q85_RS08185	966	19.1216	62.369	41.5296	38.9266	30.273	21.7184	57.4333	-0.100694	0.579949	0.173626	0.86216	0.983527	biotin synthase BioB	bioB
I5Q85_RS11040	3912	135.694	382.611	253.465	314.91	190.088	166.568	1608.44	0.0939746	0.541323	-0.173602	0.862178	0.983527	DUF5110 domain-containing protein	I5Q85_RS11040
I5Q85_RS11285	738	88.1977	377.696	218.174	244.341	152.275	168.897	252.367	0.0933618	0.538562	-0.173354	0.862373	0.983527	tetratricopeptide repeat protein	I5Q85_RS11285
I5Q85_RS07185	723	17.0322	78.3112	80.982	59.6931	40.4477	42.6735	62.0578	0.101561	0.586208	-0.173251	0.862454	0.983527	NUDIX domain-containing protein	I5Q85_RS07185
I5Q85_RS09190	504	0.872612	12.9622	7.52958	5.087	4.97342	2.44865	4.28204	-0.198485	1.14627	0.173157	0.862528	0.983527	flavin reductase family protein	I5Q85_RS09190
I5Q85_RS08435	1596	107.194	258.79	182.748	182.597	127.215	127.587	448.899	-0.0887147	0.513053	0.172915	0.862718	0.983551	Rne/Rng family ribonuclease	I5Q85_RS08435
I5Q85_RS01570	2388	22.6528	73.8652	48.5828	50.461	25.5419	32.5584	168.465	-0.0957154	0.554494	0.172618	0.862952	0.983551	LPS-assembly protein LptD	I5Q85_RS01570
I5Q85_RS08140	450	12.7052	38.7139	30.1183	29.4368	15.7823	27.4249	19.3034	0.11683	0.681207	-0.171505	0.863827	0.983785	tRNA (adenosine(37)-N6)-threonylcarbamoyltransferase complex ATPase subunit type 1 TsaE	tsaE
I5Q85_RS10765	1473	19.1086	102.501	77.2894	68.172	41.6916	23.4591	131.283	-0.108167	0.631104	0.171393	0.863915	0.98379	carbon starvation protein A	I5Q85_RS10765
I5Q85_RS00755	741	52.8231	87.1845	97.3053	96.3029	71.0373	53.2953	99.8115	0.097231	0.569528	-0.170722	0.864442	0.983873	DNA repair protein RadC	radC
I5Q85_RS05715	936	38.5292	140.369	96.1469	87.6529	64.7182	48.7846	122.621	-0.0941999	0.552408	0.170526	0.864596	0.983893	ABC transporter ATP-binding protein	I5Q85_RS05715
I5Q85_RS04110	369	17.8779	19.6717	23.507	30.1084	16.9824	13.378	13.8242	0.135772	0.797765	-0.170191	0.86486	0.983951	fluoride efflux transporter CrcB	crcB
I5Q85_RS07665	864	294.216	439.396	335.694	335.813	371.348	379.949	552.801	0.0872269	0.515695	-0.169144	0.865683	0.983951	L,D-transpeptidase family protein	I5Q85_RS07665
I5Q85_RS05250	546	99.075	247.279	202.554	181.567	159.149	149.179	160.464	0.0841759	0.497759	-0.16911	0.86571	0.983951	HyaD/HybD family hydrogenase maturation endopeptidase	I5Q85_RS05250
I5Q85_RS08015	1920	95.9764	347.064	256.1	287.098	139.256	152.336	682.349	0.0943116	0.558579	-0.168842	0.865921	0.983951	amidophosphoribosyltransferase	I5Q85_RS08015
I5Q85_RS09050	801	63.6909	156.777	183.417	128.566	112.135	114.013	169.72	0.083676	0.495992	-0.168704	0.866029	0.983951	LysM peptidoglycan-binding domain-containing protein	I5Q85_RS09050
I5Q85_RS03445	987	27.6265	99.2852	98.8686	77.9285	55.4483	53.7661	111.639	0.0910971	0.540627	-0.168503	0.866188	0.983951	VWA domain-containing protein	I5Q85_RS03445
I5Q85_RS07860	1455	16.9269	58.869	47.3199	39.6471	29.5739	35.624	91.0304	0.0876109	0.521486	-0.168002	0.866581	0.984107	replicative DNA helicase	dnaB
I5Q85_RS05530	1578	0.836115	3.68002	4.80977	2.43712	2.64745	3.12831	7.34382	0.150152	0.895829	-0.167613	0.866888	0.984149	phage portal protein	I5Q85_RS05530
I5Q85_RS06015	2547	7.94293	15.9598	15.1124	19.7968	9.67737	4.84538	55.1936	0.114561	0.685089	-0.167221	0.867196	0.984149	alpha-N-acetylglucosaminidase	I5Q85_RS06015
I5Q85_RS02290	1269	547.233	911.789	804.437	889.973	656.773	617.545	1660.05	0.0873915	0.522691	-0.167195	0.867216	0.984149	type II secretion system F family protein	I5Q85_RS02290
I5Q85_RS03810	1008	12.2166	64.8111	44.6396	42.3917	29.8405	24.4865	59.281	0.0997883	0.599943	-0.16633	0.867898	0.984166	ATP-binding cassette domain-containing protein	I5Q85_RS03810
I5Q85_RS10405	774	36.9338	127.546	93.8571	79.4992	53.4353	60.5898	96.0028	-0.0889307	0.534877	0.166264	0.867949	0.984166	MBL fold metallo-hydrolase	I5Q85_RS10405
I5Q85_RS00610	387	42.0477	153.805	85.452	91.6449	83.1216	63.7787	55.6977	0.0948158	0.570783	-0.166115	0.868066	0.984178	holo-ACP synthase	acpS
I5Q85_RS11195	4197	229.486	369.947	429.751	416.72	288.565	256.704	2455.28	0.0876896	0.53075	-0.165218	0.868772	0.984184	DNA-directed RNA polymerase subunit beta'	rpoC
I5Q85_RS10870	2007	13.5861	51.3581	35.1155	44.0721	17.0687	20.9068	101.855	0.101376	0.61714	-0.164267	0.869521	0.984184	UvrD-helicase domain-containing protein	I5Q85_RS10870
I5Q85_RS05345	1440	40.0093	106.866	84.3313	82.7909	62.9552	56.5638	176.528	0.0846383	0.515541	-0.164174	0.869594	0.984184	signal recognition particle protein	ffh
I5Q85_RS03240	363	86.0208	151.976	135.906	160.093	79.4102	112.193	77.4483	0.0961377	0.585984	-0.164062	0.869682	0.984184	peptide chain release factor-like protein	I5Q85_RS03240
I5Q85_RS05885	411	171.21	317.906	317.891	315.023	192.112	240.218	185.414	0.0868778	0.530685	-0.163709	0.86996	0.984184	hypothetical protein	I5Q85_RS05885
I5Q85_RS06670	663	47.0974	195.978	117.748	128.901	76.8742	93.0708	119.77	0.0899386	0.551634	-0.16304	0.870487	0.984184	DUF1573 domain-containing protein	I5Q85_RS06670
I5Q85_RS05100	897	230.93	540.57	386.199	493.524	224.02	324.696	569.411	0.089907	0.552906	-0.162608	0.870827	0.984184	glycoside hydrolase family 16 protein	I5Q85_RS05100
I5Q85_RS04890	3582	156.421	281.073	249.725	277.237	171.212	196.384	1398.77	0.0851217	0.523703	-0.162538	0.870882	0.984184	bifunctional proline dehydrogenase/L-glutamate gamma-semialdehyde dehydrogenase	I5Q85_RS04890
I5Q85_RS07970	966	0	9.0172	6.17332	6.63522	1.72988	2.55511	6.37914	0.188815	1.16176	-0.162525	0.870892	0.984184	hypothetical protein	I5Q85_RS07970
I5Q85_RS04125	912	5.7868	66.0619	36.8553	35.1405	14.6585	18.9448	41.4508	-0.116873	0.722694	0.161719	0.871527	0.984313	NTP transferase domain-containing protein	I5Q85_RS04125
I5Q85_RS09025	2100	42.3042	191.841	143.277	129.617	82.3598	94.0281	388.525	0.0849929	0.527924	-0.160994	0.872098	0.984313	penicillin-binding protein 2	I5Q85_RS09025
I5Q85_RS10680	798	116.287	641.289	282.614	346.987	186.896	190.221	377.788	-0.0945651	0.590042	0.160268	0.87267	0.984313	type I methionyl aminopeptidase	map
I5Q85_RS00465	798	30.8629	109.156	76.0884	58.3666	62.8221	40.2094	82.5641	-0.0869588	0.542882	0.16018	0.872739	0.984313	ATP-binding cassette domain-containing protein	I5Q85_RS00465
I5Q85_RS11060	807	13.0794	32.3815	29.5585	16.4146	22.2602	32.1146	32.5052	0.0926558	0.580929	-0.159496	0.873278	0.984313	hypothetical protein	I5Q85_RS11060
I5Q85_RS06915	1257	32.8885	199.806	114.723	128.838	44.2029	59.8896	194.683	-0.102384	0.642972	0.159235	0.873484	0.984313	hypothetical protein	I5Q85_RS06915
I5Q85_RS08240	564	164.534	523.821	464.271	422.762	294.066	249.449	332.671	0.0834022	0.525282	-0.158776	0.873845	0.984337	DUF5069 domain-containing protein	I5Q85_RS08240
I5Q85_RS01360	1068	28.002	120.981	68.02	79.22	43.0284	56.6215	115.648	0.0897186	0.565174	-0.158745	0.87387	0.984337	hydrogenase formation protein HypD	hypD
I5Q85_RS08990	1350	26.3878	107.001	53.4098	66.1536	45.4902	43.8798	127.397	0.0881018	0.555946	-0.158472	0.874085	0.984383	tRNA uridine-5-carboxymethylaminomethyl(34) synthesis GTPase MnmE	mnmE
I5Q85_RS07085	2133	77.3201	202.826	161.394	183.905	82.8483	118.61	501.721	0.0867154	0.548002	-0.158239	0.874268	0.984383	redoxin domain-containing protein	I5Q85_RS07085
I5Q85_RS02015	990	59.528	206.767	134.163	151.5	88.1952	97.2336	203.215	0.0855187	0.540872	-0.158113	0.874368	0.984383	aldo/keto reductase	I5Q85_RS02015
I5Q85_RS08915	1020	37.5121	166.527	99.3904	111.435	66.3512	68.9654	153.401	0.0884304	0.559566	-0.158034	0.87443	0.984383	Holliday junction branch migration DNA helicase RuvB	ruvB
I5Q85_RS01605	1485	2.96159	19.0636	5.11099	8.63249	7.31444	5.81739	19.4103	0.117492	0.745142	-0.157677	0.874711	0.984383	ABC transporter substrate-binding protein/permease	I5Q85_RS01605
I5Q85_RS01345	741	93.1823	374.208	243.629	243.929	163.499	181.537	263.722	0.0818711	0.520285	-0.157358	0.874963	0.984383	hydrogenase nickel incorporation protein HypB	hypB
I5Q85_RS01575	648	118.772	235.24	234.254	179.364	174.07	192.355	209.734	0.0755293	0.480624	-0.157148	0.875128	0.984383	NAD(P)H-dependent oxidoreductase	I5Q85_RS01575
I5Q85_RS11165	1746	86.9014	222.422	159.596	173.273	73.2169	121.574	415.028	-0.0872142	0.555932	0.156879	0.87534	0.984383	sulfatase	I5Q85_RS11165
I5Q85_RS07340	1545	137.774	380.091	276.153	268.278	175.76	173.336	614.228	-0.0808402	0.515476	0.156826	0.875382	0.984383	2,3-bisphosphoglycerate-independent phosphoglycerate mutase	I5Q85_RS07340
I5Q85_RS10740	564	347.003	554.71	577.695	503.83	435.544	481.394	477.825	0.0778685	0.496996	-0.156678	0.875498	0.984383	DJ-1/PfpI family protein	I5Q85_RS10740
I5Q85_RS05875	414	10.6231	94.6806	48.4512	53.6715	26.2366	38.7525	29.4662	0.110018	0.702693	-0.156566	0.875587	0.984383	hypothetical protein	I5Q85_RS05875
I5Q85_RS03090	360	224086	134742	158144	159169	231474	245950	132103	0.0999462	0.638969	-0.156418	0.875704	0.98442	#N/A	ssrA
I5Q85_RS11420	408	0	5.33739	2.6575	1.04732	1.02394	6.0496	1.57122	0.279302	1.7882	-0.156191	0.875882	0.984454	metal-dependent transcriptional regulator	I5Q85_RS11420
I5Q85_RS02775	1323	20.2778	52.1232	58.5975	43.9258	31.893	38.2455	90.444	0.0811772	0.525419	-0.1545	0.877215	0.984496	amidohydrolase	I5Q85_RS02775
I5Q85_RS10855	1377	32.2581	185.029	133.465	156.711	62.1948	48.3968	231.43	0.102152	0.661205	-0.154493	0.877221	0.984496	sugar transferase	I5Q85_RS10855
I5Q85_RS00730	315	596.169	882.584	733.166	794.929	696.278	705.211	413.769	0.0807122	0.525078	-0.153715	0.877835	0.984613	YbaB/EbfC family nucleoid-associated protein	I5Q85_RS00730
I5Q85_RS04670	1455	16.6246	34.4234	38.7502	31.424	17.5146	22.053	66.6608	-0.0874822	0.572073	0.152921	0.87846	0.984613	cardiolipin synthase	cls
I5Q85_RS08350	786	48.6798	156.074	120.703	121.777	66.4388	87.927	131.65	0.0828385	0.542142	-0.152798	0.878557	0.984613	YdjY domain-containing protein	I5Q85_RS08350
I5Q85_RS08060	1344	31.0868	86.4149	71.7999	72.4898	43.5174	46.8304	133.46	0.0823719	0.539492	-0.152684	0.878647	0.984613	NUDIX domain-containing protein	I5Q85_RS08060
I5Q85_RS09540	1014	87.6123	261.29	170.017	173.62	105.06	122.925	261.342	-0.0800903	0.525647	0.152365	0.878899	0.984626	bifunctional oligoribonuclease/PAP phosphatase NrnA	I5Q85_RS09540
I5Q85_RS04700	198	8.88478	98.9843	52.0225	75.5343	21.0993	18.6988	14.4308	0.136375	0.89575	-0.152247	0.878992	0.984626	hypothetical protein	I5Q85_RS04700
I5Q85_RS05500	5523	79.7893	200.956	123.287	139.728	118.076	105.692	1211.33	0.0759609	0.501054	-0.151602	0.879501	0.984626	excinuclease ABC subunit UvrA	uvrA
I5Q85_RS01340	1275	20.0064	122.404	59.1028	45.5795	57.9959	39.6854	115.413	-0.0853279	0.564094	0.151265	0.879766	0.984626	histidine--tRNA ligase	hisS
I5Q85_RS11220	429	224.511	705.58	342.464	385.474	314.542	296.303	272.273	-0.0793237	0.524502	0.151236	0.879789	0.984626	50S ribosomal protein L11	rplK
I5Q85_RS06725	1665	526.171	898.092	956.623	789.429	724.38	730.094	2233.02	0.0729788	0.482623	-0.151213	0.879808	0.984626	sodium ion-translocating decarboxylase subunit beta	I5Q85_RS06725
I5Q85_RS01535	432	52.9385	84.0144	85.3352	97.9248	39.6492	74.2756	55.4042	0.0941949	0.623502	-0.151074	0.879917	0.984626	copper resistance protein NlpE	I5Q85_RS01535
I5Q85_RS04570	615	67.2209	194.75	163.08	143.826	91.0256	88.2947	128.551	-0.0817533	0.541162	0.15107	0.87992	0.984626	thiamine phosphate synthase	thiE
I5Q85_RS08980	906	14.5628	43.2647	35.9026	30.1851	27.2056	23.1567	43.9856	0.0851584	0.56475	-0.150789	0.880142	0.984707	tRNA (adenosine(37)-N6)-dimethylallyltransferase MiaA	miaA
I5Q85_RS05105	1062	34.7862	87.4889	68.4043	70.4133	44.845	53.4552	108.42	0.0803227	0.532856	-0.15074	0.880181	0.984719	beta-N-acetylhexosaminidase	nagZ
I5Q85_RS02660	1917	35.3305	174.939	74.3767	110.115	42.7138	44.4205	252.149	-0.0963236	0.640856	0.150304	0.880524	0.984944	biosynthetic arginine decarboxylase	speA
I5Q85_RS04655	3108	53.7718	120.747	93.8436	89.7787	70.2999	56.3851	432.409	-0.0776038	0.518125	0.149778	0.88094	0.984987	efflux RND transporter permease subunit	I5Q85_RS04655
I5Q85_RS08995	549	26.4359	189.074	64.1866	91.0657	60.1158	33.7191	67.5273	-0.102113	0.682661	0.149581	0.881095	0.984987	HNH endonuclease	I5Q85_RS08995
I5Q85_RS11385	1899	26.6333	88.2988	58.2383	66.1551	37.1788	42.892	169.443	0.0810318	0.545033	-0.148673	0.881811	0.985056	RecQ family ATP-dependent DNA helicase	I5Q85_RS11385
I5Q85_RS11280	936	66.2514	327.269	168.547	219.589	101.764	127.895	257.909	0.0868376	0.586362	-0.148096	0.882267	0.985109	methylenetetrahydrofolate reductase [NAD(P)H]	metF
I5Q85_RS00095	528	124.109	274.956	284.413	253.31	173.278	177.638	193.854	0.0757912	0.518632	-0.146137	0.883813	0.98546	STAS domain-containing protein	I5Q85_RS00095
I5Q85_RS00500	945	15.358	54.5374	38.4367	45.67	19.0095	24.813	52.1343	0.0911777	0.626761	-0.145474	0.884336	0.985483	FAD:protein FMN transferase	I5Q85_RS00500
I5Q85_RS00370	2304	4.00856	38.4366	20.0004	19.1027	11.4233	10.1772	61.3614	-0.0968771	0.666222	0.145413	0.884385	0.985483	serine/threonine protein kinase	I5Q85_RS00370
I5Q85_RS11505	1014	289.728	438.108	553.892	517.911	358.439	318.875	739.67	0.0781159	0.539162	-0.144884	0.884802	0.985483	hypothetical protein	I5Q85_RS11505
I5Q85_RS11045	1311	193.564	228.673	191.462	205.668	181.319	266.404	502.233	0.0798781	0.551688	-0.144788	0.884878	0.985483	hypothetical protein	I5Q85_RS11045
I5Q85_RS09585	1203	24.8597	79.0448	61.2881	56.4771	34.0326	51.2934	102.252	0.0768486	0.530951	-0.144738	0.884918	0.985483	glycosyltransferase	I5Q85_RS09585
I5Q85_RS09175	1320	127.608	329.948	236.155	270.952	156.663	181.378	490.192	0.0759526	0.52529	-0.144592	0.885033	0.985483	OmpA family protein	I5Q85_RS09175
I5Q85_RS08950	1563	3.93932	19.0411	3.46852	8.74847	5.88028	7.89583	20.9099	0.109761	0.759991	-0.144425	0.885165	0.985517	sugar transporter	I5Q85_RS08950
I5Q85_RS09655	1149	6.12423	17.6891	14.1548	8.92549	15.6344	3.22224	21.0569	-0.105667	0.732756	0.144205	0.885339	0.985614	acyltransferase	I5Q85_RS09655
I5Q85_RS07130	345	262.603	549.148	411.704	427.308	306.362	400.641	234.358	0.0730526	0.506841	-0.144133	0.885395	0.985614	histidine triad nucleotide-binding protein	I5Q85_RS07130
I5Q85_RS07610	3525	80.0991	350.072	190.553	255.051	122.308	121.486	1089.17	0.0838014	0.583019	-0.143737	0.885708	0.985673	DNA polymerase III subunit alpha	dnaE
I5Q85_RS06935	771	11.9789	94.1485	49.9237	48.7719	22.7577	33.6141	52.4113	-0.0941345	0.656075	0.143481	0.88591	0.985673	ion transporter	I5Q85_RS06935
I5Q85_RS09560	1026	51.4382	242.669	156.932	189.082	86.3222	79.3877	226.74	0.0872011	0.608282	-0.143356	0.886009	0.985673	glycosyltransferase	I5Q85_RS09560
I5Q85_RS10265	1224	17.2469	71.1652	41.6341	50.6206	28.6703	26.2149	79.6051	0.0852617	0.594869	-0.143329	0.886031	0.985673	class I SAM-dependent RNA methyltransferase	I5Q85_RS10265
I5Q85_RS00110	990	375.826	520.584	514.749	520.971	411.859	461.236	827.563	0.0744012	0.521919	-0.142553	0.886643	0.985773	UDP-glucose 4-epimerase GalE	galE
I5Q85_RS04075	591	251.525	472.869	359.585	380.311	290.528	354.992	363.047	0.0721277	0.505997	-0.142546	0.886649	0.985773	hypothetical protein	I5Q85_RS04075
I5Q85_RS07095	627	2.10429	1.15771	1.72928	1.36302	1.33259	1.96829	1.93831	-0.220819	1.55187	0.142292	0.886849	0.985838	helix-turn-helix domain-containing protein	I5Q85_RS07095
I5Q85_RS02560	1725	41.3026	162.43	124.768	128.069	62.7256	75.8357	282.401	0.079147	0.558617	-0.141684	0.88733	0.985871	hypothetical protein	I5Q85_RS02560
I5Q85_RS10355	1650	28.7867	66.8694	38.4419	51.7949	36.7129	32.9098	122.299	0.0789845	0.55926	-0.14123	0.887688	0.985978	beta-N-acetylhexosaminidase	I5Q85_RS10355
I5Q85_RS00140	1800	7.8186	64.9264	32.5278	31.5733	17.407	21.9399	82.243	-0.0888153	0.630244	0.140922	0.887931	0.986009	hypothetical protein	I5Q85_RS00140
I5Q85_RS06060	966	43.2512	248.725	153.772	147.302	96.441	107.315	205.386	0.0781108	0.554596	-0.140843	0.887994	0.986009	tryptophan--tRNA ligase	trpS
I5Q85_RS07250	2673	51.6633	110.526	79.3014	75.2945	63.7669	62.3292	340.463	-0.0701733	0.500764	0.140133	0.888555	0.986024	valine--tRNA ligase	I5Q85_RS07250
I5Q85_RS10190	116	11.374	100.122	18.6941	55.2554	14.4058	31.9169	7.1254	0.145545	1.0388	-0.140109	0.888574	0.986024	#N/A	rrf
I5Q85_RS01960	1638	77.0584	373.135	299.197	310.437	122.423	152.946	595.007	0.0841846	0.600933	-0.14009	0.888589	0.986024	SpoIIE family protein phosphatase	I5Q85_RS01960
I5Q85_RS05660	273	3.22195	10.6357	9.92912	3.13046	7.65141	13.5617	3.49391	0.16682	1.19376	-0.139744	0.888862	0.986126	hypothetical protein	I5Q85_RS05660
I5Q85_RS11435	1176	0.373977	0.617249	1.38298	0.726714	0.710488	0	1.27389	-0.258161	1.8619	0.138655	0.889723	0.986373	carbohydrate porin	I5Q85_RS11435
I5Q85_RS04260	834	97.0294	269.813	197.611	244.396	108.7	128.739	248.575	0.0793788	0.572816	-0.138576	0.889785	0.986373	NAD(P)-dependent oxidoreductase	I5Q85_RS04260
I5Q85_RS03175	750	85.0273	170.341	151.796	148.133	112.519	110.248	168.671	0.0717733	0.517938	-0.138575	0.889786	0.986373	acyl-[acyl-carrier-protein] thioesterase	I5Q85_RS03175
I5Q85_RS02810	1380	129.071	345.058	302.1	264.745	215.544	190.483	561.658	0.0680416	0.491132	-0.13854	0.889814	0.986373	cytochrome ubiquinol oxidase subunit I	I5Q85_RS02810
I5Q85_RS03325	918	148.515	370.059	276.97	261.133	226.177	220.474	391.267	0.0669753	0.484232	-0.138313	0.889993	0.986481	ornithine carbamoyltransferase	argF
I5Q85_RS07905	768	28.0599	88.8453	48.0011	59.5338	36.4458	46.6008	66.2444	0.0784373	0.570721	-0.137436	0.890687	0.98658	haloacid dehalogenase-like hydrolase	I5Q85_RS07905
I5Q85_RS06870	1032	55.4007	154.04	101.912	105.999	60.3171	78.9262	161.782	-0.0735412	0.536727	0.137018	0.891017	0.98658	SEL1-like repeat protein	I5Q85_RS06870
I5Q85_RS07305	285	268.507	914.36	452.726	559.249	452.947	381.061	241.305	0.0728539	0.533452	-0.136571	0.89137	0.98658	50S ribosomal protein L23	rplW
I5Q85_RS04445	2055	581.259	894.728	951.299	810.95	779.018	736.267	2864.11	0.0672267	0.494454	-0.135961	0.891852	0.98658	methylmalonyl-CoA mutase subunit beta	I5Q85_RS04445
I5Q85_RS07025	870	29.3198	105.962	75.3996	83.497	37.9352	52.4855	92.7611	0.0790711	0.582901	-0.135651	0.892097	0.98658	peptidoglycan DD-metalloendopeptidase family protein	I5Q85_RS07025
I5Q85_RS09840	1350	3.58353	10.7538	12.4489	6.96354	6.18914	7.31329	17.3528	-0.0919473	0.67787	0.135641	0.892105	0.98658	replicative DNA helicase	I5Q85_RS09840
I5Q85_RS10910	450	18.5692	19.3569	28.9136	26.5881	13.9256	16.4549	16.9072	-0.102019	0.753458	0.135401	0.892295	0.98658	hypothetical protein	I5Q85_RS10910
I5Q85_RS09640	1932	312.547	657.504	445.882	609.555	321.326	357.077	1529.19	0.0748956	0.553341	-0.135352	0.892334	0.98658	beta-galactosidase	I5Q85_RS09640
I5Q85_RS02830	939	11.7092	52.5667	27.1354	35.9503	22.2453	14.4572	42.4851	0.0884037	0.653461	-0.135285	0.892386	0.98658	phosphotransferase	I5Q85_RS02830
I5Q85_RS04020	1308	136.512	313.551	272.723	296.306	163.21	175.494	510.42	0.0726143	0.536919	-0.135242	0.89242	0.98658	3-phosphoshikimate 1-carboxyvinyltransferase	aroA
I5Q85_RS06735	1497	78.4407	226.93	202.801	184.111	122.791	123.659	393.219	0.068926	0.510571	-0.134998	0.892613	0.986616	acetyl-CoA hydrolase/transferase family protein	I5Q85_RS06735
I5Q85_RS07835	1203	36.9239	130.937	109.057	101.233	61.8142	64.6296	167.523	0.0725931	0.538857	-0.134717	0.892836	0.986616	bifunctional 3,4-dihydroxy-2-butanone-4-phosphate synthase/GTP cyclohydrolase II	I5Q85_RS07835
I5Q85_RS00820	732	40.2546	187.421	159.973	110.913	74.1936	97.7853	130.729	-0.0724018	0.538171	0.134533	0.892981	0.986629	N-acetylmuramoyl-L-alanine amidase	I5Q85_RS00820
I5Q85_RS06220	510	18.1093	88.2448	91.418	73.7316	36.0426	45.977	48.5002	0.0852725	0.63435	-0.134425	0.893067	0.986632	metallophosphatase family protein	I5Q85_RS06220
I5Q85_RS01730	723	61.4377	168.67	131.971	145.982	71.0724	93.8818	137.775	0.0749588	0.558157	-0.134297	0.893168	0.986712	EpsI family protein	I5Q85_RS01730
I5Q85_RS05350	936	12.2166	64.368	32.4351	36.9786	22.7629	27.6886	49.4991	0.081038	0.607285	-0.133443	0.893843	0.986842	quinolinate synthase NadA	nadA
I5Q85_RS03615	2178	43.4143	190.636	90.355	106.533	63.298	68.5621	334.051	-0.0741787	0.556154	0.133378	0.893895	0.986842	family 20 glycosylhydrolase	I5Q85_RS03615
I5Q85_RS08700	864	13.2346	50.4087	26.3535	29.1796	24.6599	21.4257	39.3876	0.0795768	0.597314	-0.133224	0.894016	0.986842	CPBP family intramembrane metalloprotease	I5Q85_RS08700
I5Q85_RS07685	798	33.0674	83.686	72.0122	79.2501	29.317	34.0233	75.5646	-0.0840244	0.633129	0.132713	0.894421	0.986842	tRNA pseudouridine(38-40) synthase TruA	truA
I5Q85_RS10460	1155	32.366	35.8229	22.0607	30.707	24.2341	45.9455	67.778	0.085034	0.641913	-0.13247	0.894613	0.986842	efflux RND transporter periplasmic adaptor subunit	I5Q85_RS10460
I5Q85_RS10810	576	3.81768	13.8624	13.1768	10.386	5.80232	10.7128	9.05333	0.110901	0.838274	-0.132297	0.89475	0.986842	class I SAM-dependent methyltransferase	I5Q85_RS10810
I5Q85_RS10275	402	144.411	427.947	312.871	314.635	194.334	165.777	176.153	-0.0729845	0.552642	0.132065	0.894933	0.986842	thioredoxin family protein	I5Q85_RS10275
I5Q85_RS10635	228	109.949	515.76	263.932	281.124	243.697	194.861	99.5818	0.0733718	0.557487	-0.131612	0.895291	0.986842	50S ribosomal protein L24	I5Q85_RS10635
I5Q85_RS00080	1158	24.6863	79.6091	70.2241	64.2069	28.1397	37.3006	97.6107	-0.0769221	0.586234	0.131214	0.895606	0.986842	hypothetical protein	I5Q85_RS00080
I5Q85_RS03115	888	198.107	455.313	365.083	313.263	256.87	266.836	468.245	-0.063417	0.484477	0.130898	0.895856	0.986842	succinate--CoA ligase subunit alpha	sucD
I5Q85_RS01675	291	48.3625	234.478	124.82	138.031	78.9594	114.506	58.102	0.0774427	0.591666	-0.130889	0.895863	0.986842	DUF167 domain-containing protein	I5Q85_RS01675
I5Q85_RS05355	1023	35.6824	98.6295	44.515	72.2623	39.6123	45.8421	98.8587	0.0773681	0.5926	-0.130557	0.896126	0.986842	SAM-dependent methyltransferase	I5Q85_RS05355
I5Q85_RS02340	756	41.8854	74.8929	76.0129	70.6528	40.8925	47.3405	77.3769	-0.0744282	0.571499	0.130233	0.896382	0.986842	nickel pincer cofactor biosynthesis protein LarB	larB
I5Q85_RS06500	1407	9.37732	21.6682	11.9446	12.4518	14.2522	13.1569	33.4071	0.0777667	0.601264	-0.129339	0.89709	0.986842	hypothetical protein	I5Q85_RS06500
I5Q85_RS00280	198	11.106	21.9965	46.5465	25.8975	14.7695	18.6988	7.63851	-0.118014	0.913576	0.129178	0.897217	0.986842	hypothetical protein	I5Q85_RS00280
I5Q85_RS08680	570	30.0913	105.699	83.6972	70.4683	31.5158	64.9536	60.1165	-0.0761216	0.589476	0.129134	0.897251	0.986842	Maf family protein	maf
I5Q85_RS01810	1005	55.1387	176.957	154.817	144.562	79.3965	98.2383	197.89	0.0689922	0.536162	-0.128678	0.897613	0.986842	hypothetical protein	I5Q85_RS01810
I5Q85_RS01450	1026	531.957	1264.28	1536.56	987.057	989.041	927.393	1785.6	0.059937	0.46832	-0.127983	0.898163	0.986842	type I glyceraldehyde-3-phosphate dehydrogenase	gap
I5Q85_RS01265	2829	66.226	191.414	101.374	129.597	79.7434	71.5431	514.103	-0.0708416	0.554187	0.12783	0.898284	0.986842	alanine--tRNA ligase	alaS
I5Q85_RS08180	1503	42.1362	84.5175	49.055	77.0462	44.7508	18.8854	142.033	-0.0853242	0.672572	0.126863	0.899049	0.986842	arylsulfatase	I5Q85_RS08180
I5Q85_RS01045	1245	32.1458	131.767	77.9448	98.5039	56.0378	38.6591	150.298	0.0766224	0.604114	-0.126834	0.899072	0.986842	U32 family peptidase	I5Q85_RS01045
I5Q85_RS06245	1374	29.1277	61.2829	55.6334	44.4724	51.3847	35.9278	109.239	0.0657406	0.518668	-0.126749	0.899139	0.986842	efflux transporter outer membrane subunit	I5Q85_RS06245
I5Q85_RS09620	486	101.352	455.545	302.299	271.684	196.849	228.54	204.362	0.0656456	0.518397	-0.126632	0.899232	0.986842	DUF151 domain-containing protein	I5Q85_RS09620
I5Q85_RS09885	234	5.63842	9.30622	23.1679	16.4349	10.712	5.27401	4.71703	0.139316	1.10083	-0.126556	0.899292	0.986842	hypothetical protein	I5Q85_RS09885
I5Q85_RS11155	1416	43.4827	104.064	57.429	76.6499	46.6152	41.8345	151.727	-0.072808	0.576123	0.126376	0.899434	0.986842	cysteine--tRNA ligase	I5Q85_RS11155
I5Q85_RS09890	198	8.88478	18.3304	24.6423	21.5812	12.6596	0	4.93771	-0.143477	1.13606	0.126293	0.8995	0.986842	hypothetical protein	I5Q85_RS09890
I5Q85_RS01870	921	4.77521	11.8222	11.7726	6.03149	8.61843	12.0598	13.9673	0.0897948	0.712972	-0.125944	0.899776	0.986842	hypothetical protein	I5Q85_RS01870
I5Q85_RS03645	1185	10.0207	33.0783	30.1946	24.8812	10.5764	19.7876	41.79	-0.0781202	0.620418	0.125915	0.899799	0.986842	class I SAM-dependent rRNA methyltransferase	I5Q85_RS03645
I5Q85_RS00075	1887	17.48	71.5499	24.7076	43.931	27.8954	21.5824	108.977	0.0779228	0.620076	-0.125667	0.899996	0.986842	alkaline phosphatase family protein	I5Q85_RS00075
I5Q85_RS02225	669	31.5549	118.268	79.4151	65.7888	56.2018	71.9441	77.0889	0.0652755	0.521566	-0.125153	0.900403	0.986842	tRNA (adenosine(37)-N6)-threonylcarbamoyltransferase complex dimerization subunit type 1 TsaB	tsaB
I5Q85_RS00630	2067	27.6602	104.651	83.1423	84.3453	44.0606	45.3764	222.105	0.070248	0.562882	-0.124801	0.900681	0.986842	ATP-dependent DNA helicase RecG	recG
I5Q85_RS05845	1095	417.706	1028.17	872.854	839.007	566.942	622.131	1350.96	0.0618248	0.495477	-0.124778	0.900699	0.986842	aminoglycoside phosphotransferase family protein	I5Q85_RS05845
I5Q85_RS00165	996	2.20781	13.8472	19.0507	14.1578	2.51667	11.1517	16.554	0.106701	0.858645	-0.124267	0.901104	0.987067	hypothetical protein	I5Q85_RS00165
I5Q85_RS08600	540	21.1754	57.8019	46.1814	54.6005	20.1147	31.9957	35.581	0.0814064	0.657022	-0.123902	0.901393	0.987227	hypothetical protein	I5Q85_RS08600
I5Q85_RS00430	1185	7.42273	12.8638	6.8624	6.49076	9.87129	7.29015	17.7518	-0.088332	0.714121	0.123693	0.901558	0.987241	DUF418 domain-containing protein	I5Q85_RS00430
I5Q85_RS03805	1104	86.4455	268.262	156.648	197.398	94.2246	146.44	294.691	0.0679657	0.549706	-0.12364	0.9016	0.987241	alanine racemase	alr
I5Q85_RS02835	1224	63.598	144.109	151.035	97.4011	100.346	95.7853	224.051	-0.058801	0.476463	0.123411	0.901781	0.987241	tryptophan synthase subunit beta	trpB
I5Q85_RS04065	693	123.752	476.591	399.752	366.264	241.738	195.892	343.625	0.0672085	0.545516	-0.123202	0.901948	0.987262	nitrogen-fixing protein NifU	I5Q85_RS04065
I5Q85_RS04645	471	12.1388	47.7759	41.4367	26.3098	31.0443	15.7213	22.2161	-0.0820601	0.667892	0.122864	0.902214	0.987335	MarR family transcriptional regulator	I5Q85_RS04645
I5Q85_RS04070	1008	194.592	465.92	429.186	379.405	259.032	225.276	559.148	-0.0638288	0.520059	0.122734	0.902318	0.987346	GGGtGRT protein	I5Q85_RS04070
I5Q85_RS09115	1581	217.256	426.073	314.442	387.307	237.29	254.474	850.685	0.0651949	0.534342	-0.12201	0.902891	0.987374	trypsin-like peptidase domain-containing protein	I5Q85_RS09115
I5Q85_RS06925	1029	204.298	572.807	530.012	449.317	231.822	335.815	666.405	-0.0634371	0.521237	0.121705	0.903133	0.987374	L-threonine 3-dehydrogenase	tdh
I5Q85_RS04555	444	47.5456	156.948	102.565	117.413	70.5687	36.1341	66.2978	-0.0781353	0.64315	0.121488	0.903304	0.987374	RrF2 family transcriptional regulator	I5Q85_RS04555
I5Q85_RS03065	564	13.2563	84.944	50.9448	62.884	16.2959	35.0105	39.8	0.0867811	0.718511	-0.120779	0.903866	0.98753	GYF domain-containing protein	I5Q85_RS03065
I5Q85_RS09035	1374	63.0567	254.113	177.553	160.785	116.756	126.645	336.688	0.0609847	0.506778	-0.120338	0.904215	0.987678	UDP-N-acetylmuramoyl-tripeptide--D-alanyl-D-alanine ligase	murF
I5Q85_RS03690	816	230.678	344.262	338.167	297.44	229.362	284.331	414.527	-0.0613975	0.514769	0.119272	0.90506	0.987805	class II aldolase/adducin family protein	I5Q85_RS03690
I5Q85_RS05200	2526	35.6921	145.694	99.7982	102.006	68.1393	55.6966	351.778	0.0649762	0.545098	-0.119201	0.905116	0.987805	transglycosylase domain-containing protein	I5Q85_RS05200
I5Q85_RS07425	888	87.1669	273.024	210.625	170.346	146.783	170.942	259.584	0.0565575	0.475354	-0.11898	0.905291	0.987805	prephenate dehydrogenase/arogenate dehydrogenase family protein	I5Q85_RS07425
I5Q85_RS07950	1122	17.2469	58.873	39.1377	44.178	25.6916	25.2983	65.8898	0.0692533	0.584077	-0.118569	0.905617	0.987852	redox-regulated ATPase YchF	ychF
I5Q85_RS08585	1059	31.1471	139.145	64.5027	75.4548	55.2289	40.7877	117.35	-0.0688355	0.582024	0.118269	0.905854	0.987872	ribonuclease D	I5Q85_RS08585
I5Q85_RS02625	1854	89.9045	219.253	168.136	169.633	137.002	111.83	474.069	0.0599111	0.507769	-0.117989	0.906076	0.987872	biosynthetic-type acetolactate synthase large subunit	ilvB
I5Q85_RS11410	576	105.368	241.962	168.474	198.075	100.09	117.841	154.878	-0.0668393	0.56758	0.117762	0.906256	0.987903	23S rRNA (guanosine(2251)-2'-O)-methyltransferase RlmB	rlmB
I5Q85_RS01825	876	44.6825	145.011	117.585	103.9	82.5042	69.0317	136.756	0.06134	0.523759	-0.117115	0.906769	0.987903	YicC family protein	I5Q85_RS01825
I5Q85_RS04040	1086	86.6634	229.262	150.259	166.831	130.793	107.957	269.54	0.0606859	0.521662	-0.116332	0.90739	0.988107	chorismate synthase	aroC
I5Q85_RS03080	924	14.2791	54.2057	19.9485	39.7711	16.2766	16.0275	41.8918	0.0809424	0.696129	-0.116275	0.907435	0.988107	alkaline phosphatase family protein	I5Q85_RS03080
I5Q85_RS06640	321	9.59058	31.6585	47.2886	33.2794	22.1247	15.3784	14.0438	0.0900894	0.77592	-0.116107	0.907568	0.988107	DUF3784 domain-containing protein	I5Q85_RS06640
I5Q85_RS00210	369	15.4942	39.3434	39.668	42.8466	16.9824	6.68899	17.0718	-0.0948465	0.818461	0.115884	0.907745	0.988107	RHS repeat-associated core domain-containing protein	I5Q85_RS00210
I5Q85_RS00795	447	25.581	102.306	84.8973	69.7841	39.2533	46.9352	44.7384	-0.0695143	0.602858	0.115308	0.908201	0.988107	biopolymer transporter ExbD	I5Q85_RS00795
I5Q85_RS07380	537	80.2608	266.293	196.863	213.256	108.915	126.399	148.651	0.0645232	0.559832	-0.115254	0.908243	0.988107	recombination protein O N-terminal domain-containing protein	I5Q85_RS07380
I5Q85_RS00315	204	6.4676	35.5826	18.6025	31.4197	4.09575	0	5.42961	-0.140819	1.22202	0.115234	0.908259	0.988107	hypothetical protein	I5Q85_RS00315
I5Q85_RS08840	1935	29.5471	111.04	70.8831	74.6409	37.7825	63.1409	205.72	0.0620127	0.541439	-0.114533	0.908815	0.988253	NAD(+) synthase	I5Q85_RS08840
I5Q85_RS01780	411	22.4714	26.4921	29.0191	35.3491	13.214	18.0163	18.2126	-0.0878938	0.769069	0.114286	0.909011	0.988253	hypothetical protein	I5Q85_RS01780
I5Q85_RS08165	1419	83.0623	352.967	224.264	224.043	163.986	143.502	461.897	0.0601252	0.526239	-0.114255	0.909036	0.988253	Fe-S cluster assembly protein SufB	sufB
I5Q85_RS09630	2229	40.4479	119.841	87.558	101.22	36.735	72.5301	287.32	0.0654637	0.574491	-0.113951	0.909277	0.988332	hypothetical protein	I5Q85_RS09630
I5Q85_RS09580	807	19.6192	86.3506	53.0709	63.0107	20.7072	29.0561	60.0658	-0.0749914	0.661512	0.113364	0.909742	0.988332	hypothetical protein	I5Q85_RS09580
I5Q85_RS07055	708	3.72709	26.6568	16.0801	13.2779	12.3914	10.4586	15.3447	0.0833662	0.738131	-0.112942	0.910076	0.988332	hypothetical protein	I5Q85_RS07055
I5Q85_RS08775	303	267.071	539.023	461.615	438.59	326.768	391.008	211.519	0.0568639	0.503577	-0.11292	0.910094	0.988332	hypothetical protein	I5Q85_RS08775
I5Q85_RS06415	981	20.6225	79.9139	45.3156	64.0309	27.2549	25.1604	71.9542	0.0720161	0.642587	-0.112072	0.910766	0.988332	bile acid:sodium symporter	I5Q85_RS06415
I5Q85_RS04505	594	7.40398	12.2203	5.47606	5.75499	8.43974	12.4658	9.03381	0.096856	0.866497	-0.111779	0.910999	0.988332	hypothetical protein	I5Q85_RS04505
I5Q85_RS02005	1071	232.833	837.716	523.401	650.338	283.972	369.89	865.128	0.0631465	0.565203	-0.111723	0.911043	0.988332	prepilin-type N-terminal cleavage/methylation domain-containing protein	I5Q85_RS02005
I5Q85_RS09950	1248	71.185	275.115	188.529	209.545	95.4035	127.565	333.105	0.0625939	0.56172	-0.111433	0.911273	0.988388	radical SAM protein	I5Q85_RS09950
I5Q85_RS00120	462	362.689	718.029	505.753	705.706	411.437	312.536	411.981	0.0648812	0.582271	-0.111428	0.911277	0.988388	hypothetical protein	I5Q85_RS00120
I5Q85_RS05320	1647	159.683	310.716	290.979	279.424	182.123	230.039	691.085	0.0555561	0.503967	-0.110238	0.912221	0.988588	fumarate hydratase	I5Q85_RS05320
I5Q85_RS07080	1512	2.32697	0.960165	2.86841	1.69567	3.03931	0.816216	5.66006	-0.119611	1.08589	0.110151	0.91229	0.988588	#N/A	I5Q85_RS07080
I5Q85_RS09350	783	42.6878	175.214	106.626	112.966	74.163	75.6548	126.019	0.0600085	0.547825	-0.10954	0.912775	0.98868	thiazole synthase	I5Q85_RS09350
I5Q85_RS05710	1407	41.2602	188.823	93.6301	127.251	71.8547	56.1362	224.132	0.0652302	0.59715	-0.109236	0.913015	0.988786	chromosomal replication initiator protein DnaA	dnaA
I5Q85_RS10950	234	0	0	4.63359	1.8261	0	0	0.386581	-0.403184	3.69424	0.109139	0.913093	NA	hypothetical protein	I5Q85_RS10950
I5Q85_RS03365	1668	76.4634	191.916	125.132	135.263	95.9261	118.381	352.561	0.0547713	0.502101	-0.109084	0.913136	0.988818	GTPase domain-containing protein	I5Q85_RS03365
I5Q85_RS02110	1788	44.2748	164.826	106.425	130.009	59.8145	64.8809	283.796	0.0628888	0.578728	-0.108667	0.913467	0.988903	glycoside hydrolase	I5Q85_RS02110
I5Q85_RS04710	2172	19.641	58.8194	32.9471	41.5111	29.236	23.8642	126.762	0.0603351	0.558492	-0.108032	0.91397	0.98905	M3 family metallopeptidase	I5Q85_RS04710
I5Q85_RS07195	906	6.31055	16.0239	14.3611	10.8478	11.5278	5.44865	16.48	-0.0767153	0.713538	0.107514	0.914381	0.98905	ribonuclease HIII	I5Q85_RS07195
I5Q85_RS05545	1005	1.75043	14.4455	43.694	8.92883	12.4707	22.1036	25.9165	-0.0880213	0.824301	0.106783	0.914961	0.989091	hypothetical protein	I5Q85_RS05545
I5Q85_RS10490	1521	92.2387	199.487	139.72	177.553	110.69	95.7436	361.654	0.0588688	0.552911	-0.106471	0.915209	0.989171	uroporphyrinogen-III C-methyltransferase	cobA
I5Q85_RS10945	816	219.359	503.494	371.385	305.295	281.583	417.422	483.717	0.0498239	0.472125	-0.105531	0.915954	0.989305	TatD family hydrolase	I5Q85_RS10945
I5Q85_RS03465	1413	65.3625	217.303	172.653	162.698	98.4546	115.289	325.569	0.0546232	0.517981	-0.105454	0.916016	0.98931	Asp-tRNA(Asn)/Glu-tRNA(Gln) amidotransferase subunit GatA	gatA
I5Q85_RS00725	1041	138.572	197.335	167.17	182.252	148.085	163.601	310.261	0.0552718	0.533828	-0.103539	0.917536	0.989638	hypothetical protein	I5Q85_RS00725
I5Q85_RS00890	2112	56.6405	135.76	100.366	124.429	68.6388	59.6023	332.825	0.0584702	0.565076	-0.103473	0.917588	0.989638	glutamine synthetase III	I5Q85_RS00890
I5Q85_RS01375	378	4.65393	3.84066	0	2.26089	1.1052	6.52973	2.26979	-0.168226	1.63656	0.102793	0.918128	0.989716	hypothetical protein	I5Q85_RS01375
I5Q85_RS02345	816	31.26	93.4043	87.6975	65.4577	54.2687	43.8596	84.9411	-0.0550315	0.537759	0.102335	0.918491	0.98985	ATP-dependent sacrificial sulfur transferase LarE	larE
I5Q85_RS08010	1002	141.332	437.559	326.793	308.327	208.05	183.517	448.798	-0.0534944	0.522947	0.102294	0.918523	0.98985	phosphoribosylformylglycinamidine cyclo-ligase	purM
I5Q85_RS00780	438	7.02871	48.0609	44.5586	39.0236	18.1223	16.9057	20.2385	0.0772747	0.756878	-0.102097	0.91868	0.98985	23S rRNA (pseudouridine(1915)-N(3))-methyltransferase RlmH	I5Q85_RS00780
I5Q85_RS02105	789	28.4279	114.081	90.6985	85.0283	44.4771	39.1039	86.8087	-0.0614247	0.601957	0.102042	0.918724	0.98985	hypothetical protein	I5Q85_RS02105
[truncated: 297 more rows]

## Sheet: Bacteroides caecimuris I48
			Without LT0009			With LT0009
Geneid	Chr	Length	S1	S2	S3	S4	S5	S6	baseMean	log2FoldChange	lfcSE	stat	pvalue	padj	Annotation	Gene names
I5Q79_RS00010	NZ_CP065319.1	2217	129.565	133.868	105.644	139.191	133.322	84.9527	6121.35	0.813039	0.666129	-1.22054	0.222259	0.764366	RelA/SpoT family protein	I5Q79_RS00010
I5Q79_RS00015	NZ_CP065319.1	1518	154.232	145.192	199.365	192.618	248.384	246.299	8315.64	1.68079	0.741907	-2.2655	0.023482	0.300768	DUF4301 family protein	I5Q79_RS00015
I5Q79_RS00020	NZ_CP065319.1	624	52.8826	56.2384	63.4835	53.0802	86.9268	92.3804	1215.63	1.74487	0.77234	-2.25919	0.0238714	0.303617	chloramphenicol acetyltransferase	I5Q79_RS00020
I5Q79_RS00025	NZ_CP065319.1	1395	29.6214	27.1163	23.844	21.7208	34.5324	28.2554	1002.72	1.15175	0.756015	-1.52345	0.127647	0.65709	acyloxyacyl hydrolase	I5Q79_RS00025
I5Q79_RS00030	NZ_CP065319.1	1152	11.3474	15.1126	11.9359	9.85015	14.0625	11.4746	347.497	1.06136	0.714574	-1.4853	0.137464	0.671845	acyltransferase	I5Q79_RS00030
I5Q79_RS00035	NZ_CP065319.1	471	26.5068	36.1891	42.5393	37.3753	47.4633	59.582	568.13	1.89325	0.758657	-2.49553	0.0125769	0.198477	GNAT family N-acetyltransferase	I5Q79_RS00035
I5Q79_RS00040	NZ_CP065319.1	1167	48.3722	57.2519	51.3381	50.0894	78.7122	61.2029	1749.26	1.42724	0.716259	-1.99263	0.0463015	0.436568	formate-dependent phosphoribosylglycinamide formyltransferase	purT
I5Q79_RS00045	NZ_CP065319.1	1518	153.523	76.3187	72.6805	128.291	110.803	79.9695	3907.48	0.732057	0.774655	-0.94501	0.344654	0.857147	F0F1 ATP synthase subunit beta	I5Q79_RS00045
I5Q79_RS00050	NZ_CP065319.1	246	145.884	90.409	91.5616	142.871	128.406	128.487	803.624	1.20862	0.780876	-1.54778	0.121676	0.648092	ATP synthase F1 subunit epsilon	atpC
I5Q79_RS00055	NZ_CP065319.1	435	107.936	58.4618	55.9943	77.4117	76.3499	75.7246	880.904	0.932781	0.808531	-1.15367	0.248634	0.785892	hypothetical protein	I5Q79_RS00055
I5Q79_RS00060	NZ_CP065319.1	1140	61.8866	34.3012	35.1509	50.1996	52.2304	45.3295	1402.07	1.0221	0.786421	-1.29968	0.193711	0.736329	F0F1 ATP synthase subunit A	atpB
I5Q79_RS00065	NZ_CP065319.1	258	522.615	293.588	271.299	490.459	487.913	437.67	2918.1	1.22608	0.791924	-1.54823	0.121567	0.648092	ATP synthase F0 subunit C	atpE
I5Q79_RS00070	NZ_CP065319.1	504	276.757	155.172	147.713	242.306	257.059	221.613	2936.62	1.16104	0.789532	-1.47054	0.141416	0.675786	F0F1 ATP synthase subunit B	atpF
I5Q79_RS00075	NZ_CP065319.1	561	76.6247	44.6814	47.5031	62.8678	71.0117	70.5459	969.22	1.24395	0.801257	-1.5525	0.120542	0.645779	F0F1 ATP synthase subunit delta	I5Q79_RS00075
I5Q79_RS00080	NZ_CP065319.1	1584	89.9137	48.0494	48.9012	73.5349	93.5298	95.1617	3464.24	1.46023	0.826263	-1.76727	0.0771836	0.547939	F0F1 ATP synthase subunit alpha	I5Q79_RS00080
I5Q79_RS00085	NZ_CP065319.1	897	30.6748	14.4296	21.3878	23.2493	25.1604	33.1871	660.229	1.38006	0.847565	-1.62827	0.103469	0.612619	F0F1 ATP synthase subunit gamma	I5Q79_RS00085
I5Q79_RS00090	NZ_CP065319.1	2607	24.846	41.4319	24.7141	29.7628	35.6775	22.1118	1743.64	0.989294	0.642335	-1.54015	0.123523	0.650981	helix-turn-helix domain-containing protein	I5Q79_RS00090
I5Q79_RS00095	NZ_CP065319.1	903	59.1527	23.4184	21.7532	37.8348	32.567	15.9668	662.776	0.115098	0.784617	-0.146693	0.883374	0.98546	helix-turn-helix domain-containing protein	I5Q79_RS00095
I5Q79_RS00100	NZ_CP065319.1	1017	72.8857	87.9235	80.929	88.4775	112.261	83.8303	2217.02	1.32755	0.684934	-1.93822	0.0525967	0.46578	SDR family oxidoreductase	I5Q79_RS00100
I5Q79_RS00105	NZ_CP065319.1	543	106.575	84.4355	85.7353	123.352	110.993	72.4427	1241.72	0.942775	0.68805	-1.37021	0.17062	0.711631	occludin	I5Q79_RS00105
I5Q79_RS00110	NZ_CP065319.1	192	0	0.94948	0	0	0	0.416417	1.243	1.56272	2.57248	-0.607477	0.543534	0.926504	hypothetical protein	I5Q79_RS00110
I5Q79_RS00115	NZ_CP065319.1	1668	45.8776	56.0671	52.6801	52.1807	65.7819	57.2957	2348.77	1.35797	0.706913	-1.92098	0.0547338	0.47415	formate--tetrahydrofolate ligase	I5Q79_RS00115
I5Q79_RS00120	NZ_CP065319.1	1281	88.4788	207.276	209.875	107.879	135.173	173.448	4948.25	1.31563	0.735355	-1.78911	0.0735972	0.536285	serine hydroxymethyltransferase	I5Q79_RS00120
I5Q79_RS00125	NZ_CP065319.1	741	19.6235	31.2444	23.8581	26.4884	21.1125	18.7382	397.136	0.952871	0.658044	-1.44804	0.147607	0.684521	PorT family protein	I5Q79_RS00125
I5Q79_RS00130	NZ_CP065319.1	570	42.5175	59.8072	44.4556	50.8991	47.9934	37.7785	622.805	0.963184	0.664159	-1.45023	0.146994	0.684127	flavin reductase family protein	I5Q79_RS00130
I5Q79_RS00135	NZ_CP065319.1	462	57.8613	60.7667	83.0511	68.2409	71.3328	92.0082	924.504	1.53616	0.759289	-2.02315	0.0430575	0.422733	aspartate carbamoyltransferase regulatory subunit	I5Q79_RS00135
I5Q79_RS00140	NZ_CP065319.1	942	71.1005	84.5702	83.5494	64.137	82.4935	76.1892	1819.72	1.10742	0.719344	-1.53948	0.123686	0.651032	aspartate carbamoyltransferase	pyrB
I5Q79_RS00145	NZ_CP065319.1	780	0.502149	0.701154	0.671561	0.629099	0.602802	0.82002	13.9207	1.48909	0.923862	-1.6118	0.107004	0.619991	DUF4373 domain-containing protein	I5Q79_RS00145
I5Q79_RS00150	NZ_CP065319.1	345	0.567647	0.264203	0	1.24452	0.123896	0.308993	3.53513	1.3239	1.49042	-0.888272	0.374395	0.87176	SH3 beta-barrel fold-containing protein	I5Q79_RS00150
I5Q79_RS00155	NZ_CP065319.1	411	0.119123	0.443553	0.477936	0.298478	0.208001	0.0648435	1.73449	-0.012518	1.56882	0.00797922	0.993634	0.99934	DUF4119 family protein	I5Q79_RS00155
I5Q79_RS00160	NZ_CP065319.1	972	2.97182	8.43982	5.99534	4.7328	3.64996	3.70148	101.686	0.825913	0.668652	-1.23519	0.216759	0.758871	tyrosine-type DNA invertase cluster 3b	I5Q79_RS00160
I5Q79_RS00165	NZ_CP065319.1	597	52.814	214.21	187.986	76.2348	52.6963	48.8819	1100.71	0.0327311	0.618941	-0.0528824	0.957826	0.993582	UpxY family transcription antiterminator	I5Q79_RS00165
I5Q79_RS00170	NZ_CP065319.1	2415	27.9769	77.5625	76.3494	36.3705	34.213	27.6549	2197.79	0.439023	0.615241	-0.713579	0.475487	0.909079	SLBB domain-containing protein	I5Q79_RS00170
I5Q79_RS00175	NZ_CP065319.1	1131	7.92184	10.477	27.3256	8.78569	9.44831	7.23409	270.04	0.416335	0.684066	-0.608619	0.542777	0.926504	chain-length determining protein	I5Q79_RS00175
I5Q79_RS00180	NZ_CP065319.1	1413	4.12327	9.22467	13.9481	4.21069	3.35782	3.31954	167.721	0.036754	0.66662	-0.0551349	0.956031	0.993106	undecaprenyl-phosphate glucose phosphotransferase	I5Q79_RS00180
I5Q79_RS00185	NZ_CP065319.1	1533	1.43717	0.594586	5.33897	2.00056	1.75661	1.23431	64.6918	0.526006	0.808089	-0.650925	0.515095	0.921164	hypothetical protein	I5Q79_RS00185
I5Q79_RS00190	NZ_CP065319.1	1227	1.79558	0.668582	6.35027	2.04957	1.98567	1.56385	62.0547	0.502557	0.833536	-0.602922	0.54656	0.927675	glycosyltransferase	I5Q79_RS00190
I5Q79_RS00200	NZ_CP065319.1	180	0.543995	0	4.72891	1.70381	2.61214	2.07283	8.62007	1.65806	1.15861	-1.43108	0.152408	0.689852	hypothetical protein	I5Q79_RS00200
I5Q79_RS00205	NZ_CP065319.1	870	0.450203	0.523851	3.53727	0.775527	0.933493	0.735191	19.807	0.495381	0.899026	-0.551019	0.581621	0.937657	acyltransferase	I5Q79_RS00205
I5Q79_RS00210	NZ_CP065319.1	1293	0.795167	0.211485	3.59542	1.04363	0.595046	0.55651	27.8462	0.0452573	0.913575	-0.0495387	0.96049	0.994025	hypothetical protein	I5Q79_RS00210
I5Q79_RS00215	NZ_CP065319.1	1185	0.826321	0.0769199	2.81801	0.724658	1.22641	0.78715	28.3449	0.700489	0.97542	-0.718141	0.47267	0.908687	hypothetical protein	I5Q79_RS00215
I5Q79_RS00220	NZ_CP065319.1	750	3.65565	0.3646	14.0558	6.62441	4.84434	3.87323	90.1543	0.844194	0.928785	-0.908923	0.363391	0.865469	glycosyltransferase	I5Q79_RS00220
I5Q79_RS00225	NZ_CP065319.1	723	1.08348	0.378216	7.879	1.86641	1.53713	1.58503	34.7176	0.486753	0.947539	-0.513703	0.60746	0.942035	2-C-methyl-D-erythritol 4-phosphate cytidylyltransferase	I5Q79_RS00225
I5Q79_RS00230	NZ_CP065319.1	1059	1.47942	0.0860718	5.62646	1.33216	1.49342	1.50995	45.5809	0.579646	1.01379	-0.571764	0.567482	0.932683	NAD-dependent epimerase/dehydratase family protein	I5Q79_RS00230
I5Q79_RS00235	NZ_CP065319.1	837	2.04729	0.762306	6.18004	2.12518	2.75769	2.99302	59.6685	1.16765	0.883336	-1.32186	0.186214	0.72844	LicD family protein	I5Q79_RS00235
I5Q79_RS00240	NZ_CP065319.1	870	2.19474	0.942932	6.02089	2.25608	2.26004	1.53165	46.2841	0.432197	0.799669	-0.54047	0.588873	0.938887	glycosyltransferase family 2 protein	I5Q79_RS00240
I5Q79_RS00245	NZ_CP065319.1	369	71.1174	62.9899	64.2351	76.4637	77.6113	101.547	806.97	1.5914	0.78532	-2.02643	0.0427206	0.421699	hypothetical protein	I5Q79_RS00245
I5Q79_RS00250	NZ_CP065319.1	348	22.3694	15.7155	18.0627	23.6183	23.583	34.3855	244.932	1.75084	0.827457	-2.11592	0.0343512	0.377738	IS66 family insertion sequence element accessory protein TnpB	tnpB
I5Q79_RS00255	NZ_CP065319.1	1761	345.414	169.722	149.285	325.947	340.036	179.941	10777.7	0.887012	0.7628	-1.16284	0.244896	0.782871	IS66 family transposase	I5Q79_RS00255
I5Q79_RS00265	NZ_CP065319.1	1560	204.281	175.814	158.656	225.611	305.867	205.022	8483.01	1.37761	0.717567	-1.91984	0.054878	0.474232	ATP-binding protein	I5Q79_RS00265
I5Q79_RS00270	NZ_CP065319.1	528	4.54359	3.97055	4.09232	4.53058	6.55734	8.27786	87.1265	1.91127	0.837649	-2.28171	0.0225067	0.293761	HU family DNA-binding protein	I5Q79_RS00270
I5Q79_RS00275	NZ_CP065319.1	93	5.26447	6.86076	4.92839	6.59539	15.1673	20.3462	32.5715	2.81363	0.93716	-3.0023	0.00267947	0.0551315	smalltalk protein	I5Q79_RS00275
I5Q79_RS00280	NZ_CP065319.1	2328	45.0899	56.4206	43.1452	47.0041	61.9496	35.7632	2569.89	0.959194	0.65603	-1.46212	0.143709	0.679066	transglycosylase domain-containing protein	I5Q79_RS00280
I5Q79_RS00285	NZ_CP065319.1	387	49.7186	68.7747	49.0656	52.4615	69.5835	52.1995	537.66	1.17642	0.693303	-1.69684	0.0897274	0.583152	2-amino-4-hydroxy-6-hydroxymethyldihydropteridine diphosphokinase	I5Q79_RS00285
I5Q79_RS00290	NZ_CP065319.1	753	63.1988	107.371	69.1293	77.3027	112.679	77.0852	1532.37	1.31254	0.67103	-1.95601	0.0504636	0.456348	3-deoxy-manno-octulosonate cytidylyltransferase	kdsB
I5Q79_RS00295	NZ_CP065319.1	1284	46.4429	82.2054	49.7198	54.0283	73.504	50.0219	1777.78	1.139	0.662955	-1.71807	0.0857833	0.572021	insulinase family protein	I5Q79_RS00295
I5Q79_RS00300	NZ_CP065319.1	1170	7.82516	7.40107	8.84222	9.06951	11.3984	6.76517	235.47	1.10592	0.675632	-1.63686	0.101659	0.609072	phosphatidylinositol-4-phosphate 5-kinase	I5Q79_RS00300
I5Q79_RS00305	NZ_CP065319.1	939	40.93	97.1685	103.62	63.4928	80.7997	90.9926	1894.34	1.50395	0.713682	-2.10731	0.0350911	0.38248	ribose-phosphate pyrophosphokinase	I5Q79_RS00305
I5Q79_RS00310	NZ_CP065319.1	4317	37.7772	48.3304	39.8293	43.4489	41.5857	22.9034	3573.85	0.649157	0.61299	-1.059	0.289599	0.822914	DUF5113 domain-containing protein	I5Q79_RS00310
I5Q79_RS00315	NZ_CP065319.1	729	57.959	64.3927	75.447	88.1774	95.7493	66.9374	1320.48	1.3698	0.659157	-2.07811	0.0376995	0.39717	response regulator	I5Q79_RS00315
I5Q79_RS00320	NZ_CP065319.1	1455	32.4714	31.323	31.141	40.2169	48.2084	36.9995	1372.02	1.42456	0.706701	-2.01579	0.0438223	0.426491	AbgT family transporter	I5Q79_RS00320
I5Q79_RS00325	NZ_CP065319.1	74	63.5151	103.468	54.8593	22.3798	9.8196	11.8848	57.8476	-1.31426	0.727641	1.80619	0.0708893	0.529784	#N/A	I5Q79_RS00325
I5Q79_RS00330	NZ_CP065319.1	735	188.111	171.263	375.046	211.551	117.765	143.769	3248.41	0.519772	0.708808	-0.733305	0.463373	0.906643	hypothetical protein	I5Q79_RS00330
I5Q79_RS00335	NZ_CP065319.1	1008	3.59425	6.87243	6.10601	3.77272	5.80947	3.46353	107.241	0.824912	0.653436	-1.26242	0.206797	0.75048	aminodeoxychorismate synthase component I	I5Q79_RS00335
I5Q79_RS00340	NZ_CP065319.1	597	4.92056	10.6876	7.89675	5.44534	7.87581	5.75869	95.2329	0.977935	0.682998	-1.43183	0.152193	0.689642	aminotransferase class IV family protein	I5Q79_RS00340
I5Q79_RS00345	NZ_CP065319.1	675	57.3008	90.0698	77.6026	75.6037	78.206	53.5777	1085.13	0.961974	0.627783	-1.53234	0.12544	0.653968	DUF2461 domain-containing protein	I5Q79_RS00345
I5Q79_RS00350	NZ_CP065319.1	447	119.496	180.057	149.704	175.229	187.042	135.519	1662.64	1.24523	0.645341	-1.92957	0.0536603	0.469424	YhcH/YjgK/YiaL family protein	I5Q79_RS00350
I5Q79_RS00355	NZ_CP065319.1	2013	81.5019	82.2298	90.6207	91.442	113.326	101.81	4945.25	1.41427	0.722809	-1.95663	0.0503915	0.456017	alpha amylase C-terminal domain-containing protein	I5Q79_RS00355
I5Q79_RS00360	NZ_CP065319.1	1698	23.2399	27.3772	30.5406	27.5981	36.5012	31.9557	1301.02	1.44776	0.710386	-2.03799	0.0415508	0.415629	alpha-amylase	I5Q79_RS00360
I5Q79_RS00365	NZ_CP065319.1	807	28.5749	52.0696	45.1119	45.8318	49.5769	35.0719	787.566	1.21121	0.625435	-1.93659	0.0527951	0.466432	patatin-like phospholipase family protein	I5Q79_RS00365
I5Q79_RS00380	NZ_CP065319.1	510	41.0876	5.54049	14.6361	9.02017	6.45353	5.80044	172.802	-1.03674	0.930619	1.11404	0.265264	0.804932	hypothetical protein	I5Q79_RS00380
I5Q79_RS00385	NZ_CP065319.1	246	1316.73	961.893	906.566	1366.62	1253.48	763.877	6282.46	0.810977	0.697733	-1.1623	0.245112	0.7832	RNA-binding protein	I5Q79_RS00385
I5Q79_RS00390	NZ_CP065319.1	888	38.9802	72.4684	74.178	48.6276	74.5616	84.5138	1584.75	1.6717	0.74179	-2.25361	0.024221	0.306598	ACP S-malonyltransferase	fabD
I5Q79_RS00395	NZ_CP065319.1	837	10.5289	13.7215	11.4996	17.2213	19.0995	8.43778	243.734	1.14053	0.60302	-1.89136	0.0585767	0.487603	bifunctional hydroxymethylpyrimidine kinase/phosphomethylpyrimidine kinase	thiD
I5Q79_RS00400	NZ_CP065319.1	732	196.507	155.777	116.911	121.92	185.108	101.251	2513.64	0.592224	0.727839	-0.813674	0.415832	0.889976	NUDIX hydrolase	I5Q79_RS00400
I5Q79_RS00405	NZ_CP065319.1	1524	270.305	288.223	179.289	197.374	293.207	249.544	9733.3	1.10233	0.757794	-1.45465	0.145766	0.682541	carbohydrate kinase	I5Q79_RS00405
I5Q79_RS00410	NZ_CP065319.1	1317	186.135	326.465	286.121	183.918	336.566	444.34	11439.4	1.85243	0.790373	-2.34375	0.019091	0.265999	xylose isomerase	xylA
I5Q79_RS00415	NZ_CP065319.1	1455	9.15257	20.8612	14.5355	11.2978	19.8004	25.0571	711.587	1.94514	0.777251	-2.50259	0.0123289	0.195553	D-xylose transporter XylE	xylE
I5Q79_RS00425	NZ_CP065319.1	3489	74.3304	131.383	101.359	89.0786	120.502	104.716	8956.98	1.32966	0.689479	-1.92851	0.0537923	0.469871	isoleucine--tRNA ligase	I5Q79_RS00425
I5Q79_RS00430	NZ_CP065319.1	381	247.882	216.033	291.984	253.881	215.965	214.185	2233.13	0.931487	0.715064	-1.30266	0.19269	0.735805	TraR/DksA C4-type zinc finger protein	I5Q79_RS00430
I5Q79_RS00435	NZ_CP065319.1	657	78.2458	94.2023	81.7219	89.5317	88.2859	66.7686	1276.44	0.967725	0.668038	-1.44861	0.147447	0.684485	lipoprotein signal peptidase	I5Q79_RS00435
I5Q79_RS00440	NZ_CP065319.1	1077	77.5988	95.6356	75.3261	84.5735	92.5131	61.6405	2012.52	0.9239	0.660065	-1.39971	0.1616	0.700775	DUF4296 domain-containing protein	I5Q79_RS00440
I5Q79_RS00445	NZ_CP065319.1	387	23.5309	38.6269	35.8686	32.9667	30.3738	33.6749	313.647	1.30266	0.701966	-1.85573	0.0634924	0.504788	hypothetical protein	I5Q79_RS00445
I5Q79_RS00450	NZ_CP065319.1	765	38.9116	80.3074	58.8011	62.7002	89.6789	45.8113	1055.99	1.24094	0.598054	-2.07496	0.0379901	0.39763	RNA methyltransferase	I5Q79_RS00450
I5Q79_RS00455	NZ_CP065319.1	2310	60.1503	65.9358	50.5677	56.478	51.3115	28.3351	2553.05	0.416149	0.638053	-0.652217	0.514261	0.921082	BamA/TamA family outer membrane protein	I5Q79_RS00455
I5Q79_RS00460	NZ_CP065319.1	453	1.72926	4.62793	1.87904	2.70804	1.88716	2.88274	29.6978	1.3238	0.824656	-1.60528	0.108432	0.623239	hypothetical protein	I5Q79_RS00460
I5Q79_RS00465	NZ_CP065319.1	552	148.653	135.569	260.129	207.235	256.62	321.111	3593.26	1.90692	0.775558	-2.45878	0.0139412	0.213298	DUF3332 domain-containing protein	I5Q79_RS00465
I5Q79_RS00470	NZ_CP065319.1	456	18.8967	5.19715	7.03592	13.9892	15.7478	14.6696	167.344	1.2412	0.8938	-1.38868	0.164929	0.704313	DoxX family protein	I5Q79_RS00470
I5Q79_RS00475	NZ_CP065319.1	249	37.1621	56.3739	60.4809	51.9765	38.1092	18.3023	206.583	0.320595	0.554317	-0.57836	0.563021	0.931462	hypothetical protein	I5Q79_RS00475
I5Q79_RS00480	NZ_CP065319.1	1389	20.7259	29.2021	26.8697	26.7605	29.6655	25.2692	899.889	1.26943	0.679677	-1.8677	0.0618041	0.499179	peptide MFS transporter	I5Q79_RS00480
I5Q79_RS00485	NZ_CP065319.1	804	38.851	105.435	98.7858	66.9826	49.1239	42.1637	1076.01	0.653289	0.604465	-1.08077	0.279798	0.814884	MBL fold metallo-hydrolase	I5Q79_RS00485
I5Q79_RS00490	NZ_CP065319.1	73	370.215	511.939	382.997	186.532	118.278	83.6028	366.528	-0.821886	0.624867	1.3153	0.18841	0.730669	#N/A	I5Q79_RS00490
I5Q79_RS00495	NZ_CP065319.1	73	443.319	584.359	472.691	252.07	138.772	114.634	454.944	-0.664267	0.639	1.03954	0.298553	0.830788	#N/A	I5Q79_RS00495
I5Q79_RS00500	NZ_CP065319.1	372	107.395	113.693	105.08	76.3417	97.2085	54.8058	744.036	0.389699	0.6613	-0.589292	0.555665	0.929277	transposase family protein	I5Q79_RS00500
I5Q79_RS00505	NZ_CP065319.1	936	31.9597	33.9865	23.5746	21.8874	23.7011	16.7136	532.809	0.413395	0.699623	-0.590883	0.554599	0.929065	transposase	I5Q79_RS00505
I5Q79_RS00510	NZ_CP065319.1	1407	152.725	160.339	251.159	175.729	199.868	330.567	9034.21	1.82784	0.804875	-2.27096	0.0231491	0.298489	glucuronate isomerase	uxaC
I5Q79_RS00515	NZ_CP065319.1	1068	68.6717	187.762	129.483	88.0429	79.605	81.6488	2431.35	0.772824	0.661529	-1.16824	0.24271	0.781416	substrate-binding domain-containing protein	I5Q79_RS00515
I5Q79_RS00520	NZ_CP065319.1	1440	51.2375	88.808	135.41	60.4426	66.0753	105.104	3211.03	1.38168	0.77306	-1.78729	0.0738911	0.537432	tagaturonate reductase	I5Q79_RS00520
I5Q79_RS00525	NZ_CP065319.1	486	0.805918	1.12531	1.34727	1.26208	0.439755	1.09673	12.4246	1.11554	0.952151	-1.1716	0.241358	0.780164	HU family DNA-binding protein	I5Q79_RS00525
I5Q79_RS00530	NZ_CP065319.1	879	2.89636	3.42202	3.27758	6.00113	1.94513	2.42554	65.505	1.01211	0.716698	-1.41219	0.157894	0.696634	hypothetical protein	I5Q79_RS00530
I5Q79_RS00535	NZ_CP065319.1	684	1.71788	1.73238	2.29744	4.39404	2.37468	1.94815	38.4146	1.4835	0.7126	-2.08182	0.0373593	0.395392	hypothetical protein	I5Q79_RS00535
I5Q79_RS00540	NZ_CP065319.1	336	1.74856	1.08512	1.36411	2.37316	1.27215	1.26908	12.5072	1.02635	0.913545	-1.12349	0.261231	0.800203	SHOCT domain-containing protein	I5Q79_RS00540
I5Q79_RS00545	NZ_CP065319.1	1191	2.54869	1.83678	3.79339	3.39904	2.0098	1.61112	65.8627	0.642045	0.709238	-0.905261	0.365327	0.866622	hypothetical protein	I5Q79_RS00545
I5Q79_RS00550	NZ_CP065319.1	1299	1.35685	1.54373	1.05852	1.69987	1.57946	0.964266	40.3746	0.950286	0.71852	-1.32256	0.185982	0.727943	hypothetical protein	I5Q79_RS00550
I5Q79_RS00560	NZ_CP065319.1	551	10.3961	4.46652	2.37667	7.01314	8.37816	5.17535	90.4666	0.805889	0.870661	-0.925605	0.354651	0.861114	transposase	I5Q79_RS00560
I5Q79_RS00565	NZ_CP065319.1	1098	20.4221	42.1714	32.9175	26.423	21.7614	22.9128	685.913	0.887368	0.668101	-1.32819	0.184114	0.725762	LptF/LptG family permease	I5Q79_RS00565
I5Q79_RS00570	NZ_CP065319.1	1131	109.823	132.01	109.534	98.7035	93.765	60.9831	2451.31	0.458297	0.644036	-0.711602	0.476711	0.909145	tRNA guanosine(34) transglycosylase Tgt	tgt
I5Q79_RS00575	NZ_CP065319.1	2466	140.029	218.117	155.09	142.374	146.866	91.5481	7777.98	0.573716	0.622362	-0.921837	0.356613	0.862563	endopeptidase La	lon
I5Q79_RS00580	NZ_CP065319.1	711	11.3619	25.2554	27.4433	15.6147	20.9813	22.8648	367.53	1.41257	0.720798	-1.95973	0.0500275	0.455022	methyltransferase	I5Q79_RS00580
I5Q79_RS00585	NZ_CP065319.1	195	5.27257	1.86975	2.01468	2.20185	0.438402	1.3667	10.6192	-0.464636	1.09891	0.422817	0.672429	0.953244	hypothetical protein	I5Q79_RS00585
I5Q79_RS00590	NZ_CP065319.1	75	315.952	134.902	132.7	70.3333	26.7863	9.94958	172.466	-2.36791	0.78167	3.0293	0.00245123	0.0508891	#N/A	I5Q79_RS00590
I5Q79_RS00595	NZ_CP065319.1	75	393.635	162.855	160.637	76.0581	30.2059	16.3457	214.377	-2.33291	0.785608	2.96955	0.00298232	0.0606773	#N/A	I5Q79_RS00595
I5Q79_RS00600	NZ_CP065319.1	387	6.45203	14.1318	8.79797	6.33976	3.0926	5.16486	59.8596	0.348541	0.751674	-0.463686	0.642873	0.947879	hypothetical protein	I5Q79_RS00600
I5Q79_RS00605	NZ_CP065319.1	984	1.7912	3.98318	2.52859	1.55836	0.912223	1.57087	43.785	0.399617	0.78301	-0.51036	0.609799	0.942142	transposase	I5Q79_RS00605
I5Q79_RS00610	NZ_CP065319.1	1692	393.904	359.267	279.207	505.995	429.993	244.172	14134.1	0.913435	0.66467	-1.37427	0.169359	0.709499	transposase	I5Q79_RS00610
I5Q79_RS00615	NZ_CP065319.1	1185	147.044	195.3	197.15	114.91	164.664	146.905	4597.5	0.920665	0.71269	-1.29182	0.19642	0.739367	aminotransferase class I/II-fold pyridoxal phosphate-dependent enzyme	I5Q79_RS00615
I5Q79_RS00620	NZ_CP065319.1	1026	107.177	149.696	94.1314	104.62	100.82	57.6911	2205.69	0.473957	0.628633	-0.753948	0.45088	0.901042	diacylglycerol kinase family lipid kinase	I5Q79_RS00620
I5Q79_RS00625	NZ_CP065319.1	1764	111.297	217.282	204.709	141.173	178.803	165.192	7207.75	1.23182	0.681644	-1.80714	0.0707412	0.529784	aspartate--tRNA ligase	aspS
I5Q79_RS00630	NZ_CP065319.1	390	37.159	83.9048	98.8873	53.1589	78.0355	99.0174	793.346	1.69636	0.754652	-2.24788	0.0245842	0.309385	GtrA family protein	I5Q79_RS00630
I5Q79_RS00635	NZ_CP065319.1	885	56.262	32.9582	36.6968	42.9707	65.6376	66.7622	1313.46	1.53848	0.824432	-1.86611	0.0620255	0.499553	carbon-nitrogen hydrolase	I5Q79_RS00635
I5Q79_RS00640	NZ_CP065319.1	1116	84.0121	57.5814	52.8042	78.9249	87.3651	68.2505	2066.02	1.14393	0.7536	-1.51795	0.129026	0.659134	agmatine deiminase family protein	I5Q79_RS00640
I5Q79_RS00645	NZ_CP065319.1	543	132.092	113.812	77.5356	92.514	93.9899	64.5898	1203.18	0.460594	0.720709	-0.639085	0.522768	0.922682	ferredoxin	I5Q79_RS00645
I5Q79_RS00650	NZ_CP065319.1	363	2.96724	3.51543	3.06642	2.53459	2.82606	1.17468	19.4158	0.211417	0.736469	-0.287069	0.77406	0.970859	hypothetical protein	I5Q79_RS00650
I5Q79_RS00655	NZ_CP065319.1	1107	2.34404	3.04657	1.41956	2.65961	2.81872	1.85375	61.3115	1.03452	0.730876	-1.41545	0.156936	0.694977	zinc ribbon domain-containing protein	I5Q79_RS00655
I5Q79_RS00660	NZ_CP065319.1	1119	2.93145	3.74701	2.1065	2.19257	2.94129	3.26286	85.7754	1.1982	0.803547	-1.49114	0.135924	0.669368	SPFH domain-containing protein	I5Q79_RS00660
I5Q79_RS00665	NZ_CP065319.1	489	11.3138	7.82884	9.64081	9.40754	4.72021	6.59454	97.3273	0.500026	0.785373	-0.636674	0.524337	0.92298	hypothetical protein	I5Q79_RS00665
I5Q79_RS00670	NZ_CP065319.1	375	5.09179	7.04894	8.55568	7.19689	5.58524	6.04082	58.8881	1.08908	0.724849	-1.50249	0.13297	0.664908	hypothetical protein	I5Q79_RS00670
I5Q79_RS00675	NZ_CP065319.1	912	4.9389	8.29546	7.10772	5.38045	6.5616	5.55222	135.035	1.03075	0.692844	-1.48771	0.136828	0.670369	WYL domain-containing protein	I5Q79_RS00675
I5Q79_RS00680	NZ_CP065319.1	621	10.0127	14.5312	14.8668	11.5563	11.2195	8.02524	157.756	0.720885	0.644381	-1.11873	0.263257	0.802907	ATP-binding cassette domain-containing protein	I5Q79_RS00680
I5Q79_RS00685	NZ_CP065319.1	795	28.2056	26.4851	19.1078	21.9888	19.786	12.9398	377.992	0.37464	0.692789	-0.540771	0.588665	0.938887	ABC transporter permease	I5Q79_RS00685
I5Q79_RS00690	NZ_CP065319.1	282	67.1892	62.7061	40.8652	50.8968	43.6536	28.5408	305.209	0.304412	0.701052	-0.434222	0.664128	0.951936	hypothetical protein	I5Q79_RS00690
I5Q79_RS00695	NZ_CP065319.1	1656	42.9874	17.9438	17.5555	47.2992	49.0938	23.9309	1341.37	1.07629	0.776309	-1.38642	0.165618	0.705266	IS1182 family transposase	I5Q79_RS00695
I5Q79_RS00700	NZ_CP065319.1	414	60.549	59.6659	78.4461	82.6718	46.1513	46.6708	587.367	0.807737	0.67964	-1.18848	0.234646	0.77472	DUF4891 domain-containing protein	I5Q79_RS00700
I5Q79_RS00705	NZ_CP065319.1	1095	43.1023	70.7558	64.8792	47.3892	48.3263	31.7131	1169.09	0.588371	0.612014	-0.961369	0.336367	0.853587	Nif3-like dinuclear metal center hexameric protein	I5Q79_RS00705
I5Q79_RS00710	NZ_CP065319.1	831	49.5487	65.7026	96.9157	55.3584	53.2887	82.2611	1489.28	1.34421	0.766063	-1.7547	0.0793107	0.552189	hypothetical protein	I5Q79_RS00710
I5Q79_RS00715	NZ_CP065319.1	450	0.870392	1.21533	1.89156	1.49935	1.99473	1.48059	16.531	1.52804	0.831234	-1.83828	0.0660216	0.513224	type I restriction enzyme HsdR N-terminal domain-containing protein	I5Q79_RS00715
I5Q79_RS00720	NZ_CP065319.1	777	126.715	102.646	120.674	139.41	153.978	110.89	2409.47	1.14095	0.703239	-1.62242	0.104714	0.614227	AMP nucleosidase	I5Q79_RS00720
I5Q79_RS00725	NZ_CP065319.1	1020	57.8875	53.0815	57.9024	58.8716	66.6306	48.755	1412.99	1.02529	0.695949	-1.47323	0.14069	0.67488	DNA polymerase III subunit delta	holA
I5Q79_RS00730	NZ_CP065319.1	471	38.6687	32.8992	43.6515	50.398	45.6482	34.6289	464.423	1.12581	0.687213	-1.63822	0.101375	0.608884	helix-turn-helix transcriptional regulator	I5Q79_RS00730
I5Q79_RS00735	NZ_CP065319.1	777	52.8662	63.6995	56.966	68.0471	64.1437	45.1038	1047.1	1.00915	0.651481	-1.54901	0.12138	0.647559	dihydroorotate dehydrogenase electron transfer subunit	I5Q79_RS00735
I5Q79_RS00740	NZ_CP065319.1	912	61.5215	63.6651	64.0413	82.3209	92.378	76.8544	1734.58	1.48534	0.703778	-2.11053	0.0348131	0.381269	dihydroorotate dehydrogenase	I5Q79_RS00740
I5Q79_RS00745	NZ_CP065319.1	678	7.51002	9.67965	13.3272	9.04678	10.3393	10.4952	171.649	1.27577	0.723574	-1.76315	0.077875	0.549235	tRNA (guanosine(37)-N1)-methyltransferase TrmD	trmD
I5Q79_RS00750	NZ_CP065319.1	2001	98.8978	93.4732	84.6197	109.279	98.1556	61.4923	4117.94	0.777198	0.662571	-1.173	0.240795	0.780086	NAD-dependent DNA ligase LigA	ligA
I5Q79_RS00755	NZ_CP065319.1	894	43.4283	79.1191	109.788	81.234	87.7833	95.7516	1908.24	1.63027	0.700554	-2.32711	0.0199592	0.273735	4-hydroxy-tetrahydrodipicolinate synthase	I5Q79_RS00755
I5Q79_RS00760	NZ_CP065319.1	1656	6.09038	1.15589	2.09559	5.92629	7.43377	3.25087	181.719	1.15337	0.869794	-1.32602	0.184832	0.726482	IS1182 family transposase	I5Q79_RS00760
I5Q79_RS00765	NZ_CP065319.1	372	21.8475	26.953	16.5453	20.1159	32.6326	14.185	182.118	0.869604	0.671828	-1.29439	0.195532	0.738238	transposase family protein	I5Q79_RS00765
I5Q79_RS00770	NZ_CP065319.1	936	12.5014	15.776	9.65369	9.50202	16.5771	8.00089	251.33	0.752555	0.684646	-1.09919	0.271685	0.809623	transposase	I5Q79_RS00770
I5Q79_RS00775	NZ_CP065319.1	74	3810.24	2592.85	1557.3	570.27	510.619	130.732	2154.36	-2.4584	0.700296	3.51052	0.000447234	0.0108922	#N/A	I5Q79_RS00775
I5Q79_RS00780	NZ_CP065319.1	74	5867.87	4360.42	2437.7	881.1	776.904	208.523	3369.31	-2.46846	0.691031	3.57214	0.000354078	0.00874656	#N/A	I5Q79_RS00780
I5Q79_RS00785	NZ_CP065319.1	74	5388.2	3981.04	2224.45	808.987	717.986	206.723	3104.04	-2.42228	0.693581	3.49243	0.000478655	0.0115922	#N/A	I5Q79_RS00785
I5Q79_RS00790	NZ_CP065319.1	2301	20.9583	24.5998	26.521	26.5768	23.4619	21.5197	1328.86	1.10363	0.682076	-1.61804	0.105653	0.616704	patatin-like phospholipase family protein	I5Q79_RS00790
I5Q79_RS00795	NZ_CP065319.1	2046	26.5856	50.3419	92.0073	58.5491	20.4111	38.2696	2113.6	0.863726	0.718131	-1.20274	0.229076	0.769921	molecular chaperone HtpG	htpG
I5Q79_RS00800	NZ_CP065319.1	2532	44.4155	71.0625	73.0541	69.2587	54.4769	51.8698	3556.13	1.09583	0.651008	-1.68328	0.0923204	0.590729	ATP-dependent Clp protease ATP-binding subunit	I5Q79_RS00800
I5Q79_RS00805	NZ_CP065319.1	2577	195.135	236.417	224.431	244.087	244.257	169.573	12996.2	1.00348	0.648217	-1.54807	0.121606	0.648092	DNA gyrase subunit A	gyrA
I5Q79_RS00810	NZ_CP065319.1	1215	282.474	304.284	453.76	390.185	313.985	368.371	10853.8	1.28244	0.714481	-1.79493	0.0726648	0.533644	tetratricopeptide repeat protein	I5Q79_RS00810
I5Q79_RS00820	NZ_CP065319.1	1494	152.187	208.779	194.24	179.331	216.725	155.444	6474.77	1.09714	0.658651	-1.66574	0.095766	0.597058	proline--tRNA ligase	I5Q79_RS00820
I5Q79_RS00825	NZ_CP065319.1	678	436.014	29.5767	37.0844	40.9819	39.5289	21.1083	1783.74	-2.19486	1.04383	2.1027	NA	NA	response regulator transcription factor	I5Q79_RS00825
I5Q79_RS00830	NZ_CP065319.1	1275	134.322	13.0112	16.2281	16.3566	13.5105	8.90446	1105.64	-1.859	1.00183	1.8556	NA	NA	HAMP domain-containing histidine kinase	I5Q79_RS00830
I5Q79_RS00835	NZ_CP065319.1	438	773.851	48.6966	101.804	99.5678	111.252	63.8277	2291.92	-1.53601	1.02764	1.4947	NA	NA	PepSY-like domain-containing protein	I5Q79_RS00835
I5Q79_RS00840	NZ_CP065319.1	861	554.875	54.2031	107.227	93.5374	104.155	70.0779	3669.75	-1.05996	0.978994	1.08271	NA	NA	PepSY-like domain-containing protein	I5Q79_RS00840
I5Q79_RS00845	NZ_CP065319.1	4446	16.496	28.2307	22.6652	20.6527	20.0646	11.7728	1835.77	0.644815	0.590243	-1.09246	0.274633	0.809734	translocation/assembly module TamB	I5Q79_RS00845
I5Q79_RS00850	NZ_CP065319.1	1020	26.3998	90.9713	51.1621	41.3124	45.3842	33.4701	1012.87	0.850077	0.623606	-1.36316	0.172831	0.714238	tRNA (adenosine(37)-N6)-threonylcarbamoyltransferase complex transferase subunit TsaD	tsaD
I5Q79_RS00855	NZ_CP065319.1	1233	20.2509	56.6269	39.9873	28.8528	29.5361	30.2387	956.446	1.04618	0.674311	-1.55147	0.120788	0.646392	competence/damage-inducible protein A	I5Q79_RS00855
I5Q79_RS00860	NZ_CP065319.1	261	648.667	579.03	911.412	658.728	635.267	609.187	4280.67	0.963203	0.712879	-1.35115	0.176649	0.717613	50S ribosomal protein L28	I5Q79_RS00860
I5Q79_RS00865	NZ_CP065319.1	189	351.265	370.388	686.644	508.871	397.362	543.166	2347.72	1.38249	0.740542	-1.86686	0.0619205	0.499394	50S ribosomal protein L33	rpmG
I5Q79_RS00870	NZ_CP065319.1	159	431.398	428.233	783.255	530.817	338.458	500.664	1976.18	1.03233	0.741909	-1.39145	0.164089	0.703517	DUF4295 domain-containing protein	I5Q79_RS00870
I5Q79_RS00875	NZ_CP065319.1	960	220.318	293.294	238.719	318.314	369.737	207.375	6028.72	1.19535	0.627178	-1.90591	0.0566618	0.479623	signal recognition particle-docking protein FtsY	ftsY
I5Q79_RS00880	NZ_CP065319.1	1311	79.6573	93.1664	82.1087	103.632	110.105	75.3984	2820.42	1.16662	0.660654	-1.76586	0.0774201	0.548379	30S ribosomal protein S12 methylthiotransferase RimO	rimO
I5Q79_RS00885	NZ_CP065319.1	273	75.681	114.188	81.7865	91.6687	98.9535	61.6968	528.666	0.899245	0.634495	-1.41726	0.156407	0.694977	HU family DNA-binding protein	I5Q79_RS00885
I5Q79_RS00890	NZ_CP065319.1	1335	50.2431	48.8182	46.349	61.0615	56.1918	45.4558	1678.6	1.13557	0.693823	-1.63669	0.101695	0.609072	HU family DNA-binding protein	I5Q79_RS00890
I5Q79_RS00895	NZ_CP065319.1	996	93.3967	129.312	137.923	112.39	108.105	101.331	2689.07	1.04193	0.677215	-1.53855	0.123913	0.651579	AAA family ATPase	I5Q79_RS00895
I5Q79_RS00900	NZ_CP065319.1	870	151.099	169.832	176.412	165.751	168.618	151.909	3498.19	1.09159	0.69632	-1.56766	0.11696	0.63775	DUF58 domain-containing protein	I5Q79_RS00900
I5Q79_RS00905	NZ_CP065319.1	1089	87.4438	117.934	122.116	106.171	95.1048	94.6845	2714.56	1.05742	0.684459	-1.5449	0.122369	0.649162	hypothetical protein	I5Q79_RS00905
I5Q79_RS00910	NZ_CP065319.1	984	49.8054	61.1372	72.8633	60.0905	50.0419	53.2201	1372.65	1.03471	0.694826	-1.48916	0.136446	0.67009	VWA domain-containing protein	I5Q79_RS00910
I5Q79_RS00915	NZ_CP065319.1	1029	51.5288	76.6228	87.3665	77.7891	63.597	66.5619	1746.33	1.19786	0.675689	-1.7728	0.0762621	0.545305	VWA domain-containing protein	I5Q79_RS00915
I5Q79_RS00920	NZ_CP065319.1	723	54.5124	70.096	88.3897	68.718	56.1054	55.8447	1105.67	0.95184	0.677045	-1.40588	0.159761	0.6984	tetratricopeptide repeat protein	I5Q79_RS00920
I5Q79_RS00925	NZ_CP065319.1	1830	40.0238	44.8279	55.9597	48.3658	39.3573	45.3644	2084.09	1.13408	0.71305	-1.59046	0.111731	0.628224	BatD family protein	I5Q79_RS00925
I5Q79_RS00930	NZ_CP065319.1	834	33.6964	34.3179	58.2543	43.392	33.16	45.5362	891.47	1.25959	0.743234	-1.69474	0.0901251	0.584244	tetratricopeptide repeat protein	I5Q79_RS00930
I5Q79_RS00935	NZ_CP065319.1	291	377.375	200.781	613.145	584.495	426.707	365.599	2992.54	1.16218	0.725038	-1.60292	0.108953	0.624278	hypothetical protein	I5Q79_RS00935
I5Q79_RS00950	NZ_CP065319.1	73	26.1565	11.2377	16.1451	10.0828	2.92768	1.46031	16.0626	-1.70934	0.9193	1.8594	0.0629708	0.502141	#N/A	I5Q79_RS00950
I5Q79_RS00960	NZ_CP065319.1	3987	6.33637	2.26332	2.15137	4.04607	3.14122	2.57349	348.15	0.440281	0.840668	-0.523727	0.600468	0.94028	response regulator	I5Q79_RS00960
I5Q79_RS00965	NZ_CP065319.1	420	13.6387	13.8895	19.4873	17.0868	16.487	15.2289	165.653	1.18969	0.71102	-1.67321	0.0942853	0.59425	DUF1893 domain-containing protein	I5Q79_RS00965
I5Q79_RS00970	NZ_CP065319.1	1404	23.6777	23.7613	19.6805	24.3776	30.201	20.6524	814.994	1.12353	0.700061	-1.6049	0.108517	0.623239	aldo/keto reductase	I5Q79_RS00970
I5Q79_RS00975	NZ_CP065319.1	1509	23.62	32.3163	20.7409	26.0144	32.8583	22.5533	950.511	1.13279	0.681077	-1.66323	0.0962664	0.598453	4Fe-4S binding protein	I5Q79_RS00975
I5Q79_RS00985	NZ_CP065319.1	729	5.03699	17.7549	11.4967	6.47868	7.79832	8.48142	154.903	0.978244	0.716558	-1.3652	0.17219	0.713929	hypothetical protein	I5Q79_RS00985
I5Q79_RS00990	NZ_CP065319.1	486	11.8873	30.946	16.8408	16.4071	11.3457	10.4738	162.002	0.58305	0.646498	-0.90186	0.367131	0.867357	threonine/serine exporter family protein	I5Q79_RS00990
I5Q79_RS00995	NZ_CP065319.1	768	6.82119	16.2598	12.0212	10.7021	5.45433	6.76677	155.494	0.65771	0.667956	-0.984661	0.324791	0.850833	threonine/serine exporter family protein	I5Q79_RS00995
I5Q79_RS01000	NZ_CP065319.1	891	0.989082	0.818407	1.32277	2.06522	3.07029	3.73887	60.1208	2.85208	0.84909	-3.35898	0.000782302	0.0182316	endonuclease/exonuclease/phosphatase family protein	I5Q79_RS01000
I5Q79_RS01005	NZ_CP065319.1	2172	1.73567	1.46881	1.59774	2.79575	3.20778	3.6933	161.004	2.20395	0.791262	-2.78537	0.00534671	0.0995904	hypothetical protein	I5Q79_RS01005
I5Q79_RS01010	NZ_CP065319.1	894	2.6287	1.12153	2.12398	2.33273	2.82092	3.45803	65.8142	1.64773	0.876856	-1.87914	0.0602256	0.492507	endonuclease/exonuclease/phosphatase family protein	I5Q79_RS01010
I5Q79_RS01015	NZ_CP065319.1	1746	3.16863	1.77497	2.17507	3.02119	4.48006	3.57174	148.684	1.57154	0.803221	-1.95655	0.0504006	0.456017	RagB/SusD family nutrient uptake outer membrane protein	I5Q79_RS01015
I5Q79_RS01020	NZ_CP065319.1	3501	3.13252	2.65561	3.14201	4.30989	4.82261	4.89471	378.907	1.7828	0.755392	-2.3601	0.01827	0.257761	TonB-dependent receptor	I5Q79_RS01020
I5Q79_RS01025	NZ_CP065319.1	993	10.0582	22.2138	15.9572	14.207	13.8606	12.2652	331.036	1.02654	0.655816	-1.56529	0.117514	0.639153	FecR domain-containing protein	I5Q79_RS01025
I5Q79_RS01030	NZ_CP065319.1	621	8.35702	12.0359	13.8124	8.6919	5.64416	4.33449	107.218	0.126088	0.630307	-0.200043	0.841447	0.980578	RNA polymerase sigma-70 factor	I5Q79_RS01030
I5Q79_RS01035	NZ_CP065319.1	1209	0.242975	0.0753929	0.216633	0	0	0.110218	3.5963	-0.448071	1.63766	0.273604	0.784389	0.972771	site-specific integrase	I5Q79_RS01035
I5Q79_RS01040	NZ_CP065319.1	888	128.739	129.848	104.999	137.663	144.213	128.571	2934.45	1.22449	0.723588	-1.69225	0.0905983	0.585428	SDR family oxidoreductase	I5Q79_RS01040
I5Q79_RS01045	NZ_CP065319.1	2274	1.70088	1.16242	0.892609	1.32169	1.16541	0.832101	63.8507	0.559959	0.775681	-0.721893	0.47036	0.90822	GH92 family glycosyl hydrolase	I5Q79_RS01045
I5Q79_RS01050	NZ_CP065319.1	969	1.11157	0.470331	1.21629	1.51919	1.23513	1.37516	31.0918	1.56832	0.862109	-1.81917	0.0688858	0.523131	1,4-beta-mannosyl-N-acetylglucosamine phosphorylase	I5Q79_RS01050
I5Q79_RS01055	NZ_CP065319.1	1326	0.738455	0.481184	0.93821	0.555087	0.934827	0.422069	19.9942	0.644316	0.804999	-0.800394	0.423483	0.892128	MFS transporter	I5Q79_RS01055
I5Q79_RS01060	NZ_CP065319.1	3171	67.4564	76.5764	61.6778	73.4266	82.2801	50.8472	5009.38	0.929561	0.659649	-1.40918	0.158783	0.697338	UvrD-helicase domain-containing protein	I5Q79_RS01060
I5Q79_RS01065	NZ_CP065319.1	2868	20.929	21.4209	17.625	19.0556	21.4168	16.6241	1356.23	0.933936	0.706628	-1.32168	0.186275	0.728531	PD-(D/E)XK nuclease family protein	I5Q79_RS01065
I5Q79_RS01070	NZ_CP065319.1	543	85.7468	97.6968	86.8206	112.621	112.489	95.0197	1336.56	1.3114	0.691732	-1.89582	0.0579836	0.485409	ParB/RepB/Spo0J family partition protein	I5Q79_RS01070
I5Q79_RS01075	NZ_CP065319.1	1305	141.851	157.225	116.906	149.371	158.858	90.7348	3972.46	0.790931	0.654229	-1.20895	0.226682	0.766938	DUF3440 domain-containing protein	I5Q79_RS01075
I5Q79_RS01080	NZ_CP065319.1	408	48.3595	79.9797	50.5522	57.5787	49.5539	30.2433	445.474	0.569358	0.611875	-0.930514	0.352105	0.860444	hypothetical protein	I5Q79_RS01080
I5Q79_RS01090	NZ_CP065319.1	294	0.666116	0	0.445423	0.20863	0.145388	0.362594	2.71807	0.385922	1.61038	-0.239646	0.810605	0.976693	hypothetical protein	I5Q79_RS01090
I5Q79_RS01095	NZ_CP065319.1	177	0.829823	1.02994	0.369928	1.38615	0.241492	0.451706	2.78311	0.647989	1.42008	-0.456306	0.64817	0.949352	hypothetical protein	I5Q79_RS01095
I5Q79_RS01100	NZ_CP065319.1	360	0.271997	0.506389	0.181881	0.851905	0	0.148059	2.25891	0.722518	1.61445	-0.447531	0.654492	0.950679	hypothetical protein	I5Q79_RS01100
I5Q79_RS01105	NZ_CP065319.1	258	0	1.76647	0.761363	0.475482	0.828375	0.516486	3.58197	1.1238	1.333	-0.843061	0.399194	0.883962	hypothetical protein	I5Q79_RS01105
I5Q79_RS01110	NZ_CP065319.1	144	64.5994	38.6122	30.0104	27.6869	37.698	27.2059	132.908	0.28488	0.807093	-0.352971	0.724111	0.961325	hypothetical protein	I5Q79_RS01110
I5Q79_RS01115	NZ_CP065319.1	381	0.899519	0.239239	1.03114	0.804949	1.0097	0.279797	5.62089	0.415183	1.08617	-0.382244	0.702281	0.958714	single-stranded DNA-binding protein	I5Q79_RS01115
I5Q79_RS01120	NZ_CP065319.1	282	347.578	413.731	588.134	602.931	518.387	584.33	3772.38	1.60148	0.706314	-2.26737	0.0233674	0.300064	integration host factor subunit beta	I5Q79_RS01120
I5Q79_RS01125	NZ_CP065319.1	612	59.8394	81.4691	103.03	93.7095	93.7997	54.5642	1073.59	0.981773	0.599776	-1.6369	0.101652	0.609072	recombinase family protein	I5Q79_RS01125
I5Q79_RS01130	NZ_CP065319.1	1050	3.77688	4.25367	4.55222	3.15448	3.41953	2.94426	89.9929	0.715316	0.719742	-0.993851	0.320296	0.847446	hypothetical protein	I5Q79_RS01130
I5Q79_RS01135	NZ_CP065319.1	447	3.83352	2.6509	2.92963	3.84215	2.86874	3.15992	37.249	1.03875	0.81981	-1.26706	0.205133	0.748418	hypothetical protein	I5Q79_RS01135
I5Q79_RS01140	NZ_CP065319.1	402	1.46148	1.13371	1.95454	2.74644	1.27594	1.98886	18.747	1.50765	0.87889	-1.7154	0.0862711	0.573103	hypothetical protein	I5Q79_RS01140
I5Q79_RS01145	NZ_CP065319.1	591	1.15979	1.5423	1.77265	1.34921	0.723251	0.721507	14.8551	0.332226	0.811692	-0.4093	0.682319	0.955015	hypothetical protein	I5Q79_RS01145
I5Q79_RS01150	NZ_CP065319.1	846	2.14126	2.58582	3.32804	1.59506	2.12205	2.26814	48.6287	0.89811	0.78657	-1.14181	0.253535	0.791836	hypothetical protein	I5Q79_RS01150
I5Q79_RS01155	NZ_CP065319.1	1431	1.30011	2.16569	2.33357	1.80025	2.35974	2.2721	74.9265	1.5058	0.736244	-2.04525	0.0408303	0.411727	plasmid recombination protein	I5Q79_RS01155
I5Q79_RS01160	NZ_CP065319.1	1401	3.80913	2.27713	3.03784	2.23283	1.83058	1.46474	77.5533	0.0875164	0.760567	-0.115067	0.908392	0.988107	OmpA family protein	I5Q79_RS01160
I5Q79_RS01165	NZ_CP065319.1	597	1.64019	5.64917	1.86451	3.08227	3.07872	1.83028	34.8426	0.964535	0.697129	-1.38358	0.166486	0.706183	DUF2284 domain-containing protein	I5Q79_RS01165
I5Q79_RS01170	NZ_CP065319.1	759	16.3844	19.9353	17.5123	38.5479	15.2054	10.0774	303.801	0.916986	0.617447	-1.48512	0.137511	0.671845	ABC transporter ATP-binding protein	I5Q79_RS01170
I5Q79_RS01175	NZ_CP065319.1	981	45.3662	68.9433	54.4642	102.541	32.0254	25.075	1045.74	0.646293	0.61015	-1.05924	0.289492	0.822759	iron ABC transporter permease	I5Q79_RS01175
I5Q79_RS01180	NZ_CP065319.1	1140	8.07403	14.9518	15.3929	15.2805	12.6733	11.2213	340.379	1.25079	0.640714	-1.95218	0.0509168	0.459125	ABC transporter substrate-binding protein	I5Q79_RS01180
I5Q79_RS01185	NZ_CP065319.1	2079	6.26418	12.6707	10.3932	11.0637	9.6015	9.20403	486.243	1.3054	0.657053	-1.98674	0.0469508	0.440109	TonB-dependent receptor	I5Q79_RS01185
I5Q79_RS01190	NZ_CP065319.1	501	6.44976	15.2826	12.1544	14.9364	9.04367	8.67077	121.956	1.15126	0.638375	-1.80342	0.0713224	0.531271	transposase	I5Q79_RS01190
I5Q79_RS01195	NZ_CP065319.1	1080	11.6959	20.34	16.9756	18.6283	14.9209	12.6097	386.906	1.0554	0.638086	-1.65401	0.0981245	0.602536	glutaminyl-peptide cyclotransferase	I5Q79_RS01195
I5Q79_RS01200	NZ_CP065319.1	2055	18.5355	26.4357	32.6271	29.4299	25.9793	24.9388	1306.08	1.27574	0.669593	-1.90525	0.056748	0.479623	DUF4971 domain-containing protein	I5Q79_RS01200
I5Q79_RS01205	NZ_CP065319.1	1902	23.2185	34.2651	41.6892	39.2145	33.9796	34.9877	1625.5	1.391	0.677869	-2.05202	0.0401678	0.408741	PKD domain-containing protein	I5Q79_RS01205
I5Q79_RS01210	NZ_CP065319.1	969	184.217	340.896	279.815	197.874	193.738	195.356	5135.3	0.856575	0.67802	-1.26335	0.206464	0.750243	DUF4465 domain-containing protein	I5Q79_RS01210
I5Q79_RS01220	NZ_CP065319.1	468	0.209229	0	0	0.131062	0	0.0569459	0.933776	0.0157425	2.57041	-0.0061245	0.995113	NA	hypothetical protein	I5Q79_RS01220
I5Q79_RS01225	NZ_CP065319.1	255	0	0	0	0.240538	0	0	0.152118	1.22432	4.07669	-0.300321	0.763932	NA	hypothetical protein	I5Q79_RS01225
I5Q79_RS01230	NZ_CP065319.1	375	0.130559	0.486134	0.698423	0	0.227969	0.0710684	1.54749	-0.892957	1.78733	0.499603	0.617355	0.943743	hypothetical protein	I5Q79_RS01230
I5Q79_RS01235	NZ_CP065319.1	1689	7.85556	4.42528	6.04763	4.03104	5.26393	3.73961	211.049	0.371345	0.766656	-0.48437	0.628123	0.945965	ssDNA-binding domain-containing protein	I5Q79_RS01235
I5Q79_RS01240	NZ_CP065319.1	609	4.42163	2.39475	4.19312	3.22297	3.43918	3.23834	54.225	0.836946	0.812029	-1.03068	0.302689	0.834765	hypothetical protein	I5Q79_RS01240
I5Q79_RS01245	NZ_CP065319.1	1557	5.09406	4.27357	7.06497	3.07277	2.82765	3.44045	156.456	0.409065	0.766397	-0.53375	0.593514	0.93933	glucosaminidase domain-containing protein	I5Q79_RS01245
I5Q79_RS01250	NZ_CP065319.1	2262	2.90034	3.46548	3.32886	2.30489	2.66442	2.42707	153.018	0.780181	0.722202	-1.08028	0.280017	0.815094	ssDNA-binding domain-containing protein	I5Q79_RS01250
I5Q79_RS01255	NZ_CP065319.1	1800	20.155	11.5963	14.0412	12.4719	11.1372	7.0032	513.741	0.105933	0.724314	-0.146253	0.883722	0.98546	hypothetical protein	I5Q79_RS01255
I5Q79_RS01260	NZ_CP065319.1	282	3.99315	2.58582	2.55407	1.08754	2.27363	1.89012	16.7539	0.218451	0.938448	-0.232779	0.815933	0.977095	hypothetical protein	I5Q79_RS01260
I5Q79_RS01265	NZ_CP065319.1	831	16.6144	7.89748	10.2431	9.59546	9.10435	5.86892	190.793	0.16082	0.763721	-0.210574	0.83322	0.979092	M23 family metallopeptidase	I5Q79_RS01265
I5Q79_RS01270	NZ_CP065319.1	666	16.9815	9.99092	11.1095	8.3809	8.79272	6.44258	159.217	0.111133	0.764233	-0.145418	0.884381	0.985483	hypothetical protein	I5Q79_RS01270
I5Q79_RS01275	NZ_CP065319.1	684	1.43157	1.46586	1.53163	1.07609	1.68727	1.90918	28.9586	1.38224	0.864919	-1.59812	0.110017	0.626127	hypothetical protein	I5Q79_RS01275
I5Q79_RS01280	NZ_CP065319.1	690	7.2375	5.68037	6.35793	3.55578	4.58416	4.13278	87.0135	0.410872	0.780365	-0.526512	0.598532	0.939974	hypothetical protein	I5Q79_RS01280
I5Q79_RS01285	NZ_CP065319.1	498	44.3389	21.9639	20.3794	20.3225	18.368	10.1679	251.434	-0.295433	0.762998	0.387201	0.698608	0.95827	PH domain-containing protein	I5Q79_RS01285
I5Q79_RS01290	NZ_CP065319.1	1389	23.8629	11.484	13.7177	14.0868	14.0942	13.1239	539.769	0.605334	0.80542	-0.751576	0.452306	0.901616	toprim domain-containing protein	I5Q79_RS01290
I5Q79_RS01295	NZ_CP065319.1	1578	54.0168	32.174	34.3568	30.7074	33.2364	28.8293	1397.06	0.516804	0.77607	-0.665924	0.50546	0.917984	hypothetical protein	I5Q79_RS01295
I5Q79_RS01300	NZ_CP065319.1	225	19.8014	9.31756	12.2224	11.7222	7.40899	5.68547	55.887	-0.1165	0.792347	0.147032	0.883107	0.98546	hypothetical protein	I5Q79_RS01300
I5Q79_RS01305	NZ_CP065319.1	759	70.7623	32.545	41.7536	37.8205	37.1125	26.6155	743.816	0.196502	0.774333	-0.253769	0.799674	0.97553	DUF4099 domain-containing protein	I5Q79_RS01305
I5Q79_RS01310	NZ_CP065319.1	654	2.02127	1.95122	3.30389	2.62606	1.69931	2.07826	35.9304	0.977909	0.780616	-1.25274	0.2103	0.753828	M23 family metallopeptidase	I5Q79_RS01310
I5Q79_RS01315	NZ_CP065319.1	1275	57.3691	70.9898	81.2944	90.9233	100.139	79.5548	2551.35	1.49839	0.669823	-2.237	0.0252865	0.315321	ATP-binding protein	I5Q79_RS01315
I5Q79_RS01320	NZ_CP065319.1	225	0	0.405111	0	0	0	0	0.138822	-0.726849	4.08047	0.178129	0.858622	NA	hypothetical protein	I5Q79_RS01320
I5Q79_RS01325	NZ_CP065319.1	633	0	0.143997	0.206879	0.0968991	0	0	0.525403	-0.968055	2.98651	0.324143	0.74583	NA	hypothetical protein	I5Q79_RS01325
I5Q79_RS01330	NZ_CP065319.1	219	0.894238	0.832421	1.49491	0.560157	0	0	2.08778	-2.33854	1.76858	1.32227	0.18608	0.728242	hypothetical protein	I5Q79_RS01330
I5Q79_RS01335	NZ_CP065319.1	342	0	0	0	0	0	0	0	NA	NA	NA	NA	NA	hypothetical protein	I5Q79_RS01335
I5Q79_RS01340	NZ_CP065319.1	363	0	0	0	0	0	0.0734178	0.321787	1.22432	4.07669	-0.300321	0.763932	NA	hypothetical protein	I5Q79_RS01340
I5Q79_RS01345	NZ_CP065319.1	756	1189.54	979.743	923.523	1082.81	863.59	311.629	13379.4	0.0380564	0.625196	-0.0608712	0.951462	0.992664	ParA family protein	I5Q79_RS01345
I5Q79_RS01350	NZ_CP065319.1	255	19.7758	33.6004	40.8269	33.6753	33.6925	41.7004	230.106	1.65484	0.728389	-2.27192	0.0230915	0.298379	hypothetical protein	I5Q79_RS01350
I5Q79_RS01355	NZ_CP065319.1	1728	2.12498	2.69019	3.06924	2.6622	2.84466	2.19004	105.252	1.07499	0.683924	-1.5718	0.115998	0.635114	ParB/RepB/Spo0J family partition protein	I5Q79_RS01355
I5Q79_RS01360	NZ_CP065319.1	1692	0.173615	0.43097	0.309585	0.0362513	0.176838	0.110257	6.70486	-0.155031	1.04601	0.148213	0.882175	0.985103	transposase	I5Q79_RS01360
I5Q79_RS01365	NZ_CP065319.1	276	0.532169	0	0	0	0	0	0.689808	-2.71491	3.35444	0.80935	0.418314	NA	hypothetical protein	I5Q79_RS01365
I5Q79_RS01370	NZ_CP065319.1	273	0.358678	0	0.239843	0	0.313144	0	0.826301	-0.826143	2.59421	0.318457	0.750139	NA	hypothetical protein	I5Q79_RS01370
I5Q79_RS01375	NZ_CP065319.1	381	0.642514	0	0.343712	0.32198	0.336568	0.0699492	2.38396	-0.368913	1.58286	0.233067	0.815709	0.977095	hypothetical protein	I5Q79_RS01375
I5Q79_RS01390	NZ_CP065319.1	1215	119.316	186.051	130.362	110.71	124.257	68.3485	3085.07	0.440652	0.612449	-0.719492	0.471838	0.908488	PDDEXK nuclease domain-containing protein	I5Q79_RS01390
I5Q79_RS01395	NZ_CP065319.1	2187	1.09694	1.45873	1.61672	0.757249	1.07496	1.14548	63.6642	0.865201	0.776545	-1.11417	0.265207	0.804831	type IV secretory system conjugative DNA transfer family protein	I5Q79_RS01395
I5Q79_RS01400	NZ_CP065319.1	657	7.75006	5.68821	7.57422	3.4543	3.90358	2.59611	72.2133	-0.200992	0.733017	0.274198	0.783933	0.972692	hypothetical protein	I5Q79_RS01400
I5Q79_RS01405	NZ_CP065319.1	513	0.763502	0.888402	2.04217	1.19566	1.08319	1.03901	13.986	1.07318	0.868912	-1.23508	0.216799	0.758871	hypothetical protein	I5Q79_RS01405
I5Q79_RS01410	NZ_CP065319.1	852	1.03436	1.71174	0.845363	0.71992	0.752538	0.531762	16.5101	0.185872	0.811547	-0.229034	0.818842	0.977338	conjugative transposon protein TraN	traN
I5Q79_RS01415	NZ_CP065319.1	786	4.734	4.05885	7.41408	3.66774	4.40493	3.66192	84.7625	0.659335	0.738871	-0.892355	0.372202	0.870793	site-specific DNA-methyltransferase	I5Q79_RS01415
I5Q79_RS01420	NZ_CP065319.1	1152	7.05493	5.22214	4.77438	2.92842	3.59912	2.84551	117.211	0.0663336	0.770709	-0.0860683	0.931412	0.991154	conjugative transposon protein TraM	traM
I5Q79_RS01425	NZ_CP065319.1	483	0.405462	0.943583	1.22007	1.39691	2.21243	1.48979	16.1454	2.29536	0.853783	-2.68846	0.00717817	0.127396	N-6-adenine-methyltransferase	I5Q79_RS01425
I5Q79_RS01430	NZ_CP065319.1	381	1.67054	1.1962	3.43712	1.6099	2.91692	1.60883	18.1897	0.99544	0.837415	-1.18871	0.234555	0.774714	hypothetical protein	I5Q79_RS01430
I5Q79_RS01435	NZ_CP065319.1	615	2.38827	1.18569	2.02287	1.59576	1.87657	2.16672	32.1234	1.09489	0.88644	-1.23515	0.216773	0.758871	conjugative transposon protein TraK	traK
I5Q79_RS01440	NZ_CP065319.1	396	1.97816	1.84142	3.14158	1.39403	2.26674	2.28819	21.9433	1.06814	0.869278	-1.22877	0.219159	0.761225	hypothetical protein	I5Q79_RS01440
I5Q79_RS01445	NZ_CP065319.1	1134	7.64183	6.26958	8.0836	4.86803	4.90012	4.30077	156.715	0.38262	0.732406	-0.522415	0.601381	0.94028	membrane protein	I5Q79_RS01445
I5Q79_RS01450	NZ_CP065319.1	768	4.46246	2.25501	4.00707	1.91679	1.83666	1.31865	44.2335	-0.289502	0.788701	0.367062	0.713573	0.959614	DUF5045 domain-containing protein	I5Q79_RS01450
I5Q79_RS01455	NZ_CP065319.1	726	2.49518	2.38547	3.15661	1.35178	2.11954	2.20253	41.475	0.769788	0.821786	-0.936726	0.3489	0.858773	hypothetical protein	I5Q79_RS01455
I5Q79_RS01460	NZ_CP065319.1	2547	6.13196	3.68608	5.60425	3.17884	3.40678	2.65774	240.312	0.165293	0.747992	-0.220982	0.825106	0.978289	hypothetical protein	I5Q79_RS01460
I5Q79_RS01465	NZ_CP065319.1	2709	6.7412	5.2826	6.50179	4.34726	3.91309	5.4108	376.186	0.768213	0.792119	-0.96982	0.332136	0.852647	hypothetical protein	I5Q79_RS01465
I5Q79_RS01470	NZ_CP065319.1	297	61.3231	46.6492	52.029	41.511	37.707	41.8155	347.477	0.665581	0.767331	-0.867398	0.385724	0.876273	DUF4133 domain-containing protein	I5Q79_RS01470
I5Q79_RS01475	NZ_CP065319.1	378	26.2931	19.7733	28.9277	21.0948	24.4252	30.7399	264.626	1.26742	0.799208	-1.58585	0.112774	0.630353	DUF4134 domain-containing protein	I5Q79_RS01475
I5Q79_RS01480	NZ_CP065319.1	327	64.9799	53.5193	65.0767	44.8305	45.2278	43.6028	416.169	0.611777	0.739677	-0.827087	0.408188	0.888697	DUF4134 domain-containing protein	I5Q79_RS01480
I5Q79_RS01485	NZ_CP065319.1	444	97.9191	68.1573	93.9391	67.2775	69.026	53.6014	775.723	0.471808	0.722378	-0.653131	0.513672	0.920801	hypothetical protein	I5Q79_RS01485
I5Q79_RS01490	NZ_CP065319.1	888	1.21296	1.64234	1.62218	2.21035	1.10711	1.7407	36.256	1.41136	0.791061	-1.78413	0.0744026	0.538462	toprim domain-containing protein	I5Q79_RS01490
I5Q79_RS01495	NZ_CP065319.1	1101	4.31342	2.64923	3.15194	3.17549	4.19289	4.47809	114.617	1.31022	0.828011	-1.58237	0.113565	0.631121	AAA family ATPase	I5Q79_RS01495
I5Q79_RS01500	NZ_CP065319.1	375	3.7862	2.67374	4.01593	1.79922	4.10344	2.55846	28.6347	0.697529	0.832342	-0.838032	0.402013	0.885078	helix-turn-helix domain-containing protein	I5Q79_RS01500
I5Q79_RS01505	NZ_CP065319.1	705	31.8063	15.7735	18.2036	18.7057	11.0953	14.6673	325.584	0.311719	0.818759	-0.380721	0.70341	0.958714	hypothetical protein	I5Q79_RS01505
I5Q79_RS01510	NZ_CP065319.1	1146	187.379	63.3119	69.7052	78.8926	48.4508	33.8598	2116.62	-0.562518	0.811076	0.693545	0.487968	0.912157	site-specific integrase	I5Q79_RS01510
I5Q79_RS01515	NZ_CP065319.1	282	0.520846	1.61614	0.928754	0	0.454725	0.378024	3.51379	-0.303465	1.35043	0.224717	0.822199	0.977865	hypothetical protein	I5Q79_RS01515
I5Q79_RS01520	NZ_CP065319.1	522	0.281377	1.39694	0.501741	0	0.491312	0.408439	5.59119	0.454276	1.23895	-0.366663	0.71387	0.9597	hypothetical protein	I5Q79_RS01520
I5Q79_RS01525	NZ_CP065319.1	74	17.8636	17.2446	18.5814	5.80216	2.31049	0.720288	12.8204	-2.23666	0.881214	2.53816	0.0111438	0.182348	#N/A	I5Q79_RS01525
I5Q79_RS01530	NZ_CP065319.1	1296	0.415552	0.562655	0.353658	0.47328	0.857522	0.678605	19.8402	1.79122	0.869488	-2.06009	0.0393899	0.404993	site-specific integrase	I5Q79_RS01530
I5Q79_RS01535	NZ_CP065319.1	318	1.38565	0.573271	2.47084	1.35019	1.07532	1.84376	12.8948	1.25571	1.01072	-1.2424	0.21409	0.756269	helix-turn-helix domain-containing protein	I5Q79_RS01535
I5Q79_RS01540	NZ_CP065319.1	294	2.66446	1.86021	2.0044	2.71219	2.76238	2.17556	17.6348	1.12379	0.864069	-1.30058	0.193403	0.736329	helix-turn-helix domain-containing protein	I5Q79_RS01540
I5Q79_RS01545	NZ_CP065319.1	705	9.37523	9.82611	9.8448	8.17829	11.9441	7.03124	152.716	0.868941	0.68999	-1.25935	0.207903	0.751308	hypothetical protein	I5Q79_RS01545
I5Q79_RS01550	NZ_CP065319.1	1887	12.1166	10.5786	14.4695	15.3749	11.4392	8.36099	512.039	0.801377	0.663326	-1.20812	0.227002	0.767376	hypothetical protein	I5Q79_RS01550
I5Q79_RS01555	NZ_CP065319.1	183	0.802615	0.996176	1.0734	0.335176	0	0	1.47126	-2.70598	2.00305	1.35093	0.176718	0.717613	hypothetical protein	I5Q79_RS01555
I5Q79_RS01560	NZ_CP065319.1	528	0	0	0	0	0	0	0	NA	NA	NA	NA	NA	antirestriction protein ArdA	I5Q79_RS01560
I5Q79_RS01565	NZ_CP065319.1	210	0	0.868096	0	0	0.407087	0	0.526841	0.0418615	3.30278	-0.0126746	0.989887	NA	hypothetical protein	I5Q79_RS01565
I5Q79_RS01570	NZ_CP065319.1	195	0	0	0	0	0	0	0	NA	NA	NA	NA	NA	hypothetical protein	I5Q79_RS01570
I5Q79_RS01575	NZ_CP065319.1	708	0	0	0	0	0	0	0	NA	NA	NA	NA	NA	SLOG family protein	I5Q79_RS01575
I5Q79_RS01580	NZ_CP065319.1	1716	0.0570624	0	0.114471	0.0357443	0.0747275	0.0310614	1.98105	0.505207	1.64111	-0.307845	0.7582	0.966405	ParB/RepB/Spo0J family partition protein	I5Q79_RS01580
I5Q79_RS01585	NZ_CP065319.1	2247	3.33369	4.46218	3.64248	3.52136	1.9213	2.04001	152.66	0.423387	0.684825	-0.618242	0.536416	0.925471	hypothetical protein	I5Q79_RS01585
I5Q79_RS01590	NZ_CP065319.1	1254	0.819897	0.944937	0.78322	1.41848	1.15893	0.828848	29.5893	1.34235	0.741672	-1.80989	0.0703126	0.528476	DUF2931 family protein	I5Q79_RS01590
I5Q79_RS01595	NZ_CP065319.1	849	1.09568	0.751532	1.23396	0.79471	1.4097	0.910329	21.7101	1.00295	0.841198	-1.19229	0.233148	0.773809	hypothetical protein	I5Q79_RS01595
I5Q79_RS01600	NZ_CP065319.1	813	0	0.112116	0	0.150891	0.157728	0.0983419	1.78221	3.236	1.93915	-1.66877	0.0951635	0.596438	hypothetical protein	I5Q79_RS01600
I5Q79_RS01605	NZ_CP065319.1	432	0	0	0	0.141984	0.19789	0	0.401315	2.33481	3.58058	-0.652075	0.514353	NA	DUF3872 domain-containing protein	I5Q79_RS01605
I5Q79_RS01610	NZ_CP065319.1	582	0.168246	0	0.112504	0	0.0734436	0.0457915	1.02349	-0.497417	2.28792	0.21741	0.827889	NA	conjugal transfer protein TraO	I5Q79_RS01610
I5Q79_RS01615	NZ_CP065319.1	939	0	0.0970714	0.139462	0.0653218	0.0455209	0.028382	0.971788	0.487431	2.11803	-0.230134	0.817988	NA	conjugative transposon protein TraN	traN
I5Q79_RS01620	NZ_CP065319.1	1404	0	0.0649217	0	0.0873749	0.0913337	0.018982	1.13864	2.58788	2.16797	-1.19369	0.2326	NA	conjugative transposon protein TraM	traM
I5Q79_RS01625	NZ_CP065319.1	270	0	0.337593	0.242508	0.227175	0	0	0.408171	-0.492297	3.27792	0.150186	0.880618	NA	TraL conjugative transposon family protein	I5Q79_RS01625
I5Q79_RS01630	NZ_CP065319.1	624	0.0784608	0.146074	0.104931	0	0.0685002	0.0427094	0.932375	-0.321813	2.19253	0.146777	0.883308	NA	conjugative transposon protein TraK	traK
I5Q79_RS01635	NZ_CP065319.1	1005	0	0.181393	0.0651514	0.061032	0.085063	0.0265181	1.11798	0.749485	2.00008	-0.374728	0.707863	NA	conjugative transposon protein TraJ	traJ
I5Q79_RS01640	NZ_CP065319.1	633	0	0	0	0	0	0.168409	1.28715	3.81805	2.77684	-1.37496	0.169144	0.709284	DUF4141 domain-containing protein	I5Q79_RS01640
I5Q79_RS01645	NZ_CP065319.1	360	0.407996	0	0	0	0	0	0.689808	-2.71491	3.35444	0.80935	0.418314	NA	DUF3876 domain-containing protein	I5Q79_RS01645
I5Q79_RS01650	NZ_CP065319.1	2502	0.0391363	0.0364309	0.0261699	0.0245152	0.068336	0	1.36644	0.083314	1.86916	-0.0445729	0.964448	0.994917	TraG family conjugative transposon ATPase	I5Q79_RS01650
I5Q79_RS01655	NZ_CP065319.1	321	0.152522	0	0	0.191081	0.133159	0	0.506652	0.96472	3.07407	-0.313825	0.753654	NA	DUF4133 domain-containing protein	I5Q79_RS01655
I5Q79_RS01660	NZ_CP065319.1	300	0	0	0	0	0	0	0	NA	NA	NA	NA	NA	DUF4134 domain-containing protein	I5Q79_RS01660
I5Q79_RS01665	NZ_CP065319.1	672	0	0	0	0	0	0	0	NA	NA	NA	NA	NA	hypothetical protein	I5Q79_RS01665
I5Q79_RS01670	NZ_CP065319.1	483	0	0	0	0.126992	0	0	0.152118	1.22432	4.07669	-0.300321	0.763932	NA	DUF3408 domain-containing protein	I5Q79_RS01670
I5Q79_RS01675	NZ_CP065319.1	783	0	0	0	0.156672	0.0545902	0	0.428834	2.4028	3.49924	-0.686663	0.492295	NA	ParA family protein	I5Q79_RS01675
I5Q79_RS01680	NZ_CP065319.1	159	0	0	0	0	0	0	0	NA	NA	NA	NA	NA	hypothetical protein	I5Q79_RS01680
I5Q79_RS01685	NZ_CP065319.1	429	0	0	0	0	0	0	0	NA	NA	NA	NA	NA	hypothetical protein	I5Q79_RS01685
I5Q79_RS01690	NZ_CP065319.1	1299	0	0	0.0504058	0	0	0	0.117232	-0.726849	4.08047	0.178129	0.858622	NA	relaxase/mobilization nuclease domain-containing protein	I5Q79_RS01690
I5Q79_RS01695	NZ_CP065319.1	2007	0	0	0	0.0305616	0	0.0132789	0.473904	2.35091	3.42885	-0.685627	0.492948	NA	YWFCY domain-containing protein	I5Q79_RS01695
I5Q79_RS01700	NZ_CP065319.1	1296	0.377774	0.562655	0.252613	0.946561	0.593669	0.205638	12.4991	1.1357	0.811758	-1.39907	0.161793	0.700781	tetratricopeptide repeat protein	I5Q79_RS01700
I5Q79_RS01705	NZ_CP065319.1	945	2.79769	1.73619	2.63294	4.15405	1.9902	1.07167	46.8159	0.511348	0.714527	-0.715646	0.47421	0.908941	sel1 repeat family protein	I5Q79_RS01705
I5Q79_RS01710	NZ_CP065319.1	1737	2.62132	1.9416	2.03556	2.96622	2.60845	1.59566	92.3021	0.85884	0.710981	-1.20797	0.227061	0.767376	tetratricopeptide repeat protein	I5Q79_RS01710
I5Q79_RS01715	NZ_CP065319.1	744	5.52769	4.28797	4.04832	6.76028	4.13653	3.68954	84.1548	0.886275	0.740001	-1.19767	0.231047	0.771895	energy transducer TonB	I5Q79_RS01715
I5Q79_RS01720	NZ_CP065319.1	1551	0	0	0.0422161	0.0790937	0	0.0343658	1.06504	2.41621	2.43833	-0.99093	0.32172	NA	DUF3945 domain-containing protein	I5Q79_RS01720
I5Q79_RS01725	NZ_CP065319.1	1026	1.28841	0.17768	0.701997	0.597828	0.958202	0.701333	20.8506	0.757805	0.996442	-0.760511	0.446949	0.899324	site-specific integrase	I5Q79_RS01725
I5Q79_RS01730	NZ_CP065319.1	1008	1.60284	0.54256	1.36411	0.791054	1.95063	2.08869	44.0129	1.61141	0.944808	-1.70555	0.0880927	0.578723	tyrosine-type recombinase/integrase	I5Q79_RS01730
I5Q79_RS01735	NZ_CP065319.1	1230	1.91062	0.444635	1.49054	1.5459	2.18933	1.71171	53.1388	1.33283	0.886151	-1.50406	0.132565	0.664649	tyrosine-type recombinase/integrase	I5Q79_RS01735
I5Q79_RS01740	NZ_CP065319.1	2055	0.0476492	0	0.0637247	0	0	0	0.694336	-2.75079	2.95062	0.932275	0.351195	NA	type IA DNA topoisomerase	I5Q79_RS01740
I5Q79_RS01745	NZ_CP065319.1	468	0	0	0	0	0	0	0	NA	NA	NA	NA	NA	helix-turn-helix domain-containing protein	I5Q79_RS01745
I5Q79_RS01750	NZ_CP065319.1	1131	9.35036	13.7007	10.0734	8.51453	8.84362	6.3151	232.942	0.570242	0.659994	-0.86401	0.387582	0.877935	PDDEXK nuclease domain-containing protein	I5Q79_RS01750
I5Q79_RS01755	NZ_CP065319.1	486	40.1952	34.8846	19.9396	28.9017	23.219	13.1608	279.873	0.103742	0.70714	-0.146707	0.883363	0.98546	dihydrofolate reductase family protein	I5Q79_RS01755
I5Q79_RS01760	NZ_CP065319.1	303	0	0	0	0	0	0	0	NA	NA	NA	NA	NA	helix-turn-helix domain-containing protein	I5Q79_RS01760
I5Q79_RS01765	NZ_CP065319.1	2103	0.442335	0.0866858	0.155676	0.174999	0.142277	0.101381	9.59177	-0.265684	1.07552	0.247029	0.804886	0.976415	AAA family ATPase	I5Q79_RS01765
I5Q79_RS01770	NZ_CP065319.1	411	0.357369	0.443553	0.318624	0	0	0.324217	2.81085	0.286773	1.70409	-0.168285	0.866359	0.983951	helix-turn-helix domain-containing protein	I5Q79_RS01770
I5Q79_RS01775	NZ_CP065319.1	822	1.13167	1.99599	3.26589	1.86549	2.44401	2.36679	44.8236	1.48544	0.764788	-1.94229	0.0521021	0.464012	RteC domain-containing protein	I5Q79_RS01775
I5Q79_RS01780	NZ_CP065319.1	666	1.98485	1.50548	1.47471	2.67084	2.50304	2.80112	41.2896	1.75319	0.831343	-2.10887	0.0349562	0.381671	hypothetical protein	I5Q79_RS01780
I5Q79_RS01785	NZ_CP065319.1	1125	3.69917	3.24089	4.53975	6.10645	6.5731	5.51965	147.811	1.73129	0.723488	-2.39298	0.016712	0.241996	hypothetical protein	I5Q79_RS01785
I5Q79_RS01790	NZ_CP065319.1	879	2.95205	3.62941	3.72453	3.76815	4.27928	2.78937	71.6904	1.0883	0.681836	-1.59613	0.11046	0.626901	helix-turn-helix transcriptional regulator	I5Q79_RS01790
I5Q79_RS01795	NZ_CP065319.1	600	29.2125	17.6223	24.4448	36.8023	42.3167	32.5582	489.324	1.54935	0.750814	-2.06356	0.0390593	0.403633	TetR/AcrR family transcriptional regulator	I5Q79_RS01795
I5Q79_RS01800	NZ_CP065319.1	1692	0.0578718	0.0538712	0.116094	0.253759	0.151575	0.0472529	3.72816	1.58372	1.21243	-1.30623	0.191473	0.73436	transposase	I5Q79_RS01800
I5Q79_RS01805	NZ_CP065319.1	1320	197.544	297.55	217.662	244.28	300.472	220.575	7808.59	1.22707	0.667356	-1.8387	0.0659595	0.513224	pyridoxal phosphate-dependent aminotransferase	I5Q79_RS01805
I5Q79_RS01810	NZ_CP065319.1	591	198.572	190.783	197.318	264.238	248.148	147.368	2798.06	1.00243	0.647553	-1.54803	0.121614	0.648092	YqgE/AlgH family protein	I5Q79_RS01810
I5Q79_RS01815	NZ_CP065319.1	537	22.1549	33.9479	28.2881	28.5555	26.6653	23.6233	343.777	1.07022	0.671717	-1.59325	0.111103	0.62753	GNAT family N-acetyltransferase	I5Q79_RS01815
I5Q79_RS01820	NZ_CP065319.1	459	83.5192	137.42	100.57	117.195	100.016	71.2426	1020.81	0.883593	0.621964	-1.42065	0.155419	0.693761	hypothetical protein	I5Q79_RS01820
I5Q79_RS01825	NZ_CP065319.1	618	42.6217	75.8109	69.2914	69.972	72.0011	44.6334	841.729	1.0682	0.59739	-1.7881	0.0737592	0.536918	recombination mediator RecR	recR
I5Q79_RS01835	NZ_CP065319.1	606	24.2374	31.4362	25.7155	27.0248	25.6747	16.4917	332.535	0.714192	0.640156	-1.11565	0.264571	0.804039	ribosome biogenesis GTP-binding protein YihA/YsxC	I5Q79_RS01835
I5Q79_RS01840	NZ_CP065319.1	624	21.7336	26.7315	20.3567	23.6895	18.4266	25.0704	370.906	1.2112	0.75405	-1.60626	0.108217	0.62279	DUF4923 family protein	I5Q79_RS01840
I5Q79_RS01845	NZ_CP065319.1	396	74.552	74.117	107.641	76.0519	64.2242	89.845	838.081	1.15482	0.757992	-1.52353	0.127626	0.65709	DUF1573 domain-containing protein	I5Q79_RS01845
I5Q79_RS01850	NZ_CP065319.1	1989	94.2268	88.0797	89.6402	116.476	145.919	110.314	5536.07	1.4729	0.709695	-2.07541	0.037949	0.397552	oligopeptide transporter, OPT family	I5Q79_RS01850
I5Q79_RS01855	NZ_CP065319.1	1557	43.6454	36.7644	38.3107	43.1369	61.6317	54.0031	1974.66	1.5102	0.755797	-1.99816	0.0456992	0.435616	DUF1460 domain-containing protein	I5Q79_RS01855
I5Q79_RS01860	NZ_CP065319.1	918	48.7462	31.7734	41.0124	56.2591	70.1693	75.5392	1475.13	1.84081	0.795084	-2.31524	0.0205996	0.278863	PorV/PorQ family protein	I5Q79_RS01860
I5Q79_RS01865	NZ_CP065319.1	684	83.5318	75.1588	72.1781	92.0954	109.11	73.3672	1414.72	1.1714	0.697645	-1.67908	0.093136	0.591856	lipoyl(octanoyl) transferase LipB	lipB
I5Q79_RS01870	NZ_CP065319.1	840	18.3015	22.462	21.2801	17.1598	10.3298	14.4675	340.716	0.642272	0.729061	-0.880958	0.378341	0.873394	helix-turn-helix domain-containing protein	I5Q79_RS01870
I5Q79_RS01875	NZ_CP065319.1	2211	80.9792	34.7533	32.4869	58.5352	58.3841	42.9834	2931.25	0.763839	0.809703	-0.943357	0.345498	0.857147	cadmium-translocating P-type ATPase	cadA
I5Q79_RS01880	NZ_CP065319.1	324	38.6841	38.2605	43.2473	45.6242	27.3088	22.2911	252.487	0.540251	0.663626	-0.81409	0.415594	0.889976	heavy-metal-associated domain-containing protein	I5Q79_RS01880
I5Q79_RS01885	NZ_CP065319.1	2223	21.2092	23.6998	12.8421	14.2375	11.21	10.562	787.408	0.30047	0.728897	-0.412225	0.680174	0.954348	TonB-dependent receptor	I5Q79_RS01885
I5Q79_RS01890	NZ_CP065319.1	399	90.1886	78.3571	100.759	75.7875	44.3511	41.1449	613.397	0.169535	0.685299	-0.247388	0.804608	0.976415	hypothetical protein	I5Q79_RS01890
I5Q79_RS01895	NZ_CP065319.1	852	131.478	126.241	123.961	128.938	156.929	107.26	2644.59	1.00623	0.691393	-1.45536	0.14557	0.682431	DUF3298 and DUF4163 domain-containing protein	I5Q79_RS01895
I5Q79_RS01900	NZ_CP065319.1	621	67.1715	74.8575	78.4461	83.2644	114.742	100.852	1446.06	1.62567	0.722431	-2.25027	0.0244316	0.308397	16S rRNA (guanine(527)-N(7))-methyltransferase RsmG	rsmG
I5Q79_RS01905	NZ_CP065319.1	639	782.663	473.866	416.328	774.345	734.544	724.03	11467.8	1.31596	0.792883	-1.65971	0.0969725	0.600048	MBL fold metallo-hydrolase	I5Q79_RS01905
I5Q79_RS01910	NZ_CP065319.1	2850	122.485	80.4679	95.8494	117.724	196.428	192.474	11565.1	1.87483	0.807624	-2.32141	0.0202647	0.276328	aminomethyl-transferring glycine dehydrogenase	gcvP
I5Q79_RS01915	NZ_CP065319.1	570	10.7367	18.8697	9.07491	6.77937	10.8735	8.36924	139.634	0.64478	0.732491	-0.880257	0.37872	0.873394	nitroreductase	I5Q79_RS01915
I5Q79_RS01920	NZ_CP065319.1	1086	14.787	21.4866	12.3599	14.2894	18.8924	18.6751	478.163	1.34581	0.747052	-1.8015	0.0716242	0.53194	HpaII family restriction endonuclease	I5Q79_RS01920
I5Q79_RS01925	NZ_CP065319.1	744	32.3107	38.1017	25.434	29.5144	31.8283	20.7044	499.431	0.704017	0.677307	-1.03944	0.298602	0.830788	C39 family peptidase	I5Q79_RS01925
I5Q79_RS01930	NZ_CP065319.1	618	61.239	58.2594	51.5977	48.3353	51.1132	44.3746	786.945	0.779385	0.724118	-1.07632	0.281782	0.816948	YigZ family protein	I5Q79_RS01930
I5Q79_RS01935	NZ_CP065319.1	1248	50.3326	60.9128	74.3439	63.4997	83.3306	87.9813	2402.35	1.66174	0.735796	-2.25843	0.023919	0.303998	DUF1015 domain-containing protein	I5Q79_RS01935
I5Q79_RS01940	NZ_CP065319.1	921	103.182	129.847	200.484	115.215	182.301	244.573	4431.36	1.85614	0.790361	-2.34847	0.0188509	0.263912	3-phosphoglycerate dehydrogenase	I5Q79_RS01940
I5Q79_RS01945	NZ_CP065319.1	1068	122.399	205.429	220.158	129.968	203.475	252.557	5603.56	1.6289	0.762828	-2.13534	0.0327329	0.367624	3-phosphoserine/phosphohydroxythreonine transaminase	serC
I5Q79_RS01950	NZ_CP065319.1	1335	16.5032	22.9411	18.5396	16.816	21.9964	16.8089	606.648	1.08369	0.686537	-1.57849	0.114454	0.632745	DEAD/DEAH box helicase	I5Q79_RS01950
I5Q79_RS01955	NZ_CP065319.1	1275	107.673	145.34	162.692	122.001	245.871	305.134	7295.37	2.20754	0.799134	-2.76242	0.00573752	0.105901	NADH:ubiquinone reductase (Na(+)-transporting) subunit F	I5Q79_RS01955
I5Q79_RS01960	NZ_CP065319.1	627	75.9771	107.723	93.9864	77.2828	145.207	159.946	2028.55	1.88537	0.776555	-2.42786	0.0151882	0.227056	NADH:ubiquinone reductase (Na(+)-transporting) subunit E	nqrE
I5Q79_RS01965	NZ_CP065319.1	642	78.1675	109.891	105.763	91.528	168.713	199.05	2469.13	2.10879	0.783461	-2.69163	0.00711031	0.126485	NADH:ubiquinone reductase (Na(+)-transporting) subunit D	I5Q79_RS01965
I5Q79_RS01970	NZ_CP065319.1	675	85.4435	110.325	96.6152	82.6916	151.029	167.366	2300.69	1.84469	0.781533	-2.36035	0.0182576	0.257691	Na(+)-translocating NADH-quinone reductase subunit C	I5Q79_RS01970
I5Q79_RS01975	NZ_CP065319.1	1173	136.152	128.76	101.984	110.595	165.875	145.499	4143.88	1.30444	0.761595	-1.71277	0.0867547	0.574228	NADH:ubiquinone reductase (Na(+)-transporting) subunit B	I5Q79_RS01975
I5Q79_RS01980	NZ_CP065319.1	1350	128.673	173.118	127.656	135.487	218.407	199.327	6042.48	1.62382	0.740918	-2.19164	0.0284056	0.338088	Na(+)-translocating NADH-quinone reductase subunit A	I5Q79_RS01980
I5Q79_RS01985	NZ_CP065319.1	1395	73.0708	47.3719	65.3833	84.7728	110.706	110.443	3346.38	1.8099	0.78451	-2.30705	0.0210522	0.282347	C1 family peptidase	I5Q79_RS01985
I5Q79_RS01990	NZ_CP065319.1	1197	81.5992	90.6932	84.8961	68.4598	46.6365	40.8554	1762.44	0.246533	0.66768	-0.369238	0.71195	0.959438	BamA/TamA family outer membrane protein	I5Q79_RS01990
I5Q79_RS01995	NZ_CP065319.1	447	1.42388	0.815661	1.6113	1.64663	0.764996	0.894317	12.483	0.647422	0.914418	-0.708016	0.478935	0.909737	N-acetylmuramoyl-L-alanine amidase	I5Q79_RS01995
I5Q79_RS02000	NZ_CP065319.1	528	2.78179	2.41686	1.98416	2.09104	3.15724	1.91804	30.5426	0.890563	0.795375	-1.11968	0.262851	0.802411	DNA-binding protein	I5Q79_RS02000
I5Q79_RS02005	NZ_CP065319.1	258	60.5352	33.563	38.0681	94.3831	92.778	71.6882	457.608	1.76546	0.764471	-2.30939	0.0209221	0.281426	DUF4248 domain-containing protein	I5Q79_RS02005
I5Q79_RS02010	NZ_CP065319.1	1794	1.22808	0.863741	0.656962	0.444472	1.21513	1.15872	48.2487	1.17559	0.908144	-1.2945	0.195493	0.738238	AAA family ATPase	I5Q79_RS02010
I5Q79_RS02015	NZ_CP065319.1	885	3.31929	2.98684	2.88543	4.29707	5.02304	3.55342	82.7544	1.4345	0.731691	-1.96053	0.0499342	0.455022	DUF4373 domain-containing protein	I5Q79_RS02015
I5Q79_RS02020	NZ_CP065319.1	594	0.824235	1.68796	0.440924	1.54892	0.863518	0.762729	13.5426	1.104	0.871562	-1.26669	0.205265	0.748418	hypothetical protein	I5Q79_RS02020
I5Q79_RS02025	NZ_CP065319.1	1692	116.67	129.668	141.945	159.107	227.969	210.354	7780.73	1.84824	0.731372	-2.52709	0.0115013	0.186085	energy-dependent translational throttle protein EttA	ettA
I5Q79_RS02030	NZ_CP065319.1	73	96.5777	151.084	105.84	31.0887	25.1781	21.9047	94.0349	-1.09276	0.681973	1.60235	0.109078	0.624317	#N/A	I5Q79_RS02030
I5Q79_RS02035	NZ_CP065319.1	1386	60.2633	62.2793	108.137	92.5368	140.538	158.654	4333.01	2.16038	0.769095	-2.80899	0.00496969	0.0937791	alpha/beta hydrolase fold domain-containing protein	I5Q79_RS02035
I5Q79_RS02040	NZ_CP065319.1	717	196.999	169.587	255.882	227.897	294.917	414.999	5791.41	1.97098	0.804977	-2.44849	0.0143455	0.217749	OmpA family protein	I5Q79_RS02040
I5Q79_RS02045	NZ_CP065319.1	504	60.7137	1.80853	2.07864	13.3871	20.1847	4.28314	219.426	-1.0196	1.69562	0.601314	NA	NA	RNA polymerase sigma factor	I5Q79_RS02045
I5Q79_RS02050	NZ_CP065319.1	495	337.574	199.978	190.215	306.438	328.914	198.238	3139.71	0.882704	0.739984	-1.19287	0.232921	0.77367	DUF4251 domain-containing protein	I5Q79_RS02050
I5Q79_RS02055	NZ_CP065319.1	624	142.642	203.773	157.187	194.038	168.785	130.392	2377	1.01368	0.647093	-1.56652	0.117227	0.638318	trimeric intracellular cation channel family protein	I5Q79_RS02055
I5Q79_RS02060	NZ_CP065319.1	1086	184.387	158.463	155.734	186.384	155.745	117.032	4034.97	0.748824	0.690217	-1.08491	0.277962	0.813635	UDP-N-acetylglucosamine 2-epimerase (non-hydrolyzing)	wecB
I5Q79_RS02065	NZ_CP065319.1	2577	81.7892	70.7766	64.8166	73.4998	64.506	41.9978	3827.79	0.529259	0.678554	-0.77998	0.435402	0.897284	carboxypeptidase-like regulatory domain-containing protein	I5Q79_RS02065
I5Q79_RS02070	NZ_CP065319.1	1281	38.4109	66.1034	49.5296	44.7699	41.2092	29.9794	1233.45	0.681305	0.624704	-1.0906	0.275447	0.810327	replication-associated recombination protein A	I5Q79_RS02070
I5Q79_RS02075	NZ_CP065319.1	957	39.5462	66.0052	72.7296	51.4668	58.3768	68.0887	1470.33	1.42664	0.720346	-1.98049	0.0476486	0.443048	D-2-hydroxyacid dehydrogenase	I5Q79_RS02075
I5Q79_RS02080	NZ_CP065319.1	1143	53.4143	27.1138	31.8507	43.038	69.1835	73.5166	1766.21	1.77661	0.849125	-2.09228	0.0364131	0.389288	cytochrome d ubiquinol oxidase subunit II	I5Q79_RS02080
I5Q79_RS02085	NZ_CP065319.1	1548	211.842	115.527	108.113	166.339	241.333	195.593	7495.52	1.34989	0.809504	-1.66755	0.0954058	0.596871	cytochrome ubiquinol oxidase subunit I	I5Q79_RS02085
I5Q79_RS02090	NZ_CP065319.1	237	102.67	62.6897	58.8466	78.6772	77.9134	46.6668	395.488	0.529755	0.735452	-0.720312	0.471333	0.908285	DUF4492 domain-containing protein	I5Q79_RS02090
I5Q79_RS02095	NZ_CP065319.1	1398	1.29578	2.60801	2.85702	2.14987	3.02695	1.14381	60.3079	0.874743	0.59341	-1.4741	0.140456	0.674844	TolC family protein	I5Q79_RS02095
I5Q79_RS02100	NZ_CP065319.1	1221	1.68411	2.31421	3.48568	2.51176	2.13546	1.72433	62.2084	0.901148	0.680314	-1.32461	0.185302	0.727018	efflux RND transporter periplasmic adaptor subunit	I5Q79_RS02100
I5Q79_RS02105	NZ_CP065319.1	744	1.77676	3.55289	3.16825	3.54502	3.33221	2.07761	46.8858	1.15499	0.645123	-1.79035	0.073398	0.536011	ABC transporter ATP-binding protein	I5Q79_RS02105
I5Q79_RS02110	NZ_CP065319.1	1221	0.842056	1.11978	1.4479	1.50706	1.57534	1.33144	39.8757	1.55566	0.736747	-2.11153	0.0347269	0.380567	ABC transporter permease	I5Q79_RS02110
I5Q79_RS02115	NZ_CP065319.1	1062	15.9971	16.9083	13.4407	16.6916	23.4248	13.9527	428.084	1.15507	0.690701	-1.67231	0.0944633	0.594722	histidine kinase	I5Q79_RS02115
I5Q79_RS02120	NZ_CP065319.1	699	10.0861	8.60644	9.83563	10.9687	12.3524	9.11231	175.673	1.15007	0.715825	-1.60664	0.108133	0.62279	LytTR family DNA-binding domain-containing protein	I5Q79_RS02120
I5Q79_RS02125	NZ_CP065319.1	213	71.4855	111.691	93.451	78.9032	29.0981	20.6449	256.223	-0.347729	0.597587	0.581888	0.560642	0.9308	hypothetical protein	I5Q79_RS02125
I5Q79_RS02130	NZ_CP065319.1	735	93.0564	29.8873	38.6627	75.4405	87.5819	118.822	1785.21	1.76674	0.910343	-1.94075	0.0522892	0.464526	6-phosphogluconolactonase	pgl
I5Q79_RS02135	NZ_CP065319.1	1497	62.4013	21.2501	20.0324	45.1527	52.0525	47.4086	1792.55	1.21086	0.876046	-1.38218	0.166915	0.706836	glucose-6-phosphate dehydrogenase	zwf
I5Q79_RS02140	NZ_CP065319.1	1476	226.753	83.8013	78.1201	180.521	203.672	179.711	6706.51	1.26917	0.859146	-1.47724	0.13961	0.674002	decarboxylating NADP(+)-dependent phosphogluconate dehydrogenase	gnd
I5Q79_RS02145	NZ_CP065319.1	612	6.71994	8.78734	8.88007	9.22062	11.8035	8.23035	133.105	1.36333	0.68153	-2.0004	0.0454571	0.43434	cation:dicarboxylase symporter family transporter	I5Q79_RS02145
I5Q79_RS02150	NZ_CP065319.1	1071	49.3253	108.086	104.054	66.8924	86.8054	75.3236	2046.66	1.18872	0.668571	-1.778	0.0754036	0.542304	GDP-mannose 4,6-dehydratase	gmd
I5Q79_RS02155	NZ_CP065319.1	1071	22.7198	63.0646	54.9006	28.9218	38.0746	47.2296	1128.86	1.32163	0.733731	-1.80124	0.0716652	0.53194	GDP-L-fucose synthase	I5Q79_RS02155
I5Q79_RS02160	NZ_CP065319.1	1659	85.5538	95.5455	116.825	90.8041	127.975	108.45	4419.86	1.33439	0.712121	-1.87383	0.0609538	0.496467	long-chain fatty acid--CoA ligase	I5Q79_RS02160
I5Q79_RS02165	NZ_CP065319.1	1149	34.6424	31.4146	42.7397	38.1689	43.1162	41.3097	1156.11	1.32476	0.730087	-1.81452	0.0695982	0.525792	hypothetical protein	I5Q79_RS02165
I5Q79_RS02170	NZ_CP065319.1	1995	23.0932	39.5669	30.6217	29.3004	35.5451	29.0686	1497.85	1.23767	0.671126	-1.84417	0.0651579	0.510987	fructose-bisphosphatase class III	I5Q79_RS02170
I5Q79_RS02175	NZ_CP065319.1	1665	68.808	74.4529	53.6795	51.5011	59.123	33.0372	2050.65	0.391955	0.664176	-0.590137	0.555099	0.929083	putative transporter	I5Q79_RS02175
I5Q79_RS02180	NZ_CP065319.1	447	457.284	64.0294	88.9142	110.187	51.5416	24.9216	1398.55	-1.73074	0.919279	1.88271	NA	NA	hypothetical protein	I5Q79_RS02180
I5Q79_RS02185	NZ_CP065319.1	1575	5.00475	6.07667	5.6539	5.41325	5.48211	4.29795	195.587	0.921371	0.682352	-1.35029	0.176924	0.717613	AAA family ATPase	I5Q79_RS02185
I5Q79_RS02190	NZ_CP065319.1	1419	2.62222	3.72565	3.4146	2.55031	2.77129	2.04716	89.7147	0.692703	0.678869	-1.02038	0.307549	0.838148	VWA domain-containing protein	I5Q79_RS02190
I5Q79_RS02195	NZ_CP065319.1	87	1000.58	1451.07	810.562	344.052	205.86	148.876	1010.18	-1.36438	0.638973	2.13527	0.0327386	0.367624	#N/A	I5Q79_RS02195
I5Q79_RS02200	NZ_CP065319.1	75	638.432	560.269	329.132	154.57	84.3485	77.1092	450.089	-1.51259	0.73522	2.05733	0.0396548	0.406235	#N/A	I5Q79_RS02200
I5Q79_RS02205	NZ_CP065319.1	585	20.9229	23.8393	29.2129	28.624	30.9804	23.0517	366.503	1.23365	0.669872	-1.84162	0.0655304	0.51263	Crp/Fnr family transcriptional regulator	I5Q79_RS02205
I5Q79_RS02210	NZ_CP065319.1	903	13.88	10.1951	8.99133	30.2271	29.9635	50.5271	784.883	2.99832	0.851142	-3.5227	0.00042717	0.010433	helix-turn-helix domain-containing protein	I5Q79_RS02210
I5Q79_RS02215	NZ_CP065319.1	2133	3.51187	6.45272	7.39803	3.76707	5.85152	6.44714	306.747	1.39491	0.745004	-1.87236	0.061157	0.496836	RNA-binding transcriptional accessory protein	I5Q79_RS02215
I5Q79_RS02220	NZ_CP065319.1	921	40.4009	63.2409	54.8131	57.4744	51.8406	47.3982	1151.38	1.17204	0.664955	-1.76259	0.0779693	0.549453	CPBP family intramembrane metalloprotease	I5Q79_RS02220
I5Q79_RS02225	NZ_CP065319.1	1050	46.1152	87.8513	92.4164	55.145	45.8787	49.8494	1457.64	0.757295	0.670819	-1.12891	0.258935	0.79776	leucine-rich repeat protein	I5Q79_RS02225
I5Q79_RS02230	NZ_CP065319.1	102	0.959991	0	1.9258	0.601345	1.25718	3.13537	5.19892	2.40713	1.43808	-1.67384	0.0941613	0.59425	smalltalk protein	I5Q79_RS02230
I5Q79_RS02235	NZ_CP065319.1	444	0.220538	0.205293	0	0.552587	0.866436	0.660264	5.8682	3.30866	1.33976	-2.46959	0.0135266	0.208987	N-acetylmuramoyl-L-alanine amidase	I5Q79_RS02235
[truncated: 3,365 more rows]

## Sheet: Blautia coccoides YL58
		Without LT0009			With LT0009
Geneid	Length	S1	S2	S3	S4	S5	S6	baseMean	log2FoldChange	lfcSE	stat	pvalue	padj	Annotation	Gene names
[truncated: 4,618 more rows]

## Sheet: Enterocloster clostridioformis 
		Without LT0009			With LT0009
[truncated: 6,235 more rows]

[truncated: 8 more sheets: Clostridium innocuum I46, Salmonella enterica, Enterococcus faecalis KB1, Flavonifractor plautii YL31, Limosilactobacillus reuteri I49, Muribaculum intestinale YL27, Turicimonas muris YL45, Taurinivorans muris LT0009]
