# Supplementary material for: Ecophysiology and interactions of a taurine-respiring bacterium in the mouse gut
Source: Nat Commun. 2023 Sep 18;14:5533. doi: 10.1038/s41467-023-41008-z (PMC10507020; doi:10.1038/s41467-023-41008-z)
Supplement: Supplementary file 10 — Supplementary Data 7 [file 41467_2023_41008_MOESM10_ESM.xlsx]

## Sheet: Sheet1
Supplementary data 7 Accession numbers and source information of the sequences used for 16S rRNA phylogenetic analysis, as collected from NCBI (https://www.ncbi.nlm.nih.gov)
Accession No.	Description	Sources
AB110541	Desulfovibrio portus (AB110541)	estuarine sedimnet
AF056088	Desulfovibrio sp. ABHU1SB (AF056088)	unknown
AF056089	Desulfovibrio sp. ABHU1SBfatS (AF056089)	unknown
AF056090	Desulfovibrio sp. ABHU2SB (AF056090)	unknown
AF056091	Desulfovibrio sp. UNSW3caefatS (AF056091)	unknown
AF192153	Desulfovibrio desulfuricans subsp. strain Essex 6 (AF192153)	human blood
AF418172	Desulfovibrio profundus DSM 11384 (AF418172)	Marine sediment
ATUZ01000009	Desulfovibrio desulfuricans DSM 642 (ATUZ01000009)	waterlogged clay
AY649785	Desulfovibrio alkalitolerans (AY649785)	Heating water
DQ841177	Desulfocurvus vexinensis strain VNs36 (DQ841177)	deep subsurface aquifer
EU137840	Desulfovibrio sp. BerOc1 (EU137840)	waste water
FJ655909	Desulfovibrio desulfuricans subsp. aestuarii (FJ655909)	unknown environment
HM852532	Desulfovibrio piezophilus strain C1TLV30 (HM852532)	unknown environment
HQ697913	Desulfobaculum xiamenense strain P1 (HQ697913)	marine sediment
KC513819	Desulfocurvus thunnarius strain Olac 40 (KC513819)	unknown environment
KC665952	Desulfovibrio sp. L21-Syr-AB (KC665952)	unknown environment
KT750867	Pseudodesulfovibrio indicus strain J2 (KT750867)	unknown environment
KU749296	Bilophila wadsworthia strain CCUG 32349 (KU749296)	human feces
L15739	Lawsonia intracellularis strain 1482/89 (L15739)	pig gut
LT615363	Marseille-P3199T (LT615363)	human feces
NR041778	Desulfovibrio piger strain ATCC 29098 (NR_041778)	human blood
NR041855	Desulfovibrio vulgaris strain DSM 644 (NR_041855)	wealden clay
NR074446	Desulfovibrio vulgaris str. Hildenborough (NR_074446)	clay soil
NR113296	Desulfovibrio simplex strain JCM 16812 (NR_113296)	sour whey digester
NR117110	Desulfovibrio simplex strain DSM 4141 (NR_117110)	whey digestor
X95230	Desulfovibrio aespoeensis DSM 10141T (X95230)	unknown environment
X99236	Desulfovibrio africanus (X99236)	lake sediment
Z24450	Desulfovibrio longreachii (Z24450)	unknown environment
AB606308	mouse gut clone (AB606308)	feces of mouse
AM180252	Lawsonia intracellularis PHE/MN1-00 (AM180252)	pig
CP004029.1403856.1405396	Lawsonia intracellularis N343	pig gut
DQ815857	mouse gut clone (DQ815857)	mouse cecum
DQ815907	mouse gut clone (DQ815907)	mouse cecum
EF096071	mouse gut clone (EF096071)	mouse cecum
EF096080	mouse gut clone (EF096080)	mouse cecum
EF096089	mouse gut clone (EF096089)	mouse cecum
EF097573	mouse gut clone (EF097573)	mouse cecum
EF454852	termite gut clone (EF454852)	termite gut
EU381557	rumen clone (EU381557)	rumen fluid
EU459956	squirrel gut clone (EU459956)	squirrel feces
EU461101	kangaroo gut clone (EU461101)	Kangaroo feces
EU462548	orangutan gut clone (EU462548)	orangutan feces
EU509571	mouse gut clone (EU509571)	mouse cecum
EU509606	mouse gut clone (EU509606)	mouse cecum
EU509614	mouse gut clone (EU509614)	mouse cecum
EU509749	mouse gut clone (EU509749)	mouse cecum
EU509914	mouse gut clone (EU509914)	mouse cecum
EU509947	mouse gut clone (EU509947)	mouse cecum
EU510692	mouse gut clone (EU510692)	mouse cecum
EU510775	mouse gut clone (EU510775)	mouse cecum
EU510789	mouse gut clone (EU510789)	mouse cecum
EU510874	mouse gut clone (EU510874)	mouse cecum
EU510968	mouse gut clone (EU510968)	mouse cecum
EU510976	mouse gut clone (EU510976)	mouse cecum
EU510999	mouse gut clone (EU510999)	mouse cecum
EU511024	mouse gut clone (EU511024)	mouse cecum
EU511566	mouse gut clone (EU511566)	mouse cecum
EU511643	mouse gut clone (EU511643)	mouse cecum
EU885108	fish gut clone (EU885108)	Fish gut
EU885109	fish gut clone (EU885109)	Fish gut
EU885110	fish gut clone (EU885110)	Fish gut
EU885113	fish gut clone (EU885113)	Fish gut
EU885114	fish gut clone (EU885114)	Fish gut
EU885115	fish gut clone (EU885115)	Fish gut
EU885116	fish gut clone (EU885116)	Fish gut
FJ879910	rat gut clone (FJ879910)	rat feces
FJ880526	rat gut clone (FJ880526)	rat feces
FJ881199	rat gut clone (FJ881199)	rat feces
GQ867364	seals gut clone (GQ867364)	seals colon content
HG970989	fish gut clone (HG970989)	Fish gut
HG971006	fish gut clone (HG971006)	Fish gut
HM123883	human gut clone (HM123883)	Human feces
HM123891	human gut clone (HM123891)	Human feces
HM123915	human gut clone (HM123915)	Human feces
HM123919	human gut clone (HM123919)	Human feces
HM123962	human gut clone (HM123962)	Human feces
HM123971	human gut clone (HM123971)	Human feces
HM124040	human gut clone (HM124040)	Human feces
HM124084	human gut clone (HM124084)	Human feces
HM124137	human gut clone (HM124137)	Human feces
HM124141	human gut clone (HM124141)	Human feces
HM124189	human gut clone (HM124189)	Human feces
HM124312	human gut clone (HM124312)	Human feces
JN619606	termite gut clone (JN619606)	termite gut
JN680672	cockroach gut clone (JN680672)	cockroach gut
JX543429	human gut clone (JX543429)	Human feces
KF760539	fish gut clone (KF760539)	fish gut
KT952714	fish gut clone (KT952714)	fish gut
KT952865	fish gut clone (KT952865)	fish gut
LT725664	Marseille-P3669 (LT725664)	Human feces
MW258658	Taurinivorans muris LT0009	mouse gut
