# Supplementary material for: Ecophysiology and interactions of a taurine-respiring bacterium in the mouse gut
Source: Nat Commun. 2023 Sep 18;14:5533. doi: 10.1038/s41467-023-41008-z (PMC10507020; doi:10.1038/s41467-023-41008-z)
Supplement: Supplementary file 11 — Supplementary Data 8 [file 41467_2023_41008_MOESM11_ESM.xlsx]

## Sheet: Sheet1
Supplementary data 8 Additional information for B. wadsworthia-positive samples from the mouse gut
Project	Sample No.	Further information	References
PRJNA436992	61	Humanized mice, mice colonized with human microbiota	No information
PRJNA413199	138	Humanized mice, human fecal transplantation	Contijoch, E. J. et al., 2019
PRJNA497533	87	Humanized mice, Human microbiota-associated mouse model used to study obesity	No information
PRJNA394877	41	Humanized mice, germ-free mice transplanted with patient-derived faeces	Kim, S. G. et al., 2019
PRJNA400341	43	Humanized mice, human saliva transplanted into germ-free mice	Li, B. et al., 2019
PRJNA303185	125	Humanized mice, mice consuming a low-microbiota-accessible carbohydrates diet and harbouring a human microbiota	Sonnenburg, E. D. et al., 2019
PRJEB6162	33	Xenomicrobiota from a variety of different environments were transplanted into germ free mice	No information
PRJEB6161	20	Xenomicrobiota from a variety of different environments were transplanted into germ-free mice	No information
PRJEB4354	20	Humanized mice	Kashyap, P. C. et al., 2016
PRJEB4243	129	Humanized mice	No information
PRJEB15481	511	Humanized mice	Griffin, N. W. et al., 2017
PRJNA517981	24	Unknown	No information
PRJNA279891	42	Fecal samples for transplantation were collected from 10 conventional, untreated, age-matched mice	Seekatz, A. M. et al., 2015
PRJNA248660	44	Disruption of the microbiota by low-dose antibiotic exposure can alter host metabolism and adiposity	No information
References
Contijoch, E. J. et al. Gut microbiota density influences host physiology and is shaped by host and microbial factors. Elife 8, (2019).
Kim, S. G. et al. Microbiota-derived lantibiotic restores resistance against vancomycin-resistant Enterococcus. Nature 572, 665–669 (2019).
Li, B. et al. Oral bacteria colonize and compete with gut microbiota in gnotobiotic mice. Int. J. Oral Sci. 11, 10 (2019).
Sonnenburg, E. D. et al. Diet-induced extinctions in the gut microbiota compound over generations. Nature 529, 212–215 (2016)
Kashyap, P. C. et al. Genetically dictated change in host mucus carbohydrate landscape exerts a diet-dependent effect on the gut microbiota. Proc. Natl. Acad. Sci. U. S. A. 110, 17059–17064 (2013).
Griffin, N. W. et al. Prior Dietary Practices and Connections to a Human Gut Microbial Metacommunity Alter Responses to Diet Interventions. Cell Host Microbe 21, 84–96 (2017).
Seekatz, A. M. et al. Fecal Microbiota Transplantation Eliminates Clostridium difficile in a Murine Model of Relapsing Disease. Infect. Immun. 83, 3838–3846 (2015).
