# Supplementary material for: Ecophysiology and interactions of a taurine-respiring bacterium in the mouse gut
Source: Nat Commun. 2023 Sep 18;14:5533. doi: 10.1038/s41467-023-41008-z (PMC10507020; doi:10.1038/s41467-023-41008-z)
Supplement: Supplementary file 12 — Supplementary Data 9 [file 41467_2023_41008_MOESM12_ESM.xlsx]

## Sheet: Sheet1
Supplementary data 9 Droplet digital PCR (ddPCR) primers and conditions for quantification of host and Saumur prophage genes in Enterocloster clostridioformis YL32
Target	Gene	Primer sequences (5’-3’)	Annealing temperature
Prophage Saumur	clpP	Forward: AAACGATTCCCAAAGCACTG Reverse: TCCTTAATGGCCTTGATTCG	61 °C
	cysH	Forward: GGCTTCCCGATACTGTCAAA Reverse: CGTTTGCATACCCTCCAAAT	61 °C
Host	era	Forward: CGGATGAGGATGGAAAGAAA Reverse: GACTTCCAGATAGCGCTTGG	60.5 °C
	recA	Forward: GCTGTCATCAGCAAGTCCAA Reverse: ACCACCTTTACCCTGACACG	63.5 °C
