# Supplementary material for: Ecophysiology and interactions of a taurine-respiring bacterium in the mouse gut
Source: Nat Commun. 2023 Sep 18;14:5533. doi: 10.1038/s41467-023-41008-z (PMC10507020; doi:10.1038/s41467-023-41008-z)
Supplement: Supplementary file 13 — Supplementary Data 10 [file 41467_2023_41008_MOESM13_ESM.xlsx]

## Sheet: Sheet1
Supplementary data 10 Summary of datasets used in this study
Data	Information	Source	Identifier (NCBI: nucleic acid sequences; PRIDE: proteome)
(Meta-)Transcriptome	OMM12 mice treated with T. muris LT0009 or PBS (control) before Salmonella enterica Tm infection	This study	PRJNA867178
	High-glucose diet experiment with mice	This study	PRJNA867178
	Plin2 mouse study	Xiong et al., 2017	PRJNA379425
	LT0009 pure culture grown with taurine, sulfolactate, or thiosulfate	This study	PRJNA867178
Proteome	LT0009 pure culture grown with taurine, sulfolactate, or thiosulfate	This study	PXD044449
16S rRNA gene amplicon datasets	Distribution of T. muris and B. wadsworthia-like sequences in different hosts	IMNGS database (https://www.imngs.org/)	-
	F10 wildR mice: colonization resistance against Klebsiella pneumoniae	Stacy et al., 2021	PRJNA666931
	F2 wildR mice: colonization resistance against Klebsiella pneumoniae	Rosshart et al., 2017	PRJNA390686
Metagenome	Taurine- and vehicle-treated mice Specific pathogen free (SPF) control and post-△yopM mice	Stacy et al., 2021	PRJNA666931
	Wild and lab mice & mice recipients with gut microbiota from wild (wildR) or lab (labR) mice	Rosshart et al., 2017	PRJNA390686
