# Supplementary material for: Ecophysiology and interactions of a taurine-respiring bacterium in the mouse gut
Source: Nat Commun. 2023 Sep 18;14:5533. doi: 10.1038/s41467-023-41008-z (PMC10507020; doi:10.1038/s41467-023-41008-z)
Supplement: Supplementary file 15 — Source Data [file 41467_2023_41008_MOESM15_ESM.xlsx]

## Sheet: Fig. 1d
Figure 1d. Growth of strain LT0009 in modified Desulfovibrio medium confirmed complete utilization of taurine as electron acceptor concomitant with nearly stoichiometric production of sulfide.
Time(h)	Taurine (mM)			H2S (mM)			Lactate (mM)			Acetate (mM)			OD600nm
	sample 1	sample 2	sample 3	sample 1	sample 2	sample 3	sample 1	sample 2	sample 3	sample 1	sample 2	sample 3	sample 1	sample 2	sample 3
0	7.3138	6.9049	6.9004	0	0	0	9.4	10.9487	7.84191	0.11	0.0596621	0.153113	0	0	0
24	6.8143	6.835	6.6463	0	0	0	11.1481	10.1578	8.39532	0.565285	0.160097	0.351318	0	0	0
40	4.5034	6.3265	5.1955	0.949581	0.177118	0.457638	9.04	9.03902	9.04	1.07	1.07422	1.07	0.05	0	0.03
48	2.1646	4.6387	3.0391	2.10518	0.662779	1.18945	6.64428	8.70155	7.04318	9.58967	2.82789	5.15398	0.12	0.05	0.07
64	0	0	0	4.21855	3.80921	3.49894	4.45	4.45	4.45137	17	17	16.9996	0.19	0.18	0.2
72	0	0	0	3.96346	3.75066	3.73585	3.38781	3.16772	2.94763	31.9577	24.5815	17.2053	0.17	0.18	0.17
88	0	0	0	4.5843	4.71506	4.1758	4.6	4.60108	4.6	23.36	23.3551	23.36	0.18	0.17	0.18
98	0	0	0	4.6959	4.35705	3.99424	1.93058	4.22708	2.34101	29.5564	23.1398	20.9666	0.18	0.16	0.18

## Sheet: Fig. 2b
Figure 2b. Anaerobic growth tests of strain LT0009 with various substrates. Values indicate the optical density at 600 nm.
Electron donors
Time (h)	24	30	51	70	79	95	103	118	127	143	152	166	191	217	259
Lactate+taurine-1	0	0	0	0.06	0.07	0.08	0.1	0.09	0.07	0.08	0.1	0.08	0.09	0.11	0.1
Lactate+taurine-2	0	0	0	0	0	0.07	0.09	0.1	0.09	0.12	0.08	0.09	0.1	0.07	0.1
Lactate+taurine-3	0.01	0	0	0	0	0.04	0.08	0.08	0.07	0.07	0.07	0.09	0.11	0.08	0.08
Formate+taurine-1	0.01	0	0	0	0	0	0	0	0	0	0.01	0.01	0.03	0.08	0.05
Formate+taurine-2	0.01	0	0	0	0	0	0	0.01	0	0.01	0.01	0	0.04	0.04	0.08
Formate+taurine-3	0.02	0	0	0.01	0	0.01	0	0	0	0	0.01	0.01	0.04	0.06	0.05
H2+acetate+taurine-1	0.03	0	0	0.02	0	0.01	0.02	0.01	0	0	0	0	0	0	0
H2+acetate+taurine-2	0.03	0.02	0.02	0.01	0.01	0.01	0.02	0.01	0	0	0.03	0.02	0.02	0.01	0.03
H2+acetate+taurine-1	0	0	0	0	0	0	0	0	0	0	0	0	0.02	0.02	0.01
Pyruvate+taurine-1	0.02	0.03	0.08	0.17	0.14	0.16	0.16	0.16	0.15	0.13	0.16	0.16	0.19	0.17	0.15
Pyruvate+taurine-2	0.02	0	0.06	0.13	0.13	0.11	0.13	0.12	0.11	0.12	0.11	0.12	0.13	0.14	0.1
Pyruvate+taurine-3	0.01	0.03	0.06	0.18	0.15	0.16	0.15	0.14	0.13	0.13	0.14	0.14	0.17	0.15	0.15
Pyruvate-1	0.02	0.02	0.02	0	0.04	0.02	0.01	0.02	0.01	0	0	0	0.01	0	0.02
Pyruvate-2	0.01	0	0	0	0	0	0	0	0	0	0	0	0	0.01	0.01
Pyruvate-3	0.01	0	0.01	0.01	0	0	0	0.01	0	0	0	0	0.01	0	0
Taurine-1	0.01	0	0.02	0	0	0	0.02	0	0	0	0	0	0.02	0.02	0.03
Taurine-2	0	0	0	0	0	0	0	0	0	0	0	0	0.01	0.01	0.01
Taurine-3	0.02	0	0	0	0	0.01	0	0	0	0	0.01	0.01	0.02	0.02	0.03
Organosulfonates
Time (h)	T			SL			DHPS			IS			Thiosulfate			Cysteate			Sulfate			Sulfite
	Sample 1	Sample 2	Sample 3	Sample 1	Sample 2	Sample 3	Sample 1	Sample 2	Sample 3	Sample 1	Sample 2	Sample 3	Sample 1	Sample 2	Sample 3	Sample 1	Sample 2	Sample 3	Sample 1	Sample 2	Sample 3	Sample 1	Sample 2	Sample 3
0	0	0	0	0	0	0	0	0	0	0	0	0	0	0	0	0	0	0	0.01	0	0.01	0	0	0
72	0.15	0.16	0.16	0.07	0.08	0.07	0.02	0.01	0.02	0.01	0	0.01	0.02	0.01	0.02	0.02	0.02	0.01	0	0	0	0	0	0
96	0.19	0.19	0.2	0.27	0.25	0.26	0	0.01	0.01	0.01	0	0	0.11	0.09	0.1	0	0	0	0	0	0	0	0	0
120	0.21	0.22	0.22	0.28	0.22	0.27	0	0	0	0	0	0.01	0.1	0.8	0.9	0.01	0	0	0	0	0	0	0	0
144	0.18	0.18	0.19	0.26	0.19	0.25	0.01	0	0	0.01	0.01	0	0.2	0.19	0.21	0.01	0.02	0	0	0	0	0	0	0
168	0.19	0.22	0.18	0.24	0.21	0.24	0	0	0	0	0	0	0.21	0.22	0.16	0.02	0	0.01	0	0	0	0	0	0

## Sheet: Fig. 2d
Figure 2d. Comparative transcriptome and proteome analysis of LT0009 grown with lactate and taurine, sulfolactate or thiosulfate as electron acceptor. Numbers following protein names refer to RefSeq locus tag numbers (prefix TAUVO_v1). Transcriptome and proteome are presented in transcripts per million (TPM) and normalized area (normalized to DsrC).
Transcriptome														Proteome
	Thiosulfate			Sulfolactate			Taurine								Thiosulfate			Sulfolactate			Taurine
	sample 1	sample 2	sample 3	sample 4	sample 5	sample 6	sample 7	sample 8	sample 9						sample 1	sample 2	sample 3	sample 4	sample 5	sample 6	sample 7	sample 8	sample 9
Sulfite reduction co-substrate (DsrC) 1808	1429.35	607.64	708.9	767.95	528.47	327.94	63.94	43.82	897.84					sulfite reduction co-substrate (DsrC) 1808	12873000000	12873000000	12873000000	12873000000	12873000000	12873000000	12873000000	12873000000	12873000000
Sulfite reductase alpha subunit (DsrA) 1615	1649.47	395.61	208.35	348.83	227.43	259.4	239.16	179.22	925.25					Sulfite reductase alpha subunit (DsrA) 1615	7453046784	10911000000	10727000000	4863915133	3765466824	3251313614	3522505182	3402125557	4616949606
Sulfite reductase beta subunit (DsrB) 1614	1289.97	345.18	177.95	230.02	157.38	134.36	122.71	109.9	402.76					Sulfite reductase beta subunit (DsrB) 1614	6410030870	6524805434	8883791787	6444089000	5283567603	6072047857	4790766076	6069193330	7443705939
TTT transporter (SlcH) 1443	8.60816	1.00919	1.43206	90.5833	138.04	74.0815	7.87588	1.50626	0.866012					TTT transporter (SlcH) 1443	0	0	0	408579921	472486137	491475596	1.00348e+07	0	0
TTT transporter (SlcF) 1442	0.180896	0	0.176638	10.4464	8.51333	4.77331	2.07847	0.633065	0.727952					TTT transporter (SlcF) 1442	0	0	0	187760753	126226223	5.12741e+07	0	0	0
TTT transporter (SlcG) 1441	0.289663	0.150928	0.0628544	5.4519	2.16383	3.29713	0.369798	2.02741	0					TTT transporter (SlcG) 1441	0	0	0	0	0	0	0	0	0
(S)-sulfolactate dehydrogenase (SlcC) 1440	0.14716	0	0.159662	5.91725	5.60646	3.19786	0	0.171667	0					(S)-sulfolactate dehydrogenase (SlcC) 1440	0	0	0	2054410197	1854202398	1775920220	6.32302e+07	2.4098e+07	0
(2R)-3-sulfolactate dehydrogenase (NADP(+)) (ComC) 1439	0.140821	0.110062	0.213898	2.52999	3.57664	1.45719	1.79779	0	0.283341					(2R)-3-sulfolactate dehydrogenase (NADP(+)) (ComC) 1439	0	0	0	375889844	286125314	319946834	0	0	0
Sulfopropanediol 3-dehydrogenase (HpsN) 1436	2.71675	1.38834	2.15398	57.6591	65.4108	41.3037	6.00288	0.121891	1.47169					Sulfopropanediol 3-dehydrogenase (HpsN) 1436	0	0	0	6023261811	5644751432	5169588646	194334146	5.51889e+07	43700264
TRAP transporter (DctP2) 1435	1.35005	0.738615	0.849554	12.5895	27.734	14.5289	1.20648	0.314976	0.81492					TRAP transporter (DctP2) 1435	0	0	0	976098077	620157650	764410193	1.71752e+07	7.41316e+06	1.36965e+07
TRAP transporter (DctMQ2) 1434	0.437959	0.152132	0.221745	2.4979	3.98047	3.32342	0.652307	0.340596	0.146867					TRAP transporter (DctMQ2) 1434	0	0	0	0	0	0	0	0	0
(2R)-sulfolactate sulfo-lyase subunit beta (SuyA) 1433	3.85404	1.75713	0.627221	31.7358	58.6602	9.47175	0.615032	0	2.90798					(2R)-sulfolactate sulfo-lyase subunit beta (SuyA) 1433	0	0	0	10267000000	9017054608	9815452181	391848883	176314536	8.93811e+07
(2R)-sulfolactate sulfo-lyase subunit alpha (SuyB) 1432	2.48347	0.616194	1.02646	68.8999	87.5471	44.2994	0	0	0.713844					(2R)-sulfolactate sulfo-lyase subunit alpha (SuyB) 1432	0	0	0	19034000000	12547000000	20641000000	939864814	379051420	182491685
Rhodanese-like domain-containing protein (SbdP) 1430	108.497	23.2464	29.5689	40.0383	25.1962	25.8582	11.1074	9.26883	223.101					Rhodanese-like domain-containing protein (SbdP) 1430	369161932	340865409	544178710	357104561	232762912	238048881	276075350	296208421	334375180
Sulfur reduction protein DsrE homolog (DsrE) 1364	3207.31	847.11	100.296	38.636	10.415	6.58631	21.2817	28.6388	987.942					Sulfur reduction protein DsrE homolog (DsrE) 1364	3.93663e+07	3.04303e+07	0	108015382	155948643	141212459	1754096260	1756192112	2694292319
TRAP transporter (DctQ3) 1469	254.453	73.9377	50.3027	39.3674	51.4685	32.4304	5.71579	4.64247	43.5406					TRAP transporter (DctQ3) 1469	212025151	285854950	462527123	277819613	151621961	344463496	292614426	491396062	567151748
TRAP transporter (DctM3) 1468	316.013	96.8668	42.5812	101.111	60.6428	29.1185	13.1497	16.1032	23.7159					TRAP transporter (DctM3) 1468	163980717	122884390	469837356	259678922	299732413	373110206	396381226	633143016	759674689
TRAP transporter (DctP3) 1467	2802.18	780.408	298.495	306.32	338.302	169.017	181.757	132.033	813.334					TRAP transporter (DctP3) 1467	15098000000	16177000000	11149000000	1018457050	565917370	860807248	203955436	331769324	571267135
Taurine-pyruvate aminotransferase (Tpa) 1030	632.104	82.2942	8.04753	47.804	71.5084	35.9273	61.2613	49.4764	139.617					Taurine-pyruvate aminotransferase (Tpa) 1030	4666195865	5821801690	4973436574	10838000000	10158000000	8883994767	10273000000	11830000000	13722000000
Alanine dehydrogenase (Ald) 1029	1023.13	162.819	44.3301	125.704	222.225	119.603	144.347	127.817	1986.02					Alanine dehydrogenase (Ald) 1029	8873847989	11831000000	12084000000	4525964195	2480003545	5741644096	17096000000	16976000000	18854000000
TRAP transporter (DctP1) 1027	412.584	147.565	19.9509	0.701276	48.9864	44.39	11.1624	8.92464	32.986					TRAP transporter (DctP1) 1027	3400067624	3539947930	2421050091	199363428	106536688	183655283	237590192	300181706	492303150
TRAP transporter (DctMQ1) 1026	80.8569	15.6506	2.22405	0.426255	5.63604	3.24072	2.36257	0.498182	1.86177					TRAP transporter (DctMQ1) 1026	7.64057e+07	139321049	130964685	0	2.52703e+07	135149198	5.72347e+07	0	9.51426e+07
Sulfoacetaldehyde acetyltransferase (Xsc) 1024	1071.61	204.915	50.926	114.657	295.736	198.891	249.765	207.359	2038.3					Sulfoacetaldehyde acetyltransferase (Xsc) 1024	14756000000	17151000000	20791000000	11483000000	11356000000	14253000000	12380000000	13420000000	18545000000

## Sheet: Fig. 3a
Figure 3a. Occurrence and prevalence of Taurinivorans muris- and Bilophila wadsworthia-related sequences in 16S rRNA gene amplicon datasets of human and animal guts. Relative abundances indicate the percetages of positive reads in total reads of each sample.
Positive hits of LT0009 with 97% similarity						Positive hits of Bilophila wadsworthia with 97% similarity
#SampleID	Total reads	Hosts	Positive reads (97% similarity)			#SampleID	Total reads	Hosts	Positive reads (97% similarity)
SRR2181770	1406167	cow gut metagenome	137			SRR8402710	100387	cow gut metagenome	1446
SRR4039422	72844	cow gut metagenome	122			SRR8403008	48402	cow gut metagenome	677
SRR4039429	67755	cow gut metagenome	108			SRR8402999	52693	cow gut metagenome	550
SRR4039428	63097	cow gut metagenome	87			SRR8402837	50233	cow gut metagenome	290
SRR1778257	52299	cow gut metagenome	79			SRR8402841	45861	cow gut metagenome	263
SRR4039411	63618	cow gut metagenome	79			SRR3426358	85811	cow gut metagenome	261
SRR4039410	52946	cow gut metagenome	69			SRR6855213	21251	cow gut metagenome	244
SRR4039414	14534	cow gut metagenome	23			SRR3426453	62481	cow gut metagenome	212
SRR4039419	15911	cow gut metagenome	16			SRR8402833	89502	cow gut metagenome	197
SRR4039413	10524	cow gut metagenome	15			SRR3426410	32650	cow gut metagenome	189
SRR4039425	19172	cow gut metagenome	15			SRR8402867	79771	cow gut metagenome	178
SRR4039427	18468	cow gut metagenome	10			SRR3426357	115081	cow gut metagenome	171
SRR1778248	28832	cow gut metagenome	9			SRR3426418	58858	cow gut metagenome	169
SRR4039431	15223	cow gut metagenome	8			SRR3426398	30889	cow gut metagenome	167
SRR4039417	16840	cow gut metagenome	6			SRR8402828	64657	cow gut metagenome	163
SRR8442114	49550	cow gut metagenome	6			SRR3426664	31779	cow gut metagenome	161
SRR8442154	86133	cow gut metagenome	6			SRR8402925	47220	cow gut metagenome	137
SRR4039420	16192	cow gut metagenome	5			SRR3426891	113083	cow gut metagenome	133
SRR4039426	20398	cow gut metagenome	5			SRR8402996	85266	cow gut metagenome	125
SRR8442145	64585	cow gut metagenome	4			SRR8402917	85825	cow gut metagenome	120
SRR4039418	15624	cow gut metagenome	3			SRR3427027	112704	cow gut metagenome	114
SRR4039430	20817	cow gut metagenome	3			SRR8402838	34865	cow gut metagenome	108
SRR4039432	16612	cow gut metagenome	3			SRR6854859	18709	cow gut metagenome	100
SRR4039433	14938	cow gut metagenome	3			SRR6374315	59618	cow gut metagenome	95
SRR4039434	13497	cow gut metagenome	3			SRR6855428	23729	cow gut metagenome	95
SRR8442191	70986	cow gut metagenome	3			SRR8402834	96039	cow gut metagenome	91
SRR4039412	20496	cow gut metagenome	2			SRR8403003	73695	cow gut metagenome	87
SRR4039421	15213	cow gut metagenome	2			SRR8402994	78483	cow gut metagenome	86
SRR8568047	31073	cow gut metagenome	2			SRR6855299	18270	cow gut metagenome	73
SRR1778154	43970	cow gut metagenome	1			SRR6855306	19149	cow gut metagenome	72
SRR1778243	30184	cow gut metagenome	1			SRR8402826	72769	cow gut metagenome	70
SRR1778256	42753	cow gut metagenome	1			SRR6855214	11493	cow gut metagenome	62
SRR4039415	18203	cow gut metagenome	1			SRR8402752	111440	cow gut metagenome	61
SRR4039424	21745	cow gut metagenome	1			SRR8402915	42134	cow gut metagenome	57
SRR5965168	63253	cow gut metagenome	1			SRR3426417	34188	cow gut metagenome	56
SRR7039678	55372	cow gut metagenome	1			SRR3426432	70060	cow gut metagenome	55
SRR7039686	60416	cow gut metagenome	1			SRR3426902	77917	cow gut metagenome	55
SRR7039690	59926	cow gut metagenome	1			SRR8402928	21821	cow gut metagenome	54
SRR8442088	56867	cow gut metagenome	1			SRR6855454	24665	cow gut metagenome	53
SRR8442159	89310	cow gut metagenome	1			SRR8402708	86620	cow gut metagenome	50
SRR6975418	40591	chicken gut metagenome	155			SRR8402993	106377	cow gut metagenome	49
SRR6975849	74326	chicken gut metagenome	58			SRR3426400	31299	cow gut metagenome	47
SRR5397965	156479	chicken gut metagenome	56			SRR3427060	56746	cow gut metagenome	40
SRR6975089	15921	chicken gut metagenome	30			SRR6854802	15477	cow gut metagenome	37
SRR6975151	13358	chicken gut metagenome	25			SRR8402825	41394	cow gut metagenome	37
SRR7699544	45642	chicken gut metagenome	19			SRR3426895	46445	cow gut metagenome	35
SRR7585326	49489	chicken gut metagenome	18			SRR6371031	47427	cow gut metagenome	35
SRR5397969	67210	chicken gut metagenome	11			SRR6854861	20323	cow gut metagenome	35
SRR6975478	47019	chicken gut metagenome	9			SRR3426840	43629	cow gut metagenome	33
SRR7699545	45721	chicken gut metagenome	8			SRR3426363	56959	cow gut metagenome	32
SRR5397970	141593	chicken gut metagenome	7			SRR6854914	21791	cow gut metagenome	32
SRR2756648	20308	chicken gut metagenome	5			SRR8402747	22929	cow gut metagenome	31
SRR6975150	10441	chicken gut metagenome	5			SRR8402749	73073	cow gut metagenome	31
SRR8718470	43530	chicken gut metagenome	5			SRR8402907	39344	cow gut metagenome	31
SRR2764489	25508	chicken gut metagenome	4			SRR3426540	34850	cow gut metagenome	28
SRR6975813	48581	chicken gut metagenome	4			SRR6855510	19681	cow gut metagenome	27
SRR7585329	52182	chicken gut metagenome	4			SRR7509519	11771	cow gut metagenome	27
SRR7699547	47634	chicken gut metagenome	4			SRR3426685	70781	cow gut metagenome	26
SRR8718471	31169	chicken gut metagenome	4			SRR6854956	19664	cow gut metagenome	26
SRR2755827	34554	chicken gut metagenome	3			SRR5965199	36538	cow gut metagenome	25
SRR7699546	31256	chicken gut metagenome	3			SRR3426935	39544	cow gut metagenome	23
SRR8718411	34048	chicken gut metagenome	3			SRR3426439	87213	cow gut metagenome	22
SRR8718452	45526	chicken gut metagenome	3			SRR3426530	41736	cow gut metagenome	22
SRR7585324	35133	chicken gut metagenome	2			SRR3426947	53609	cow gut metagenome	22
SRR8718469	34115	chicken gut metagenome	2			SRR3426626	65572	cow gut metagenome	21
SRR5451416	65497	chicken gut metagenome	1			SRR3426443	63108	cow gut metagenome	20
SRR6975705	70926	chicken gut metagenome	1			SRR3426812	26984	cow gut metagenome	20
SRR6975761	51580	chicken gut metagenome	1			SRR6370821	42739	cow gut metagenome	20
SRR6975762	40748	chicken gut metagenome	1			SRR5965168	63253	cow gut metagenome	19
SRR6975846	80606	chicken gut metagenome	1			SRR8442114	49550	cow gut metagenome	18
SRR7097756	38455	chicken gut metagenome	1			SRR3426353	43986	cow gut metagenome	17
SRR7097800	45588	chicken gut metagenome	1			SRR6854857	13016	cow gut metagenome	16
SRR8613603	5679	chicken gut metagenome	1			SRR6855455	17543	cow gut metagenome	16
SRR8613606	15593	chicken gut metagenome	1			SRR6854856	15164	cow gut metagenome	15
SRR8718442	39879	chicken gut metagenome	1			SRR8402868	89005	cow gut metagenome	15
SRR8718446	29866	chicken gut metagenome	1			SRR8402944	74210	cow gut metagenome	15
SRR8718447	36986	chicken gut metagenome	1			SRR6855424	12383	cow gut metagenome	13
SRR8718472	35914	chicken gut metagenome	1			SRR3427082	49404	cow gut metagenome	12
SRR8718473	45548	chicken gut metagenome	1			SRR8402722	48989	cow gut metagenome	12
SRR8718485	30988	chicken gut metagenome	1			SRR8402927	55787	cow gut metagenome	12
SRR6370995	15654	fish gut metagenome	15			SRR3426522	24635	cow gut metagenome	11
SRR3146420	106787	fish gut metagenome	7			SRR3426694	58053	cow gut metagenome	11
SRR3146416	57928	fish gut metagenome	4			SRR8402724	43636	cow gut metagenome	11
SRR2511815	37110	fish gut metagenome	2			SRR3426892	97969	cow gut metagenome	10
SRR3146425	54118	fish gut metagenome	2			SRR6854955	22290	cow gut metagenome	10
DRR047232	2052	fish gut metagenome	1			SRR8402940	98553	cow gut metagenome	10
SRR5908647	22462	fish gut metagenome	1			SRR3426470	32735	cow gut metagenome	9
SRR7764524	76136	fish gut metagenome	1			SRR6854854	21772	cow gut metagenome	9
SRR1564974	82761	human gut metagenome	142			SRR6855456	21500	cow gut metagenome	9
SRR1999196	309903	human gut metagenome	112			SRR8402731	53027	cow gut metagenome	9
ERR3327122	33057	human gut metagenome	84			SRR8403007	73873	cow gut metagenome	9
SRR8739482	63733	human gut metagenome	60			SRR3426421	57325	cow gut metagenome	8
SRR8739490	65074	human gut metagenome	56			SRR3426437	69873	cow gut metagenome	8
SRR6424689	41498	human gut metagenome	51			SRR3426489	37736	cow gut metagenome	8
SRR7615603	36413	human gut metagenome	50			SRR8402842	31994	cow gut metagenome	8
SRR7751783	13728	human gut metagenome	50			SRR3426344	115929	cow gut metagenome	7
SRR7751759	40687	human gut metagenome	34			SRR3426936	34904	cow gut metagenome	7
SRR2048477	8014	human gut metagenome	31			SRR3427000	82053	cow gut metagenome	7
SRR8290296	21576	human gut metagenome	30			SRR6854975	19741	cow gut metagenome	7
SRR8290225	11664	human gut metagenome	29			SRR7509512	11600	cow gut metagenome	7
SRR6424690	25597	human gut metagenome	27			SRR3426355	37739	cow gut metagenome	6
SRR7751788	10701	human gut metagenome	24			SRR3426531	62790	cow gut metagenome	6
SRR1105743	75826	human gut metagenome	19			SRR6855009	12949	cow gut metagenome	6
ERR3327126	36763	human gut metagenome	17			SRR8402670	28790	cow gut metagenome	6
SRR6424660	24524	human gut metagenome	17			SRR3426427	147041	cow gut metagenome	5
SRR8488441	66719	human gut metagenome	16			SRR3426462	24648	cow gut metagenome	5
SRR1105742	68251	human gut metagenome	14			SRR3426894	34982	cow gut metagenome	5
SRR7751753	13263	human gut metagenome	13			SRR6854841	21491	cow gut metagenome	5
SRR1215279	9175	human gut metagenome	12			SRR6855288	15906	cow gut metagenome	5
SRR2048476	18431	human gut metagenome	11			SRR7191396	15355	cow gut metagenome	5
SRR8488471	67588	human gut metagenome	10			SRR8403004	27058	cow gut metagenome	5
ERR3327125	29908	human gut metagenome	9			SRR3420124	29350	cow gut metagenome	4
SRR7507387	100799	human gut metagenome	9			SRR3426838	26695	cow gut metagenome	4
SRR8488459	56984	human gut metagenome	9			SRR5965160	63870	cow gut metagenome	4
SRR7751776	14364	human gut metagenome	8			SRR6855423	13673	cow gut metagenome	4
SRR8488433	55463	human gut metagenome	8			SRR8402707	51125	cow gut metagenome	4
SRR8488421	55143	human gut metagenome	7			SRR8402887	37964	cow gut metagenome	4
SRR8488437	62565	human gut metagenome	7			SRR8403010	28978	cow gut metagenome	4
SRR8488438	63902	human gut metagenome	7			SRR867559	6634	cow gut metagenome	4
SRR1195950	75184	human gut metagenome	6			SRR3419984	10398	cow gut metagenome	3
SRR6820118	35799	human gut metagenome	6			SRR3420068	15790	cow gut metagenome	3
SRR8488455	53796	human gut metagenome	6			SRR3420146	11143	cow gut metagenome	3
ERR3327120	33750	human gut metagenome	5			SRR3426666	84922	cow gut metagenome	3
SRR2048472	8040	human gut metagenome	5			SRR3426881	126647	cow gut metagenome	3
SRR2048479	16254	human gut metagenome	5			SRR5965157	109826	cow gut metagenome	3
SRR7751789	12745	human gut metagenome	5			SRR5965172	48251	cow gut metagenome	3
ERR3327121	29899	human gut metagenome	4			SRR5965182	54457	cow gut metagenome	3
SRR7751769	42258	human gut metagenome	4			SRR6855476	12930	cow gut metagenome	3
SRR7751777	15944	human gut metagenome	4			SRR8402662	88726	cow gut metagenome	3
SRR7751782	12713	human gut metagenome	4			SRR8402784	34785	cow gut metagenome	3
SRR8488428	53783	human gut metagenome	4			SRR8402788	41165	cow gut metagenome	3
SRR8488461	60327	human gut metagenome	4			SRR8402897	34670	cow gut metagenome	3
SRR8712263	25040	human gut metagenome	4			SRR8402990	38176	cow gut metagenome	3
SRR8739494	72599	human gut metagenome	4			SRR3426345	37380	cow gut metagenome	2
SRR2048474	8398	human gut metagenome	3			SRR3426384	35609	cow gut metagenome	2
SRR2658000	38982	human gut metagenome	3			SRR3426450	22208	cow gut metagenome	2
SRR2658214	34894	human gut metagenome	3			SRR3426512	26748	cow gut metagenome	2
SRR2658223	35442	human gut metagenome	3			SRR6855323	21851	cow gut metagenome	2
SRR2658287	49040	human gut metagenome	3			SRR7191413	22229	cow gut metagenome	2
SRR2658289	38242	human gut metagenome	3			SRR7509514	11530	cow gut metagenome	2
SRR2658302	40775	human gut metagenome	3			SRR7509518	11578	cow gut metagenome	2
SRR2658311	44603	human gut metagenome	3			SRR8402750	61836	cow gut metagenome	2
SRR7615586	61103	human gut metagenome	3			SRR8402859	37771	cow gut metagenome	2
SRR8194571	27286	human gut metagenome	3			SRR8402916	40349	cow gut metagenome	2
SRR8712066	25577	human gut metagenome	3			SRR8402918	10240	cow gut metagenome	2
SRR8739508	70251	human gut metagenome	3			SRR8402953	36019	cow gut metagenome	2
SRR1186029	3761	human gut metagenome	2			SRR8402992	54785	cow gut metagenome	2
SRR2015048	14043	human gut metagenome	2			SRR867476	3522	cow gut metagenome	2
SRR2657965	25177	human gut metagenome	2			SRR867548	5455	cow gut metagenome	2
SRR2658010	37807	human gut metagenome	2			SRR867558	4001	cow gut metagenome	2
SRR2658040	36087	human gut metagenome	2			SRR3420069	22907	cow gut metagenome	1
SRR2658189	39790	human gut metagenome	2			SRR3420075	13418	cow gut metagenome	1
SRR2658199	34161	human gut metagenome	2			SRR3420082	24639	cow gut metagenome	1
SRR2658209	40966	human gut metagenome	2			SRR3420217	20083	cow gut metagenome	1
SRR2658216	35206	human gut metagenome	2			SRR3420230	24827	cow gut metagenome	1
SRR2658217	36713	human gut metagenome	2			SRR3426408	39879	cow gut metagenome	1
SRR2658222	30283	human gut metagenome	2			SRR5965194	25855	cow gut metagenome	1
SRR2658226	33612	human gut metagenome	2			SRR5965196	15737	cow gut metagenome	1
SRR2658232	31463	human gut metagenome	2			SRR6855077	20997	cow gut metagenome	1
SRR2658234	32999	human gut metagenome	2			SRR6855312	14058	cow gut metagenome	1
SRR2658241	41044	human gut metagenome	2			SRR7191367	56604	cow gut metagenome	1
SRR2658250	31056	human gut metagenome	2			SRR7191415	29537	cow gut metagenome	1
SRR2658256	39879	human gut metagenome	2			SRR7191418	186260	cow gut metagenome	1
SRR2658268	44041	human gut metagenome	2			SRR8402791	35979	cow gut metagenome	1
SRR2658277	29633	human gut metagenome	2			SRR8402843	40049	cow gut metagenome	1
SRR2658279	39156	human gut metagenome	2			SRR8402863	37280	cow gut metagenome	1
SRR2658290	37394	human gut metagenome	2			SRR8403009	71428	cow gut metagenome	1
SRR7751761	36228	human gut metagenome	2			SRR867459	2543	cow gut metagenome	1
SRR8290354	14833	human gut metagenome	2			SRR867468	2683	cow gut metagenome	1
SRR8488422	54164	human gut metagenome	2			SRR867488	2162	cow gut metagenome	1
SRR8488431	50079	human gut metagenome	2			SRR867524	4237	cow gut metagenome	1
SRR8488432	55307	human gut metagenome	2			SRR867535	9779	cow gut metagenome	1
SRR8488440	67990	human gut metagenome	2			SRR867536	4401	cow gut metagenome	1
SRR8488452	64966	human gut metagenome	2			SRR5802127	235551	chicken gut metagenome	7623
SRR8488453	81077	human gut metagenome	2			SRR5076648	111582	chicken gut metagenome	4021
SRR8488457	58146	human gut metagenome	2			SRR5802177	150748	chicken gut metagenome	3367
SRR8488460	51210	human gut metagenome	2			SRR5802134	190709	chicken gut metagenome	2824
SRR8712169	35726	human gut metagenome	2			SRR8242933	115867	chicken gut metagenome	2206
SRR8739493	92776	human gut metagenome	2			SRR8242954	154330	chicken gut metagenome	1806
SRR8739526	71913	human gut metagenome	2			SRR8242963	112166	chicken gut metagenome	1638
ERR2674136	9914	human gut metagenome	1			SRR8242980	131302	chicken gut metagenome	1350
ERR3327190	87612	human gut metagenome	1			SRR5039931	47080	chicken gut metagenome	1345
SRR1021040	1935	human gut metagenome	1			SRR8242981	124011	chicken gut metagenome	1238
SRR1635711	28929	human gut metagenome	1			SRR8242979	156991	chicken gut metagenome	1235
SRR1999165	227471	human gut metagenome	1			SRR8242915	157193	chicken gut metagenome	1056
SRR1999205	270386	human gut metagenome	1			SRR5802157	167598	chicken gut metagenome	1045
SRR2015044	17053	human gut metagenome	1			SRR8242935	110669	chicken gut metagenome	1019
SRR2657964	34795	human gut metagenome	1			SRR5076754	104262	chicken gut metagenome	975
SRR2657976	26249	human gut metagenome	1			SRR8242957	118392	chicken gut metagenome	787
SRR2657999	28342	human gut metagenome	1			SRR5039932	42251	chicken gut metagenome	737
SRR2658002	40373	human gut metagenome	1			SRR8242920	103455	chicken gut metagenome	593
SRR2658005	32263	human gut metagenome	1			SRR8243004	112220	chicken gut metagenome	528
SRR2658006	31281	human gut metagenome	1			SRR8242924	120279	chicken gut metagenome	512
SRR2658008	40677	human gut metagenome	1			SRR8242977	132608	chicken gut metagenome	507
SRR2658009	37479	human gut metagenome	1			SRR8242964	82097	chicken gut metagenome	375
SRR2658144	23188	human gut metagenome	1			SRR8317424	44276	chicken gut metagenome	300
SRR2658154	27225	human gut metagenome	1			SRR8242936	116935	chicken gut metagenome	299
SRR2658176	33740	human gut metagenome	1			SRR8317427	34397	chicken gut metagenome	295
SRR2658178	31619	human gut metagenome	1			SRR8317434	36406	chicken gut metagenome	276
SRR2658179	46608	human gut metagenome	1			SRR8317322	35812	chicken gut metagenome	268
SRR2658180	42768	human gut metagenome	1			SRR8317799	31944	chicken gut metagenome	261
SRR2658183	33879	human gut metagenome	1			SRR8317315	56705	chicken gut metagenome	259
SRR2658185	45623	human gut metagenome	1			SRR8317449	44678	chicken gut metagenome	259
SRR2658187	45716	human gut metagenome	1			SRR8242953	118941	chicken gut metagenome	242
SRR2658188	28419	human gut metagenome	1			SRR8242966	121714	chicken gut metagenome	237
SRR2658191	24226	human gut metagenome	1			SRR8317793	40997	chicken gut metagenome	237
SRR2658194	34016	human gut metagenome	1			SRR5040025	36658	chicken gut metagenome	235
SRR2658197	40499	human gut metagenome	1			SRR5076646	23227	chicken gut metagenome	235
SRR2658198	26037	human gut metagenome	1			SRR8317314	35351	chicken gut metagenome	233
SRR2658204	34034	human gut metagenome	1			SRR6952248	17634	chicken gut metagenome	222
SRR2658206	29315	human gut metagenome	1			SRR5039922	23484	chicken gut metagenome	217
SRR2658207	40475	human gut metagenome	1			SRR8242937	140828	chicken gut metagenome	214
SRR2658210	30180	human gut metagenome	1			SRR8242962	98821	chicken gut metagenome	207
SRR2658212	29034	human gut metagenome	1			SRR8317312	31323	chicken gut metagenome	206
SRR2658218	36158	human gut metagenome	1			SRR8317328	40589	chicken gut metagenome	200
SRR2658224	32048	human gut metagenome	1			SRR8317520	28655	chicken gut metagenome	199
SRR2658228	24307	human gut metagenome	1			SRR8242975	37744	chicken gut metagenome	188
SRR2658230	41111	human gut metagenome	1			SRR8317215	28763	chicken gut metagenome	175
SRR2658231	36712	human gut metagenome	1			SRR8317428	30922	chicken gut metagenome	170
SRR2658233	29780	human gut metagenome	1			SRR8242999	85785	chicken gut metagenome	163
SRR2658235	42169	human gut metagenome	1			SRR8317192	31158	chicken gut metagenome	161
SRR2658236	34428	human gut metagenome	1			SRR5040416	10995	chicken gut metagenome	160
SRR2658239	41720	human gut metagenome	1			SRR5040413	13922	chicken gut metagenome	158
SRR2658248	42137	human gut metagenome	1			SRR8317217	41887	chicken gut metagenome	156
SRR2658269	43419	human gut metagenome	1			SRR8317216	43554	chicken gut metagenome	152
SRR2658271	49419	human gut metagenome	1			SRR8317330	41494	chicken gut metagenome	150
SRR2658272	45224	human gut metagenome	1			SRR6952261	7769	chicken gut metagenome	146
SRR2658278	38998	human gut metagenome	1			SRR8317292	40286	chicken gut metagenome	144
SRR2658284	29997	human gut metagenome	1			SRR8317219	33211	chicken gut metagenome	138
SRR2658285	34513	human gut metagenome	1			SRR8242930	118814	chicken gut metagenome	132
SRR2658288	45230	human gut metagenome	1			SRR8317331	32695	chicken gut metagenome	132
SRR2658291	48368	human gut metagenome	1			SRR8317839	27146	chicken gut metagenome	129
SRR2658293	34387	human gut metagenome	1			SRR2131286	4828	chicken gut metagenome	128
SRR2658297	41737	human gut metagenome	1			SRR8317838	48299	chicken gut metagenome	128
SRR2658301	41505	human gut metagenome	1			SRR5040479	23095	chicken gut metagenome	125
SRR2658303	39522	human gut metagenome	1			SRR8317289	27673	chicken gut metagenome	125
SRR2658305	29630	human gut metagenome	1			SRR8317301	30268	chicken gut metagenome	124
SRR2658306	33111	human gut metagenome	1			SRR8317327	35787	chicken gut metagenome	124
SRR2658307	39464	human gut metagenome	1			SRR2131284	6784	chicken gut metagenome	123
SRR2658308	37745	human gut metagenome	1			SRR8242913	134919	chicken gut metagenome	122
SRR2658309	43031	human gut metagenome	1			SRR6952251	9323	chicken gut metagenome	119
SRR2658314	33572	human gut metagenome	1			SRR6952255	11452	chicken gut metagenome	119
SRR2658315	32246	human gut metagenome	1			SRR8317628	25891	chicken gut metagenome	119
SRR2658317	45562	human gut metagenome	1			SRR5040023	34613	chicken gut metagenome	111
SRR2658320	48240	human gut metagenome	1			SRR8242984	144699	chicken gut metagenome	110
SRR2658321	53733	human gut metagenome	1			SRR8317218	32672	chicken gut metagenome	110
SRR2658322	42139	human gut metagenome	1			SRR5039924	53769	chicken gut metagenome	107
SRR2658324	45875	human gut metagenome	1			SRR2131321	4257	chicken gut metagenome	105
SRR2923375	11324	human gut metagenome	1			SRR8317574	9472	chicken gut metagenome	105
SRR2923382	13655	human gut metagenome	1			SRR8317421	33759	chicken gut metagenome	104
SRR2923397	7069	human gut metagenome	1			SRR8317717	11642	chicken gut metagenome	104
SRR2924507	6915	human gut metagenome	1			SRR8317517	32887	chicken gut metagenome	102
SRR5365457	63840	human gut metagenome	1			SRR8317714	49232	chicken gut metagenome	89
SRR5365466	103008	human gut metagenome	1			SRR6952254	11351	chicken gut metagenome	87
SRR6357136	175355	human gut metagenome	1			SRR2131275	6881	chicken gut metagenome	86
SRR6424477	48886	human gut metagenome	1			SRR8317514	44364	chicken gut metagenome	83
SRR6424525	58936	human gut metagenome	1			SRR8242912	151689	chicken gut metagenome	81
SRR6424706	59787	human gut metagenome	1			SRR8317422	52680	chicken gut metagenome	80
SRR6424710	67717	human gut metagenome	1			SRR8317325	21874	chicken gut metagenome	77
SRR7507505	103448	human gut metagenome	1			SRR5722546	51502	chicken gut metagenome	75
SRR7751757	32013	human gut metagenome	1			SRR6952246	5997	chicken gut metagenome	72
SRR8194354	16242	human gut metagenome	1			SRR8317317	18204	chicken gut metagenome	71
SRR8194460	27921	human gut metagenome	1			SRR2131274	6551	chicken gut metagenome	70
SRR8194559	41927	human gut metagenome	1			SRR2131309	3978	chicken gut metagenome	70
SRR8237188	38855	human gut metagenome	1			SRR8317313	21962	chicken gut metagenome	68
SRR8237199	39904	human gut metagenome	1			SRR8317617	28534	chicken gut metagenome	67
SRR8266586	55368	human gut metagenome	1			SRR8317712	40986	chicken gut metagenome	65
SRR8266590	34094	human gut metagenome	1			SRR5786049	53091	chicken gut metagenome	64
SRR8266596	39336	human gut metagenome	1			SRR8317626	33978	chicken gut metagenome	64
SRR8266600	36337	human gut metagenome	1			SRR6952249	10066	chicken gut metagenome	62
SRR8266604	31100	human gut metagenome	1			SRR8317423	27455	chicken gut metagenome	62
SRR8266612	48749	human gut metagenome	1			SRR2131311	3297	chicken gut metagenome	61
SRR8266630	38783	human gut metagenome	1			SRR6952260	5817	chicken gut metagenome	61
SRR8290362	25088	human gut metagenome	1			SRR8317448	11512	chicken gut metagenome	61
SRR8371877	570301	human gut metagenome	1			SRR8317324	32657	chicken gut metagenome	57
SRR8413999	60119	human gut metagenome	1			SRR8317316	38002	chicken gut metagenome	56
SRR8414021	20733	human gut metagenome	1			SRR8317320	20356	chicken gut metagenome	56
SRR8488425	67700	human gut metagenome	1			SRR5722545	45994	chicken gut metagenome	54
SRR8488426	58395	human gut metagenome	1			SRR8317503	34559	chicken gut metagenome	53
SRR8488427	50213	human gut metagenome	1			SRR2131293	4938	chicken gut metagenome	52
SRR8488434	63824	human gut metagenome	1			SRR2131308	4324	chicken gut metagenome	51
SRR8488442	68500	human gut metagenome	1			SRR8317497	35063	chicken gut metagenome	51
SRR8488443	53498	human gut metagenome	1			SRR2131280	6331	chicken gut metagenome	49
SRR8488448	56519	human gut metagenome	1			SRR8317323	24845	chicken gut metagenome	47
SRR8488458	55285	human gut metagenome	1			SRR2131282	6845	chicken gut metagenome	46
SRR8488573	39334	human gut metagenome	1			SRR8317629	28447	chicken gut metagenome	46
SRR8668739	49957	human gut metagenome	1			SRR6952252	8485	chicken gut metagenome	45
SRR8668748	51839	human gut metagenome	1			SRR8242986	91783	chicken gut metagenome	45
SRR8712047	21990	human gut metagenome	1			SRR8317616	35084	chicken gut metagenome	45
SRR8712110	33933	human gut metagenome	1			SRR8317495	48460	chicken gut metagenome	44
SRR8712175	18116	human gut metagenome	1			SRR8317716	40715	chicken gut metagenome	41
SRR8712221	35979	human gut metagenome	1			SRR8317519	24025	chicken gut metagenome	40
SRR8739485	67305	human gut metagenome	1			SRR8242982	240204	chicken gut metagenome	39
SRR8739498	59476	human gut metagenome	1			SRR5040024	39445	chicken gut metagenome	38
SRR8739499	92059	human gut metagenome	1			SRR8317593	50440	chicken gut metagenome	38
SRR8739504	48773	human gut metagenome	1			SRR2048599	5441	chicken gut metagenome	37
SRR8739510	65497	human gut metagenome	1			SRR5039927	61687	chicken gut metagenome	37
SRR8739511	62626	human gut metagenome	1			SRR8317715	34916	chicken gut metagenome	35
SRR8739513	37764	human gut metagenome	1			SRR8317790	24126	chicken gut metagenome	35
SRR8739515	65645	human gut metagenome	1			SRR8317570	33644	chicken gut metagenome	33
SRR8739544	65918	human gut metagenome	1			SRR8317713	32013	chicken gut metagenome	32
SRR8373303	74482	insect gut metagenome	5			SRR5040463	21102	chicken gut metagenome	31
SRR1926140	147639	insect gut metagenome	3			SRR1565419	8831	chicken gut metagenome	29
SRR1926196	115480	insect gut metagenome	3			SRR8317193	15256	chicken gut metagenome	29
SRR1926198	114992	insect gut metagenome	3			SRR6952250	11981	chicken gut metagenome	28
SRR1926138	114140	insect gut metagenome	2			SRR8613613	15250	chicken gut metagenome	28
SRR1926187	115827	insect gut metagenome	2			SRR2131317	2587	chicken gut metagenome	27
SRR1926197	134519	insect gut metagenome	2			SRR8317710	19526	chicken gut metagenome	26
SRR1926161	164304	insect gut metagenome	1			SRR8317794	27010	chicken gut metagenome	26
SRR1926191	122143	insect gut metagenome	1			SRR1565683	5913	chicken gut metagenome	25
SRR8373298	68838	insect gut metagenome	1			SRR2048601	6590	chicken gut metagenome	25
ERR738795	1231472	mouse gut metagenome	262572			SRR6952253	8765	chicken gut metagenome	25
ERR2675509	722860	mouse gut metagenome	58007			SRR8242958	114242	chicken gut metagenome	20
ERR738792	307117	mouse gut metagenome	50302			SRR2131306	4538	chicken gut metagenome	19
ERR738794	225959	mouse gut metagenome	46235			SRR8317597	38057	chicken gut metagenome	19
ERR738793	315760	mouse gut metagenome	35503			SRR2131289	5851	chicken gut metagenome	18
SRR1914737	181005	mouse gut metagenome	27728			SRR5040029	68527	chicken gut metagenome	18
SRR8514627	198078	mouse gut metagenome	26845			SRR8613586	17478	chicken gut metagenome	18
ERR738797	98440	mouse gut metagenome	26338			SRR2048627	3515	chicken gut metagenome	17
SRR2968239	143112	mouse gut metagenome	25764			SRR8317596	29056	chicken gut metagenome	17
SRR2968285	109575	mouse gut metagenome	21848			SRR2048611	6215	chicken gut metagenome	15
ERR738786	572673	mouse gut metagenome	20882			SRR8317591	48865	chicken gut metagenome	15
ERR738796	92597	mouse gut metagenome	20795			SRR1565682	3600	chicken gut metagenome	12
SRR1914708	172312	mouse gut metagenome	19719			SRR1565696	5008	chicken gut metagenome	12
SRR6407819	132171	mouse gut metagenome	18204			SRR2131320	2556	chicken gut metagenome	12
SRR8514626	218183	mouse gut metagenome	18075			SRR5802170	100692	chicken gut metagenome	12
SRR2968284	87451	mouse gut metagenome	18074			SRR1565627	4931	chicken gut metagenome	11
SRR2968291	63523	mouse gut metagenome	18017			SRR1565643	4596	chicken gut metagenome	11
SRR2968290	116446	mouse gut metagenome	17334			SRR5040030	41729	chicken gut metagenome	11
ERR738790	577339	mouse gut metagenome	16763			SRR8317502	24043	chicken gut metagenome	11
SRR6407800	189905	mouse gut metagenome	16678			SRR8317622	22212	chicken gut metagenome	11
SRR8514632	231281	mouse gut metagenome	16340			SRR1565674	3729	chicken gut metagenome	10
SRR8271088	48727	mouse gut metagenome	16226			SRR1565681	4630	chicken gut metagenome	10
SRR2968293	118629	mouse gut metagenome	15812			SRR1565716	5266	chicken gut metagenome	10
ERR738785	381001	mouse gut metagenome	15365			SRR2048602	1812	chicken gut metagenome	10
SRR6407801	124595	mouse gut metagenome	15089			SRR5039926	28392	chicken gut metagenome	10
SRR6407802	145601	mouse gut metagenome	14770			SRR8317627	19496	chicken gut metagenome	10
SRR2968292	99183	mouse gut metagenome	14592			SRR2131316	2724	chicken gut metagenome	9
ERR738791	99074	mouse gut metagenome	14316			SRR5040481	4290	chicken gut metagenome	9
SRR2968282	114102	mouse gut metagenome	13391			SRR8317329	6916	chicken gut metagenome	9
SRR2968229	127978	mouse gut metagenome	12807			SRR8317433	4029	chicken gut metagenome	9
SRR6407822	156966	mouse gut metagenome	12557			SRR8613648	7815	chicken gut metagenome	9
SRR2968279	172997	mouse gut metagenome	12527			SRR1565694	3782	chicken gut metagenome	8
SRR8271089	36776	mouse gut metagenome	12219			SRR1565700	4562	chicken gut metagenome	8
SRR6407821	98095	mouse gut metagenome	12213			SRR2048614	6740	chicken gut metagenome	8
SRR1687432	189389	mouse gut metagenome	12182			SRR2131302	2589	chicken gut metagenome	8
SRR1687443	189344	mouse gut metagenome	11602			SRR8613623	17209	chicken gut metagenome	8
SRR1688261	189562	mouse gut metagenome	11602			SRR1565676	5320	chicken gut metagenome	7
SRR1916663	129321	mouse gut metagenome	11571			SRR1565689	5143	chicken gut metagenome	7
SRR6407818	90894	mouse gut metagenome	11528			SRR1565725	4117	chicken gut metagenome	7
SRR1687414	189521	mouse gut metagenome	11307			SRR1565727	4800	chicken gut metagenome	7
SRR8271086	41399	mouse gut metagenome	11228			SRR2048618	3994	chicken gut metagenome	7
SRR1914654	124551	mouse gut metagenome	11153			SRR2131288	5975	chicken gut metagenome	7
SRR1688284	189297	mouse gut metagenome	10852			SRR5076753	1107	chicken gut metagenome	7
SRR1914798	156136	mouse gut metagenome	10796			SRR8613605	8163	chicken gut metagenome	7
SRR1688260	189731	mouse gut metagenome	10774			SRR1565617	6962	chicken gut metagenome	6
SRR1687455	190101	mouse gut metagenome	10753			SRR1565626	6715	chicken gut metagenome	6
SRR1688285	188759	mouse gut metagenome	10631			SRR1565658	3814	chicken gut metagenome	6
SRR1687440	189541	mouse gut metagenome	10610			SRR1565666	4039	chicken gut metagenome	6
SRR6407820	157153	mouse gut metagenome	10526			SRR1565680	6299	chicken gut metagenome	6
SRR1687429	189345	mouse gut metagenome	10426			SRR1565699	5445	chicken gut metagenome	6
SRR1687435	189397	mouse gut metagenome	10426			SRR8317249	19359	chicken gut metagenome	6
SRR1687437	188992	mouse gut metagenome	10426			SRR8613611	9354	chicken gut metagenome	6
ERR738787	553396	mouse gut metagenome	10262			SRR1561435	7642	chicken gut metagenome	5
SRR1688283	189618	mouse gut metagenome	10121			SRR1565675	6253	chicken gut metagenome	5
SRR8514587	175839	mouse gut metagenome	10058			SRR1565692	4340	chicken gut metagenome	5
SRR8514582	171880	mouse gut metagenome	10031			SRR2131267	5886	chicken gut metagenome	5
SRR8514608	223010	mouse gut metagenome	9995			SRR2131315	5411	chicken gut metagenome	5
SRR1916657	141725	mouse gut metagenome	9727			SRR6975565	23970	chicken gut metagenome	5
SRR2968286	63808	mouse gut metagenome	9724			SRR1565448	7663	chicken gut metagenome	4
SRR1916672	175709	mouse gut metagenome	9718			SRR1565723	3773	chicken gut metagenome	4
SRR1687411	189491	mouse gut metagenome	9677			SRR1565650	6418	chicken gut metagenome	3
SRR2968265	69280	mouse gut metagenome	9191			SRR1565664	4643	chicken gut metagenome	3
ERR1795279	43876	mouse gut metagenome	9109			SRR1565672	3691	chicken gut metagenome	3
SRR2968243	60186	mouse gut metagenome	9103			SRR1565673	4151	chicken gut metagenome	3
SRR6407817	69346	mouse gut metagenome	9054			SRR1565713	4983	chicken gut metagenome	3
SRR1687450	189428	mouse gut metagenome	9024			SRR1565730	4569	chicken gut metagenome	3
SRR1688259	189768	mouse gut metagenome	9024			SRR2048616	4656	chicken gut metagenome	3
SRR1688264	189373	mouse gut metagenome	9024			SRR2048625	3859	chicken gut metagenome	3
SRR8514614	188810	mouse gut metagenome	8761			SRR2131278	5783	chicken gut metagenome	3
ERR738798	60975	mouse gut metagenome	8731			SRR2131312	3083	chicken gut metagenome	3
SRR8514635	235676	mouse gut metagenome	8557			SRR8242960	112535	chicken gut metagenome	3
SRR8514633	174612	mouse gut metagenome	8443			SRR8613649	15886	chicken gut metagenome	3
SRR8514539	206273	mouse gut metagenome	8330			SRR1565451	8860	chicken gut metagenome	2
ERR738789	490465	mouse gut metagenome	8291			SRR1565614	4140	chicken gut metagenome	2
SRR8514617	245315	mouse gut metagenome	8158			SRR1565640	3562	chicken gut metagenome	2
SRR1688263	189792	mouse gut metagenome	8109			SRR1565684	4396	chicken gut metagenome	2
SRR2968288	46156	mouse gut metagenome	7891			SRR1565701	5038	chicken gut metagenome	2
SRR1914680	168179	mouse gut metagenome	7888			SRR1565717	4231	chicken gut metagenome	2
SRR8514634	146722	mouse gut metagenome	7749			SRR1565718	4235	chicken gut metagenome	2
SRR1687448	189449	mouse gut metagenome	7721			SRR1565722	3589	chicken gut metagenome	2
SRR1688262	189434	mouse gut metagenome	7721			SRR1565729	5468	chicken gut metagenome	2
SRR8514560	219302	mouse gut metagenome	7594			SRR2048619	5954	chicken gut metagenome	2
SRR1916674	183298	mouse gut metagenome	7391			SRR2131266	5024	chicken gut metagenome	2
SRR2968315	109768	mouse gut metagenome	7344			SRR2131323	4279	chicken gut metagenome	2
SRR2968238	34080	mouse gut metagenome	7305			SRR8317469	17286	chicken gut metagenome	2
SRR2968246	102594	mouse gut metagenome	7266			SRR8317578	37981	chicken gut metagenome	2
SRR1914944	167674	mouse gut metagenome	7243			SRR1561434	5241	chicken gut metagenome	1
SRR8432308	27528	mouse gut metagenome	6937			SRR1561436	3886	chicken gut metagenome	1
SRR8432310	26683	mouse gut metagenome	6881			SRR1561437	4162	chicken gut metagenome	1
ERR1795287	32168	mouse gut metagenome	6818			SRR1561440	4330	chicken gut metagenome	1
SRR3928270	37235	mouse gut metagenome	6752			SRR1565418	1113	chicken gut metagenome	1
ERR1795278	50015	mouse gut metagenome	6750			SRR1565655	4627	chicken gut metagenome	1
SRR1916677	155012	mouse gut metagenome	6741			SRR1565685	4343	chicken gut metagenome	1
SRR1688305	53205	mouse gut metagenome	6719			SRR1565708	4645	chicken gut metagenome	1
SRR1688311	53309	mouse gut metagenome	6718			SRR1565710	4163	chicken gut metagenome	1
SRR1688301	53308	mouse gut metagenome	6674			SRR1565712	4150	chicken gut metagenome	1
SRR1688302	53267	mouse gut metagenome	6674			SRR2048621	4254	chicken gut metagenome	1
SRR1688307	53220	mouse gut metagenome	6674			SRR2048629	3904	chicken gut metagenome	1
SRR1688310	53271	mouse gut metagenome	6674			SRR2131271	6131	chicken gut metagenome	1
SRR1688312	53266	mouse gut metagenome	6674			SRR2131276	3193	chicken gut metagenome	1
SRR8432327	30851	mouse gut metagenome	6666			SRR2131307	4638	chicken gut metagenome	1
SRR1688304	52971	mouse gut metagenome	6657			SRR5040026	38646	chicken gut metagenome	1
SRR1688308	53067	mouse gut metagenome	6657			SRR8242929	140499	chicken gut metagenome	1
SRR1688309	53051	mouse gut metagenome	6657			SRR8317385	4738	chicken gut metagenome	1
SRR8432307	29149	mouse gut metagenome	6573			SRR8317489	3733	chicken gut metagenome	1
SRR2078763	59950	mouse gut metagenome	6547			SRR8317584	39584	chicken gut metagenome	1
ERR738783	126268	mouse gut metagenome	6442			SRR8317780	12957	chicken gut metagenome	1
DRR054658	352897	mouse gut metagenome	6439			SRR8613600	4368	chicken gut metagenome	1
SRR2086191	502488	mouse gut metagenome	6422			SRR8613652	512	chicken gut metagenome	1
SRR1210012	23259	mouse gut metagenome	6310			DRR047231	5994	fish gut metagenome	1
ERR738784	355858	mouse gut metagenome	6217			SRR6074767	20720	fish gut metagenome	1
ERR1795286	34652	mouse gut metagenome	6013			SRR1196004	86534	human gut metagenome	10573
ERR1795280	44079	mouse gut metagenome	5996			SRR1195973	86271	human gut metagenome	9392
SRR8649834	148610	mouse gut metagenome	5885			SRR1195863	190930	human gut metagenome	7981
SRR1965733	42836	mouse gut metagenome	5852			SRR1590255	211888	human gut metagenome	7726
SRR8514564	193282	mouse gut metagenome	5835			SRR1590256	192592	human gut metagenome	7111
SRR2968245	32812	mouse gut metagenome	5820			SRR1590253	272518	human gut metagenome	7058
SRR3928267	35085	mouse gut metagenome	5761			SRR1201546	120245	human gut metagenome	6626
SRR8432311	28813	mouse gut metagenome	5729			SRR1565082	99795	human gut metagenome	6496
SRR8514620	149329	mouse gut metagenome	5698			SRR1590248	194163	human gut metagenome	6357
SRR2095488	11592	mouse gut metagenome	5657			ERR560629	91775	human gut metagenome	6280
SRR6407799	70420	mouse gut metagenome	5621			SRR1590254	189229	human gut metagenome	6280
SRR1965574	41524	mouse gut metagenome	5592			SRR1201501	48842	human gut metagenome	6228
SRR2968232	86933	mouse gut metagenome	5588			SRR1195958	183807	human gut metagenome	6088
SRR1916668	146166	mouse gut metagenome	5581			SRR1590203	152520	human gut metagenome	5478
SRR1916669	116858	mouse gut metagenome	5506			SRR1590252	195529	human gut metagenome	5093
SRR2086204	649535	mouse gut metagenome	5405			SRR1195963	112518	human gut metagenome	5025
SRR3928269	35364	mouse gut metagenome	5358			SRR3191036	563405	human gut metagenome	4921
SRR3928339	43067	mouse gut metagenome	5247			SRR1590763	226628	human gut metagenome	4692
SRR3928329	42675	mouse gut metagenome	5143			SRR6424552	45340	human gut metagenome	4680
SRR8432325	30931	mouse gut metagenome	4959			SRR1590246	185103	human gut metagenome	4563
SRR2086192	436009	mouse gut metagenome	4942			SRR1590995	140768	human gut metagenome	4304
SRR2968314	78015	mouse gut metagenome	4911			SRR5057589	45134	human gut metagenome	4158
SRR8514580	230643	mouse gut metagenome	4882			SRR1590247	134603	human gut metagenome	3946
SRR1916664	149492	mouse gut metagenome	4786			SRR1196405	34522	human gut metagenome	3800
SRR8432330	32750	mouse gut metagenome	4784			SRR1590250	107662	human gut metagenome	3742
SRR6407815	45829	mouse gut metagenome	4614			SRR1201568	32109	human gut metagenome	3731
SRR8514612	155123	mouse gut metagenome	4560			ERR560691	95821	human gut metagenome	3598
SRR907547	22513	mouse gut metagenome	4544			SRR6424551	34509	human gut metagenome	3419
SRR8613930	1154761	mouse gut metagenome	4540			SRR2143823	562653	human gut metagenome	3418
SRR8432329	31065	mouse gut metagenome	4521			SRR1195968	162584	human gut metagenome	3401
SRR8514556	215634	mouse gut metagenome	4464			SRR1195921	153609	human gut metagenome	3392
SRR3928262	41480	mouse gut metagenome	4433			SRR6424550	53254	human gut metagenome	3354
SRR1916658	111673	mouse gut metagenome	4432			SRR1195960	122763	human gut metagenome	3326
SRR2086203	349473	mouse gut metagenome	4318			SRR1913085	242297	human gut metagenome	3308
SRR8514618	212448	mouse gut metagenome	4298			SRR1590245	126622	human gut metagenome	3187
SRR8514557	157045	mouse gut metagenome	4281			SRR1590249	134885	human gut metagenome	3136
SRR8432326	31966	mouse gut metagenome	4265			SRR2672246	394670	human gut metagenome	3130
SRR3928299	38807	mouse gut metagenome	4259			SRR1195953	93450	human gut metagenome	3125
SRR8514576	159022	mouse gut metagenome	4237			SRR1590205	141199	human gut metagenome	3113
SRR2968240	62924	mouse gut metagenome	4178			SRR8372882	152728	human gut metagenome	3096
SRR8514598	175923	mouse gut metagenome	4138			SRR1195945	80612	human gut metagenome	3095
SRR8514611	187462	mouse gut metagenome	4124			SRR6424549	52017	human gut metagenome	3072
SRR3928325	40131	mouse gut metagenome	3997			SRR1590207	102865	human gut metagenome	3034
SRR2095339	18289	mouse gut metagenome	3984			SRR1590251	114800	human gut metagenome	2949
SRR3928268	37805	mouse gut metagenome	3972			SRR2658317	45562	human gut metagenome	2925
SRR3928324	46554	mouse gut metagenome	3956			SRR5069763	133554	human gut metagenome	2878
SRR8432306	23100	mouse gut metagenome	3935			SRR1195883	109131	human gut metagenome	2838
SRR2968236	143465	mouse gut metagenome	3929			SRR8488659	34426	human gut metagenome	2832
ERR1795277	38434	mouse gut metagenome	3863			SRR1214394	93927	human gut metagenome	2773
SRR8514535	205136	mouse gut metagenome	3809			SRR1533988	251175	human gut metagenome	2732
SRR907543	21358	mouse gut metagenome	3718			ERR561630	117049	human gut metagenome	2660
SRR2086208	338861	mouse gut metagenome	3717			SRR1590212	121838	human gut metagenome	2633
SRR2078764	53692	mouse gut metagenome	3696			ERR2213409	163512	human gut metagenome	2620
SRR3168672	117139	mouse gut metagenome	3690			SRR3191030	214849	human gut metagenome	2612
SRR2095454	30166	mouse gut metagenome	3665			SRR1590214	119929	human gut metagenome	2540
SRR8514563	285489	mouse gut metagenome	3623			SRR1590388	91846	human gut metagenome	2533
SRR2095456	15320	mouse gut metagenome	3599			SRR1910633	96208	human gut metagenome	2521
DRR054652	207234	mouse gut metagenome	3589			SRR1590208	102969	human gut metagenome	2474
SRR907541	27240	mouse gut metagenome	3565			SRR1567211	96299	human gut metagenome	2426
SRR2968241	60125	mouse gut metagenome	3513			SRR1195934	259505	human gut metagenome	2350
SRR1916678	177874	mouse gut metagenome	3452			SRR8488587	25258	human gut metagenome	2342
SRR1916679	170716	mouse gut metagenome	3431			SRR1213905	66880	human gut metagenome	2299
SRR3928259	27995	mouse gut metagenome	3427			SRR8371994	580741	human gut metagenome	2264
SRR2049042	248464	mouse gut metagenome	3368			SRR1212526	127786	human gut metagenome	2263
SRR2049078	248247	mouse gut metagenome	3368			SRR1590474	91622	human gut metagenome	2250
SRR1914704	52958	mouse gut metagenome	3359			SRR2672253	212497	human gut metagenome	2244
SRR1914780	129594	mouse gut metagenome	3350			SRR1910845	152655	human gut metagenome	2242
ERR1795281	45305	mouse gut metagenome	3338			ERR1810997	74747	human gut metagenome	2240
SRR1965587	51339	mouse gut metagenome	3337			DRR111003	139068	human gut metagenome	2224
SRR3928312	38467	mouse gut metagenome	3301			SRR1195888	96703	human gut metagenome	2190
SRR8514619	193448	mouse gut metagenome	3285			ERR1811075	92052	human gut metagenome	2180
SRR1965576	40157	mouse gut metagenome	3273			SRR1201480	43230	human gut metagenome	2092
SRR3928327	33754	mouse gut metagenome	3264			SRR1212666	72793	human gut metagenome	2090
DRR054673	138756	mouse gut metagenome	3249			SRR1566421	90310	human gut metagenome	2072
SRR2078761	62138	mouse gut metagenome	3191			SRR1195982	158681	human gut metagenome	2058
SRR3928338	28852	mouse gut metagenome	3178			SRR1590157	38041	human gut metagenome	2045
SRR2095466	16901	mouse gut metagenome	3159			SRR1913879	142095	human gut metagenome	2044
SRR1914947	176804	mouse gut metagenome	3065			SRR6357158	276660	human gut metagenome	2038
SRR1210013	14492	mouse gut metagenome	3059			SRR1196761	61182	human gut metagenome	1998
SRR8380510	28304	mouse gut metagenome	3031			ERR2213317	134210	human gut metagenome	1970
SRR8709753	58209	mouse gut metagenome	3023			SRR1195962	73635	human gut metagenome	1961
SRR2095490	17331	mouse gut metagenome	3013			SRR1590206	110451	human gut metagenome	1950
SRR3928334	42812	mouse gut metagenome	2985			SRR1910253	534942	human gut metagenome	1937
SRR2049034	190743	mouse gut metagenome	2967			SRR8371880	588669	human gut metagenome	1899
SRR1965724	42372	mouse gut metagenome	2946			SRR1195854	221027	human gut metagenome	1882
SRR3928336	37173	mouse gut metagenome	2908			SRR1201581	98087	human gut metagenome	1878
SRR1916666	137227	mouse gut metagenome	2905			SRR1195903	116532	human gut metagenome	1862
SRR2049043	268373	mouse gut metagenome	2901			ERR2213307	139960	human gut metagenome	1858
SRR2049079	268689	mouse gut metagenome	2901			SRR1915686	102848	human gut metagenome	1852
SRR2049044	193062	mouse gut metagenome	2897			SRR8372880	127779	human gut metagenome	1835
SRR3928318	37941	mouse gut metagenome	2875			SRR7616957	211701	human gut metagenome	1805
SRR8514570	150695	mouse gut metagenome	2854			SRR1635812	73968	human gut metagenome	1785
SRR2078762	51245	mouse gut metagenome	2845			ERR2213416	255385	human gut metagenome	1777
SRR6407816	66533	mouse gut metagenome	2798			SRR1195959	52259	human gut metagenome	1768
SRR2968311	57519	mouse gut metagenome	2790			SRR1214097	159899	human gut metagenome	1762
SRR907531	14259	mouse gut metagenome	2780			SRR7502512	165386	human gut metagenome	1762
SRR2497134	59919	mouse gut metagenome	2770			SRR1214311	97674	human gut metagenome	1756
SRR8380507	23238	mouse gut metagenome	2769			SRR1212479	189412	human gut metagenome	1755
SRR2095462	26025	mouse gut metagenome	2762			SRR1636116	64467	human gut metagenome	1737
SRR1210019	16518	mouse gut metagenome	2754			SRR8371980	563289	human gut metagenome	1716
SRR2078740	55955	mouse gut metagenome	2733			ERR1810973	77427	human gut metagenome	1711
SRR2095458	16082	mouse gut metagenome	2713			SRR1590225	55178	human gut metagenome	1709
SRR907530	14741	mouse gut metagenome	2702			SRR1913218	307454	human gut metagenome	1696
SRR3928313	40487	mouse gut metagenome	2675			SRR7546444	51804	human gut metagenome	1692
SRR907534	19886	mouse gut metagenome	2644			ERR348717	144452	human gut metagenome	1689
ERR738788	527822	mouse gut metagenome	2597			SRR1196885	135772	human gut metagenome	1682
SRR8514542	394471	mouse gut metagenome	2597			SRR7501931	90950	human gut metagenome	1675
DRR054671	162727	mouse gut metagenome	2583			SRR7502273	123811	human gut metagenome	1669
SRR3928296	35833	mouse gut metagenome	2562			SRR8371992	513068	human gut metagenome	1663
SRR6407807	54525	mouse gut metagenome	2526			SRR1196003	54964	human gut metagenome	1651
DRR100915	93410	mouse gut metagenome	2525			SRR1533963	182022	human gut metagenome	1637
SRR1965678	17155	mouse gut metagenome	2493			SRR1590160	36037	human gut metagenome	1631
DRR054668	125084	mouse gut metagenome	2489			SRR1195901	149923	human gut metagenome	1630
SRR535813	128579	mouse gut metagenome	2489			SRR1590147	170771	human gut metagenome	1630
SRR8571588	47511	mouse gut metagenome	2488			SRR1213982	68592	human gut metagenome	1619
SRR2961523	1846304	mouse gut metagenome	2467			SRR7546279	45574	human gut metagenome	1603
SRR2049041	292162	mouse gut metagenome	2435			SRR1590155	36395	human gut metagenome	1601
SRR3928332	29335	mouse gut metagenome	2433			SRR1590270	30127	human gut metagenome	1587
SRR8514568	142989	mouse gut metagenome	2433			SRR1210721	75011	human gut metagenome	1583
SRR3928284	31343	mouse gut metagenome	2431			SRR1590209	86607	human gut metagenome	1582
SRR2049028	292575	mouse gut metagenome	2430			ERR2213404	244318	human gut metagenome	1569
SRR1965573	25608	mouse gut metagenome	2368			SRR1590156	32071	human gut metagenome	1567
SRR8380517	30158	mouse gut metagenome	2344			SRR1196847	62758	human gut metagenome	1550
DRR100913	84002	mouse gut metagenome	2280			SRR1590158	32727	human gut metagenome	1544
SRR3928278	23716	mouse gut metagenome	2252			SRR1590222	39800	human gut metagenome	1528
SRR8514585	156663	mouse gut metagenome	2240			SRR1590227	54457	human gut metagenome	1521
SRR3928305	26560	mouse gut metagenome	2219			SRR1211150	102501	human gut metagenome	1494
DRR100925	79450	mouse gut metagenome	2204			SRR1214383	132952	human gut metagenome	1490
SRR2911323	87306	mouse gut metagenome	2176			SRR2672247	528477	human gut metagenome	1474
SRR8380505	33683	mouse gut metagenome	2174			SRR1214371	47706	human gut metagenome	1472
DRR100895	72031	mouse gut metagenome	2171			SRR6424796	54253	human gut metagenome	1472
SRR1916660	127993	mouse gut metagenome	2166			SRR8371883	568306	human gut metagenome	1463
SRR8514578	168716	mouse gut metagenome	2161			SRR1196656	127646	human gut metagenome	1451
SRR907526	32096	mouse gut metagenome	2140			SRR1567566	50561	human gut metagenome	1442
SRR3928326	39455	mouse gut metagenome	2125			SRR1196356	55725	human gut metagenome	1426
SRR3928294	35526	mouse gut metagenome	2117			ERR2213364	67525	human gut metagenome	1424
DRR054667	134551	mouse gut metagenome	2116			SRR7502223	88553	human gut metagenome	1422
SRR1916662	123643	mouse gut metagenome	2102			SRR1999129	211887	human gut metagenome	1418
SRR1916665	158021	mouse gut metagenome	2084			SRR1211184	105856	human gut metagenome	1411
SRR8514584	169356	mouse gut metagenome	2057			ERR2213376	99835	human gut metagenome	1410
SRR3928311	25684	mouse gut metagenome	2052			SRR1590279	59342	human gut metagenome	1409
DRR100927	86838	mouse gut metagenome	2027			SRR1590424	96538	human gut metagenome	1402
DRR100930	68374	mouse gut metagenome	1969			SRR1707520	98665	human gut metagenome	1400
SRR2911314	101803	mouse gut metagenome	1967			ERR2213400	148542	human gut metagenome	1395
SRR8514631	184724	mouse gut metagenome	1967			SRR7501939	84581	human gut metagenome	1393
SRR907546	6335	mouse gut metagenome	1945			SRR1568047	122549	human gut metagenome	1392
SRR2095476	19522	mouse gut metagenome	1937			SRR1590218	42412	human gut metagenome	1378
SRR8514586	132189	mouse gut metagenome	1924			SRR8372885	146243	human gut metagenome	1377
SRR1916670	117687	mouse gut metagenome	1923			SRR1590429	87455	human gut metagenome	1376
SRR8613929	552115	mouse gut metagenome	1920			SRR1724417	123123	human gut metagenome	1366
SRR8380531	15381	mouse gut metagenome	1909			SRR7502114	93838	human gut metagenome	1366
SRR2095365	17265	mouse gut metagenome	1906			SRR1201439	202027	human gut metagenome	1365
SRR1965705	24260	mouse gut metagenome	1896			SRR1212849	156239	human gut metagenome	1353
SRR1210014	12941	mouse gut metagenome	1892			SRR8371991	497945	human gut metagenome	1348
SRR8514589	171296	mouse gut metagenome	1890			SRR1195961	25366	human gut metagenome	1345
SRR907545	22551	mouse gut metagenome	1867			SRR1590267	34870	human gut metagenome	1345
SRR1914699	48888	mouse gut metagenome	1864			SRR7502221	84889	human gut metagenome	1341
SRR3928276	26033	mouse gut metagenome	1864			SRR1195891	236852	human gut metagenome	1340
DRR100926	68884	mouse gut metagenome	1857			ERR2213391	161581	human gut metagenome	1330
SRR1916659	116093	mouse gut metagenome	1832			SRR8371885	611131	human gut metagenome	1330
SRR6407810	110334	mouse gut metagenome	1823			SRR1212647	98535	human gut metagenome	1329
SRR8514566	286632	mouse gut metagenome	1823			SRR1211697	25869	human gut metagenome	1327
SRR1914683	51975	mouse gut metagenome	1817			ERR926751	40273	human gut metagenome	1320
SRR6407811	192665	mouse gut metagenome	1805			SRR7501933	105313	human gut metagenome	1306
SRR8514573	198403	mouse gut metagenome	1801			SRR3191069	183507	human gut metagenome	1301
SRR8380519	34400	mouse gut metagenome	1789			SRR1590144	76855	human gut metagenome	1297
DRR100894	49470	mouse gut metagenome	1787			SRR6357138	247827	human gut metagenome	1296
DRR100929	49679	mouse gut metagenome	1780			ERR2213315	179187	human gut metagenome	1293
DRR100928	84230	mouse gut metagenome	1773			ERR561066	97702	human gut metagenome	1287
SRR2911324	78350	mouse gut metagenome	1770			ERR1811061	44947	human gut metagenome	1285
SRR1914684	48324	mouse gut metagenome	1769			SRR1210659	162468	human gut metagenome	1282
SRR1617274	80720	mouse gut metagenome	1765			ERR2213385	302072	human gut metagenome	1279
SRR1914760	182406	mouse gut metagenome	1762			SRR1590217	38584	human gut metagenome	1279
SRR1916676	134668	mouse gut metagenome	1761			SRR7501837	83212	human gut metagenome	1279
DRR054646	215933	mouse gut metagenome	1751			SRR1590985	41918	human gut metagenome	1277
SRR8380534	26033	mouse gut metagenome	1741			ERR2106388	150478	human gut metagenome	1271
DRR054679	226780	mouse gut metagenome	1710			SRR1590219	30061	human gut metagenome	1270
DRR100917	80783	mouse gut metagenome	1710			SRR6357134	157519	human gut metagenome	1269
DRR100916	79057	mouse gut metagenome	1699			SRR8057551	58469	human gut metagenome	1263
SRR907529	14043	mouse gut metagenome	1697			SRR2143986	103936	human gut metagenome	1256
SRR1644795	10699	mouse gut metagenome	1686			SRR1909392	88588	human gut metagenome	1255
SRR2095489	23806	mouse gut metagenome	1668			SRR3191035	344316	human gut metagenome	1245
SRR2095333	21124	mouse gut metagenome	1665			SRR6424555	55994	human gut metagenome	1237
SRR3928295	24915	mouse gut metagenome	1651			SRR1567123	66992	human gut metagenome	1234
SRR3928298	28178	mouse gut metagenome	1634			SRR7502254	146283	human gut metagenome	1229
SRR2095350	21454	mouse gut metagenome	1623			SRR6424542	116935	human gut metagenome	1228
SRR8380503	26328	mouse gut metagenome	1622			SRR1533947	65844	human gut metagenome	1226
SRR2095327	20195	mouse gut metagenome	1575			SRR1724412	145370	human gut metagenome	1223
DRR054650	245228	mouse gut metagenome	1538			SRR1590192	35866	human gut metagenome	1222
SRR3928263	24996	mouse gut metagenome	1527			ERR1553815	92451	human gut metagenome	1214
SRR8514591	126284	mouse gut metagenome	1501			SRR1211664	80582	human gut metagenome	1200
SRR1617271	135865	mouse gut metagenome	1491			ERR1811082	48424	human gut metagenome	1195
SRR1916667	138268	mouse gut metagenome	1481			SRR1913219	85204	human gut metagenome	1191
SRR3928320	32088	mouse gut metagenome	1474			SRR2143862	115355	human gut metagenome	1186
SRR8514579	184290	mouse gut metagenome	1454			SRR1214064	35086	human gut metagenome	1184
SRR8514636	163679	mouse gut metagenome	1447			SRR7502285	147352	human gut metagenome	1184
SRR8514592	158428	mouse gut metagenome	1436			SRR8488569	26062	human gut metagenome	1183
SRR907528	13463	mouse gut metagenome	1434			SRR1636130	66190	human gut metagenome	1169
SRR2049033	247693	mouse gut metagenome	1420			SRR1213841	104905	human gut metagenome	1166
SRR1645027	5821	mouse gut metagenome	1407			SRR1910255	36688	human gut metagenome	1161
SRR8514538	149145	mouse gut metagenome	1404			SRR3191013	155894	human gut metagenome	1159
SRR8709741	52887	mouse gut metagenome	1402			SRR1590232	56123	human gut metagenome	1151
SRR8514548	227298	mouse gut metagenome	1398			SRR1724343	183895	human gut metagenome	1147
SRR2049036	173790	mouse gut metagenome	1391			ERR2368603	52226	human gut metagenome	1141
DRR100914	55539	mouse gut metagenome	1382			SRR1589926	166642	human gut metagenome	1138
SRR1916671	97034	mouse gut metagenome	1357			SRR1724372	150272	human gut metagenome	1138
SRR2095348	18473	mouse gut metagenome	1355			SRR6357129	173779	human gut metagenome	1137
SRR2049048	181908	mouse gut metagenome	1348			SRR1567662	42303	human gut metagenome	1133
SRR8514546	155726	mouse gut metagenome	1323			SRR1724419	327484	human gut metagenome	1130
SRR1914692	45912	mouse gut metagenome	1321			SRR2542347	260971	human gut metagenome	1127
SRR2095468	19742	mouse gut metagenome	1315			SRR1913121	65183	human gut metagenome	1117
DRR100910	93463	mouse gut metagenome	1307			SRR1589977	180384	human gut metagenome	1102
SRR2078739	67296	mouse gut metagenome	1304			SRR7616961	328585	human gut metagenome	1102
SRR3928304	21885	mouse gut metagenome	1304			SRR7501942	93814	human gut metagenome	1097
SRR1914690	58394	mouse gut metagenome	1303			SRR8488666	36270	human gut metagenome	1088
SRR2049032	139626	mouse gut metagenome	1301			SRR2144113	198566	human gut metagenome	1085
SRR2078748	70399	mouse gut metagenome	1298			SRR6357092	236732	human gut metagenome	1077
SRR8644163	69568	mouse gut metagenome	1294			SRR1201450	171228	human gut metagenome	1076
SRR8514588	102180	mouse gut metagenome	1293			SRR5069749	122583	human gut metagenome	1075
SRR1644705	8069	mouse gut metagenome	1288			SRR5800350	27111	human gut metagenome	1074
SRR1914694	34576	mouse gut metagenome	1288			SRR6798826	38813	human gut metagenome	1069
SRR3928307	33884	mouse gut metagenome	1284			ERR348716	30399	human gut metagenome	1065
SRR6044562	5337	mouse gut metagenome	1280			SRR1210657	229762	human gut metagenome	1062
SRR907540	29624	mouse gut metagenome	1280			SRR1196373	41154	human gut metagenome	1061
SRR2911335	82830	mouse gut metagenome	1275			SRR1590154	55786	human gut metagenome	1052
SRR2095471	21540	mouse gut metagenome	1264			SRR1909342	260698	human gut metagenome	1052
SRR2095484	22066	mouse gut metagenome	1261			SRR8194632	49539	human gut metagenome	1049
SRR3928293	35078	mouse gut metagenome	1247			SRR1590163	31988	human gut metagenome	1048
SRR1965638	14799	mouse gut metagenome	1245			SRR1910131	113657	human gut metagenome	1045
SRR6407809	164639	mouse gut metagenome	1243			SRR1213808	99030	human gut metagenome	1043
SRR8380538	36656	mouse gut metagenome	1235			SRR1724418	154928	human gut metagenome	1042
SRR3928309	30547	mouse gut metagenome	1233			SRR7502225	88339	human gut metagenome	1037
SRR907542	18073	mouse gut metagenome	1231			SRR1196774	183147	human gut metagenome	1028
SRR907532	58530	mouse gut metagenome	1217			SRR1212801	31843	human gut metagenome	1028
SRR8514629	176206	mouse gut metagenome	1200			SRR2658187	45716	human gut metagenome	1028
SRR2095492	20050	mouse gut metagenome	1197			ERR2213417	263517	human gut metagenome	1025
SRR1644851	6577	mouse gut metagenome	1191			SRR1635796	95559	human gut metagenome	1022
SRR8514572	206230	mouse gut metagenome	1191			SRR7502289	108504	human gut metagenome	1022
SRR2078768	60842	mouse gut metagenome	1187			SRR5800401	79851	human gut metagenome	1013
SRR8380539	21326	mouse gut metagenome	1184			SRR6424556	53639	human gut metagenome	1013
SRR8380524	23646	mouse gut metagenome	1175			SRR7501981	108064	human gut metagenome	1013
SRR2911331	101236	mouse gut metagenome	1172			SRR1565135	129011	human gut metagenome	1011
SRR1644675	7811	mouse gut metagenome	1165			SRR1196396	34716	human gut metagenome	1010
SRR2049029	155824	mouse gut metagenome	1161			ERR561172	83572	human gut metagenome	1007
SRR1644629	8716	mouse gut metagenome	1149			SRR7616963	201595	human gut metagenome	1004
SRR1644870	5651	mouse gut metagenome	1137			SRR1590258	26978	human gut metagenome	1003
SRR1644714	8909	mouse gut metagenome	1129			SRR7502350	114012	human gut metagenome	1001
SRR1644796	10024	mouse gut metagenome	1098			SRR1910662	70383	human gut metagenome	1000
SRR1916661	117136	mouse gut metagenome	1090			SRR1565007	80587	human gut metagenome	997
SRR2095467	16195	mouse gut metagenome	1082			SRR1214329	110543	human gut metagenome	995
SRR1644883	8612	mouse gut metagenome	1078			SRR7502277	111954	human gut metagenome	994
SRR2095335	20521	mouse gut metagenome	1078			DRR111009	83754	human gut metagenome	991
SRR8514604	164609	mouse gut metagenome	1066			SRR1589980	154911	human gut metagenome	991
SRR2095485	20483	mouse gut metagenome	1055			SRR1590176	30239	human gut metagenome	990
SRR8380521	54923	mouse gut metagenome	1038			SRR1724403	119908	human gut metagenome	988
SRR8514575	248894	mouse gut metagenome	1038			SRR5800335	100957	human gut metagenome	986
SRR2911330	94253	mouse gut metagenome	1023			ERR2213412	213432	human gut metagenome	985
SRR1644678	7827	mouse gut metagenome	1022			SRR1707562	41352	human gut metagenome	985
SRR1644975	5081	mouse gut metagenome	1022			SRR1201561	59575	human gut metagenome	982
SRR907533	17321	mouse gut metagenome	1020			ERR561410	85465	human gut metagenome	979
SRR2095328	26901	mouse gut metagenome	987			ERR2213410	162225	human gut metagenome	977
SRR8591759	55424	mouse gut metagenome	987			SRR1210745	79937	human gut metagenome	968
SRR2086189	207257	mouse gut metagenome	985			SRR5800406	62228	human gut metagenome	968
SRR8514600	152499	mouse gut metagenome	983			SRR1589983	134885	human gut metagenome	967
SRR8380532	15391	mouse gut metagenome	979			SRR5416202	77442	human gut metagenome	967
SRR2095465	25361	mouse gut metagenome	977			SRR1195914	123271	human gut metagenome	966
SRR1210045	11387	mouse gut metagenome	976			SRR2658320	48240	human gut metagenome	966
SRR1617275	121412	mouse gut metagenome	974			SRR1196395	71015	human gut metagenome	965
SRR1644601	6108	mouse gut metagenome	965			SRR7502507	97954	human gut metagenome	963
DRR100921	89030	mouse gut metagenome	964			SRR1724392	119052	human gut metagenome	962
SRR1210022	14834	mouse gut metagenome	963			SRR5416186	80316	human gut metagenome	962
DRR054651	261168	mouse gut metagenome	962			SRR1818335	283115	human gut metagenome	961
SRR2095460	19101	mouse gut metagenome	961			SRR1567575	44297	human gut metagenome	960
SRR1644882	5800	mouse gut metagenome	960			SRR7501982	54066	human gut metagenome	959
SRR1644844	5903	mouse gut metagenome	958			SRR3191018	207330	human gut metagenome	958
SRR1644568	5972	mouse gut metagenome	950			SRR1590966	218369	human gut metagenome	954
SRR1644669	7011	mouse gut metagenome	948			SRR1195946	171032	human gut metagenome	953
SRR2095337	35909	mouse gut metagenome	940			SRR1589979	146803	human gut metagenome	953
SRR1644891	5556	mouse gut metagenome	939			SRR1590182	23768	human gut metagenome	952
SRR8649843	193041	mouse gut metagenome	934			SRR8371893	537857	human gut metagenome	952
SRR2094954	24222	mouse gut metagenome	931			SRR1590274	24775	human gut metagenome	951
DRR054665	281761	mouse gut metagenome	929			SRR1590967	213152	human gut metagenome	951
SRR1644979	7733	mouse gut metagenome	929			SRR1201436	64387	human gut metagenome	948
SRR1916675	136546	mouse gut metagenome	924			ERR561361	175798	human gut metagenome	947
SRR2095486	17385	mouse gut metagenome	919			ERR2213401	229410	human gut metagenome	946
SRR1644645	5946	mouse gut metagenome	916			SRR3191045	180076	human gut metagenome	946
SRR1644861	6869	mouse gut metagenome	912			SRR1999183	301890	human gut metagenome	942
SRR1210020	15259	mouse gut metagenome	910			SRR1590183	26426	human gut metagenome	941
SRR8649901	138331	mouse gut metagenome	910			SRR2143723	96633	human gut metagenome	939
ERR1795282	29380	mouse gut metagenome	908			SRR5416209	87776	human gut metagenome	937
DRR100909	59830	mouse gut metagenome	906			SRR7547052	114704	human gut metagenome	934
SRR1644835	7112	mouse gut metagenome	901			SRR1590162	45808	human gut metagenome	933
SRR1645034	5462	mouse gut metagenome	901			SRR1590171	26686	human gut metagenome	933
SRR8392561	41316	mouse gut metagenome	901			SRR8371882	555570	human gut metagenome	933
SRR2095473	14591	mouse gut metagenome	898			ERR2213427	117461	human gut metagenome	929
SRR2095491	14746	mouse gut metagenome	894			SRR1590268	24992	human gut metagenome	928
SRR1645019	6474	mouse gut metagenome	893			SRR1196978	64157	human gut metagenome	924
SRR8514561	156942	mouse gut metagenome	875			SRR1590159	20736	human gut metagenome	923
SRR1054974	26831	mouse gut metagenome	871			ERR2368601	67168	human gut metagenome	922
SRR1644731	6491	mouse gut metagenome	870			SRR1211144	91361	human gut metagenome	918
SRR1644684	7749	mouse gut metagenome	869			SRR7502411	102161	human gut metagenome	918
SRR2911317	73521	mouse gut metagenome	866			SRR7502329	77940	human gut metagenome	913
SRR1644672	6881	mouse gut metagenome	863			SRR1213931	27419	human gut metagenome	906
SRR1644814	6148	mouse gut metagenome	857			SRR1590210	75568	human gut metagenome	905
SRR1644710	6962	mouse gut metagenome	850			SRR1590177	24782	human gut metagenome	904
DRR100911	58977	mouse gut metagenome	849			SRR1533993	27763	human gut metagenome	902
SRR3928306	28335	mouse gut metagenome	845			SRR1910590	155447	human gut metagenome	902
SRR1644719	6281	mouse gut metagenome	844			SRR7502290	87534	human gut metagenome	901
SRR2968247	49879	mouse gut metagenome	844			SRR1565283	65098	human gut metagenome	900
SRR1054971	12920	mouse gut metagenome	843			SRR1590152	34109	human gut metagenome	899
SRR1644798	8957	mouse gut metagenome	843			SRR1567678	55878	human gut metagenome	897
SRR1645026	5448	mouse gut metagenome	837			SRR1215446	46902	human gut metagenome	894
SRR2049027	202970	mouse gut metagenome	834			SRR1590365	196490	human gut metagenome	892
SRR1644667	5839	mouse gut metagenome	831			SRR1590330	138562	human gut metagenome	890
SRR2095474	20232	mouse gut metagenome	831			SRR3191052	192825	human gut metagenome	890
SRR1644620	6771	mouse gut metagenome	823			SRR8371940	519384	human gut metagenome	890
SRR1644616	6375	mouse gut metagenome	821			SRR7501832	117884	human gut metagenome	888
DRR100919	97364	mouse gut metagenome	817			SRR3190995	398526	human gut metagenome	886
SRR2911341	75496	mouse gut metagenome	816			SRR7501889	123926	human gut metagenome	884
SRR3168673	43685	mouse gut metagenome	816			SRR1196381	136754	human gut metagenome	880
SRR1644951	6425	mouse gut metagenome	815			SRR7502327	125040	human gut metagenome	878
SRR1784969	20290	mouse gut metagenome	812			SRR1212442	63145	human gut metagenome	877
SRR8709745	45478	mouse gut metagenome	812			SRR1590165	27980	human gut metagenome	875
SRR3168663	172330	mouse gut metagenome	811			SRR1909499	76790	human gut metagenome	875
SRR1644682	7088	mouse gut metagenome	810			SRR1215348	27452	human gut metagenome	874
SRR1644599	6865	mouse gut metagenome	809			SRR1567601	60218	human gut metagenome	874
SRR1645035	5849	mouse gut metagenome	806			SRR1590215	32687	human gut metagenome	874
SRR1644575	6098	mouse gut metagenome	797			SRR1196365	42362	human gut metagenome	872
SRR1644628	6560	mouse gut metagenome	797			SRR7502226	71207	human gut metagenome	872
SRR1644865	4692	mouse gut metagenome	796			SRR2143669	229658	human gut metagenome	871
SRR8392558	39415	mouse gut metagenome	791			SRR1590223	52544	human gut metagenome	870
SRR1644694	6856	mouse gut metagenome	789			SRR1590996	172098	human gut metagenome	870
SRR2095495	19611	mouse gut metagenome	789			SRR1910639	135306	human gut metagenome	864
SRR1965595	12273	mouse gut metagenome	784			SRR7502148	104591	human gut metagenome	864
SRR8380423	39961	mouse gut metagenome	777			ERR2213343	191201	human gut metagenome	861
DRR100918	48991	mouse gut metagenome	773			SRR1724335	113886	human gut metagenome	859
SRR1645017	7826	mouse gut metagenome	773			SRR1590151	44551	human gut metagenome	857
DRR100897	45856	mouse gut metagenome	769			SRR1211480	235952	human gut metagenome	856
DRR100907	68693	mouse gut metagenome	766			SRR1195983	220051	human gut metagenome	854
SRR1644807	8835	mouse gut metagenome	764			SRR1201446	138991	human gut metagenome	854
SRR6371132	36366	mouse gut metagenome	761			SRR1590273	42311	human gut metagenome	852
SRR1644612	6143	mouse gut metagenome	755			SRR2143761	83667	human gut metagenome	849
SRR1644863	8844	mouse gut metagenome	755			SRR1909694	127949	human gut metagenome	848
SRR8514625	144742	mouse gut metagenome	749			SRR1212815	39998	human gut metagenome	846
SRR1965752	11566	mouse gut metagenome	746			SRR7616970	213598	human gut metagenome	842
SRR1645042	4609	mouse gut metagenome	744			SRR1201562	173391	human gut metagenome	840
DRR100922	87090	mouse gut metagenome	740			SRR6443940	89952	human gut metagenome	840
SRR1054969	12809	mouse gut metagenome	740			SRR8372866	99497	human gut metagenome	839
SRR1644905	5974	mouse gut metagenome	739			SRR2143643	254576	human gut metagenome	838
SRR1644879	7101	mouse gut metagenome	738			SRR1212614	74688	human gut metagenome	836
SRR1210035	11325	mouse gut metagenome	735			SRR1533996	128295	human gut metagenome	836
SRR3101341	17523	mouse gut metagenome	733			ERR561054	96812	human gut metagenome	829
SRR2094958	24158	mouse gut metagenome	732			SRR7501850	103406	human gut metagenome	827
SRR1644811	6187	mouse gut metagenome	731			SRR1212702	55316	human gut metagenome	823
SRR2095332	25309	mouse gut metagenome	730			SRR7502495	123202	human gut metagenome	823
SRR8374474	42981	mouse gut metagenome	730			SRR1910704	155511	human gut metagenome	822
SRR1644972	6163	mouse gut metagenome	727			SRR8371989	535885	human gut metagenome	822
SRR8649873	143248	mouse gut metagenome	719			SRR7502242	56215	human gut metagenome	820
SRR1644579	5762	mouse gut metagenome	718			SRR7502478	82775	human gut metagenome	820
SRR2497130	38317	mouse gut metagenome	717			SRR1196896	109744	human gut metagenome	819
SRR2968300	63121	mouse gut metagenome	716			SRR1212600	74220	human gut metagenome	819
SRR8709755	39070	mouse gut metagenome	716			SRR2143827	255194	human gut metagenome	818
SRR907527	29184	mouse gut metagenome	715			SRR6444009	45475	human gut metagenome	815
SRR1644856	6032	mouse gut metagenome	713			SRR3206659	127092	human gut metagenome	814
SRR2911320	99011	mouse gut metagenome	712			SRR7501878	54362	human gut metagenome	814
SRR8709746	37029	mouse gut metagenome	712			ERR561046	68043	human gut metagenome	811
SRR1644873	7630	mouse gut metagenome	711			SRR1195873	92183	human gut metagenome	810
SRR1644699	6107	mouse gut metagenome	709			SRR1214310	118435	human gut metagenome	807
DRR100912	54928	mouse gut metagenome	708			SRR1210692	178091	human gut metagenome	806
SRR1617272	65436	mouse gut metagenome	708			SRR7502334	132763	human gut metagenome	804
ERR1173741	150447	mouse gut metagenome	705			SRR1567750	35769	human gut metagenome	803
SRR8380480	62860	mouse gut metagenome	696			SRR1590198	25957	human gut metagenome	803
SRR2911321	109485	mouse gut metagenome	690			SRR1910635	287468	human gut metagenome	800
ERR1173739	174081	mouse gut metagenome	689			SRR1590272	11946	human gut metagenome	799
SRR8644132	44463	mouse gut metagenome	688			SRR8194606	63925	human gut metagenome	799
SRR1054970	9053	mouse gut metagenome	687			ERR2213377	140833	human gut metagenome	798
SRR2095482	17518	mouse gut metagenome	683			SRR1724345	57483	human gut metagenome	797
SRR1644773	5882	mouse gut metagenome	681			SRR1910696	57579	human gut metagenome	797
SRR2095351	13246	mouse gut metagenome	681			SRR5416210	78419	human gut metagenome	797
SRR8514599	150236	mouse gut metagenome	680			SRR7502000	85194	human gut metagenome	796
SRR8709756	45481	mouse gut metagenome	677			SRR1211581	301496	human gut metagenome	792
DRR083653	99586	mouse gut metagenome	676			ERR1055230	58890	human gut metagenome	791
SRR1644967	6413	mouse gut metagenome	676			SRR1590264	18890	human gut metagenome	791
SRR8571587	20553	mouse gut metagenome	676			SRR7502013	123216	human gut metagenome	790
SRR8380462	31891	mouse gut metagenome	673			ERR2213361	111175	human gut metagenome	788
SRR2497128	48784	mouse gut metagenome	672			ERR2368566	72713	human gut metagenome	788
SRR1644673	7381	mouse gut metagenome	669			SRR7547045	72803	human gut metagenome	788
SRR1644875	5653	mouse gut metagenome	668			ERR561322	219090	human gut metagenome	787
SRR1644958	5937	mouse gut metagenome	668			SRR1590226	23620	human gut metagenome	787
SRR2094920	22644	mouse gut metagenome	668			SRR8739504	48773	human gut metagenome	787
SRR8514553	227729	mouse gut metagenome	667			ERR1553819	112926	human gut metagenome	785
SRR1644615	5371	mouse gut metagenome	664			SRR1214267	11761	human gut metagenome	785
SRR1644887	7027	mouse gut metagenome	663			SRR7502259	95763	human gut metagenome	784
SRR1210016	19970	mouse gut metagenome	662			SRR7502076	78931	human gut metagenome	783
SRR1644940	4272	mouse gut metagenome	661			SRR1196339	46166	human gut metagenome	780
SRR1054976	7498	mouse gut metagenome	654			SRR1909492	48638	human gut metagenome	780
SRR8644148	30901	mouse gut metagenome	653			SRR6357162	108163	human gut metagenome	777
SRR8649898	82726	mouse gut metagenome	653			SRR1590262	19265	human gut metagenome	776
SRR8374489	42955	mouse gut metagenome	651			SRR1909359	139820	human gut metagenome	774
SRR1644642	7817	mouse gut metagenome	649			SRR2898674	69196	human gut metagenome	771
SRR1644843	5657	mouse gut metagenome	643			SRR1590184	25096	human gut metagenome	770
SRR1644925	3347	mouse gut metagenome	640			ERR2213408	282883	human gut metagenome	769
SRR1644644	6427	mouse gut metagenome	638			ERR2213305	196202	human gut metagenome	768
SRR1644676	7801	mouse gut metagenome	628			ERR2213351	184080	human gut metagenome	768
SRR1644712	7289	mouse gut metagenome	626			SRR1214085	52054	human gut metagenome	767
SRR1644677	6594	mouse gut metagenome	623			SRR1211604	244400	human gut metagenome	764
SRR2086197	156281	mouse gut metagenome	621			SRR8371981	558745	human gut metagenome	763
SRR1644932	3317	mouse gut metagenome	616			SRR1590499	22846	human gut metagenome	762
SRR2086194	347491	mouse gut metagenome	611			ERR3305287	37741	human gut metagenome	758
DRR100892	63216	mouse gut metagenome	610			SRR6357100	192151	human gut metagenome	758
SRR2968301	65635	mouse gut metagenome	610			SRR1212800	44997	human gut metagenome	756
SRR1644607	6633	mouse gut metagenome	609			SRR1201438	157178	human gut metagenome	754
SRR1644982	6809	mouse gut metagenome	608			SRR1590229	22802	human gut metagenome	754
SRR8514595	183298	mouse gut metagenome	607			SRR1211160	84391	human gut metagenome	752
SRR1644869	5420	mouse gut metagenome	603			SRR6357115	179020	human gut metagenome	751
SRR2911315	79368	mouse gut metagenome	602			SRR1590173	20797	human gut metagenome	750
SRR1644662	5083	mouse gut metagenome	601			SRR1533945	28980	human gut metagenome	744
SRR8380536	22394	mouse gut metagenome	600			SRR1567815	37400	human gut metagenome	744
SRR1644663	6890	mouse gut metagenome	599			SRR5800420	73018	human gut metagenome	743
SRR8374470	37076	mouse gut metagenome	598			SRR7502518	116077	human gut metagenome	741
SRR1645002	6410	mouse gut metagenome	596			SRR1635764	74151	human gut metagenome	739
SRR1644769	3645	mouse gut metagenome	595			SRR1910699	65051	human gut metagenome	739
SRR1644747	6096	mouse gut metagenome	594			SRR1591579	23850	human gut metagenome	738
SRR8392556	41765	mouse gut metagenome	594			SRR1214399	117970	human gut metagenome	736
DRR100908	70062	mouse gut metagenome	593			SRR3191066	240147	human gut metagenome	735
SRR1644693	6981	mouse gut metagenome	592			SRR1566453	40510	human gut metagenome	734
SRR1644566	6208	mouse gut metagenome	591			SRR6357093	188914	human gut metagenome	733
ERR2581449	57270	mouse gut metagenome	590			SRR7501851	82715	human gut metagenome	733
SRR1644948	7468	mouse gut metagenome	587			SRR7616967	203235	human gut metagenome	733
SRR1644740	6781	mouse gut metagenome	586			SRR1195911	119370	human gut metagenome	732
DRR100904	77066	mouse gut metagenome	583			SRR1590179	31281	human gut metagenome	729
SRR1644899	3116	mouse gut metagenome	582			SRR7502332	70162	human gut metagenome	729
SRR1644660	7348	mouse gut metagenome	580			SRR1724370	212468	human gut metagenome	728
SRR2095329	13474	mouse gut metagenome	580			SRR1567271	31057	human gut metagenome	726
DRR120008	69399	mouse gut metagenome	577			SRR1213969	116075	human gut metagenome	725
SRR1644690	6732	mouse gut metagenome	577			ERR2213300	239943	human gut metagenome	724
SRR1914686	64959	mouse gut metagenome	577			SRR1590185	22174	human gut metagenome	724
SRR1054973	13633	mouse gut metagenome	574			SRR1212590	71199	human gut metagenome	723
SRR1644862	7948	mouse gut metagenome	574			SRR6444155	81746	human gut metagenome	723
SRR1645028	4251	mouse gut metagenome	573			SRR1212846	64349	human gut metagenome	722
SRR2086196	258273	mouse gut metagenome	571			SRR4237786	73809	human gut metagenome	722
SRR1644703	6076	mouse gut metagenome	569			SRR1724358	148338	human gut metagenome	720
SRR1644613	6693	mouse gut metagenome	568			SRR8371993	555924	human gut metagenome	718
SRR2970300	24434	mouse gut metagenome	568			SRR1201529	83312	human gut metagenome	717
SRR2968313	69391	mouse gut metagenome	565			ERR1810986	48702	human gut metagenome	716
SRR1644643	6652	mouse gut metagenome	561			SRR1196956	39579	human gut metagenome	714
DRR100898	40924	mouse gut metagenome	558			ERR2213403	156968	human gut metagenome	713
SRR1644600	6040	mouse gut metagenome	556			SRR3191060	129869	human gut metagenome	713
ERR192255	33853	mouse gut metagenome	552			ERR965673	173537	human gut metagenome	708
SRR1644680	7520	mouse gut metagenome	551			SRR1590413	18051	human gut metagenome	708
SRR1644785	5337	mouse gut metagenome	551			ERR1688254	265839	human gut metagenome	707
SRR2095363	20395	mouse gut metagenome	551			SRR1591460	35157	human gut metagenome	707
SRR1644799	5315	mouse gut metagenome	550			SRR7501922	66801	human gut metagenome	706
SRR1644983	7068	mouse gut metagenome	550			ERR3305254	41750	human gut metagenome	705
ERR2581501	56186	mouse gut metagenome	548			SRR6357105	126879	human gut metagenome	705
ERR2983744	38809	mouse gut metagenome	547			SRR7501916	65211	human gut metagenome	705
SRR1210032	9346	mouse gut metagenome	547			ERR1553811	88627	human gut metagenome	704
SRR1644596	5986	mouse gut metagenome	547			SRR1724408	74669	human gut metagenome	704
SRR1644755	4429	mouse gut metagenome	547			SRR6357104	124804	human gut metagenome	704
SRR1644655	6451	mouse gut metagenome	546			SRR1590260	19069	human gut metagenome	701
DRR100893	66099	mouse gut metagenome	545			SRR8488658	76872	human gut metagenome	697
SRR1644700	5788	mouse gut metagenome	544			ERR2213366	110911	human gut metagenome	696
SRR8514596	219440	mouse gut metagenome	544			SRR1211659	19982	human gut metagenome	696
SRR8514594	139406	mouse gut metagenome	542			SRR1213836	67300	human gut metagenome	695
ERR192257	30699	mouse gut metagenome	539			SRR1533977	59333	human gut metagenome	691
SRR2049030	96092	mouse gut metagenome	537			SRR7502107	91910	human gut metagenome	691
SRR2049047	96054	mouse gut metagenome	537			SRR6357153	142927	human gut metagenome	689
SRR1644998	7412	mouse gut metagenome	535			SRR7501809	90566	human gut metagenome	685
SRR6044544	3675	mouse gut metagenome	533			SRR7502103	91169	human gut metagenome	685
SRR1644681	7494	mouse gut metagenome	532			SRR7501905	64523	human gut metagenome	681
SRR1644578	6483	mouse gut metagenome	529			SRR7502067	99624	human gut metagenome	681
SRR2049045	204146	mouse gut metagenome	529			SRR7502231	87833	human gut metagenome	681
SRR2049081	203921	mouse gut metagenome	529			SRR1533965	41939	human gut metagenome	679
SRR1644886	5926	mouse gut metagenome	526			SRR1214093	84671	human gut metagenome	677
SRR8644221	52722	mouse gut metagenome	524			SRR1567595	29908	human gut metagenome	677
DRR100920	73838	mouse gut metagenome	523			SRR6424547	36043	human gut metagenome	677
SRR2095007	32087	mouse gut metagenome	522			SRR7502483	70771	human gut metagenome	677
SRR6407812	82559	mouse gut metagenome	522			SRR1910205	33008	human gut metagenome	675
SRR1644587	5665	mouse gut metagenome	521			SRR6444239	47361	human gut metagenome	674
SRR1645033	4393	mouse gut metagenome	521			SRR7501895	103907	human gut metagenome	674
SRR8644206	28829	mouse gut metagenome	520			SRR7502123	61445	human gut metagenome	674
SRR1644688	6852	mouse gut metagenome	519			SRR6424643	47966	human gut metagenome	673
SRR1644696	7008	mouse gut metagenome	519			SRR7502143	97175	human gut metagenome	671
SRR1644986	6102	mouse gut metagenome	517			ERR2213310	204241	human gut metagenome	670
SRR1644736	5254	mouse gut metagenome	515			SRR1590241	25803	human gut metagenome	670
SRR2095359	15149	mouse gut metagenome	514			SRR1590960	140498	human gut metagenome	670
SRR8514565	148804	mouse gut metagenome	513			SRR1909407	26377	human gut metagenome	670
SRR1644569	6291	mouse gut metagenome	511			SRR7501983	68360	human gut metagenome	670
SRR1645021	4782	mouse gut metagenome	510			SRR1915760	179375	human gut metagenome	667
SRR1644709	7368	mouse gut metagenome	508			SRR6424644	60699	human gut metagenome	666
SRR1644588	5560	mouse gut metagenome	506			SRR8371936	473495	human gut metagenome	662
SRR1965688	17748	mouse gut metagenome	506			DRR111052	148765	human gut metagenome	661
SRR1644687	7041	mouse gut metagenome	499			ERR2213413	283876	human gut metagenome	661
SRR8380456	24464	mouse gut metagenome	499			SRR6113299	182132	human gut metagenome	660
SRR8649907	91140	mouse gut metagenome	498			SRR6424554	33272	human gut metagenome	660
SRR2095349	20180	mouse gut metagenome	496			SRR3206676	143709	human gut metagenome	659
SRR1644742	4573	mouse gut metagenome	494			SRR2658075	36740	human gut metagenome	658
SRR2094996	22977	mouse gut metagenome	493			SRR3191065	226186	human gut metagenome	658
SRR1644603	6410	mouse gut metagenome	492			SRR1211095	41653	human gut metagenome	656
SRR1644878	5616	mouse gut metagenome	492			SRR1590934	122608	human gut metagenome	656
SRR1644695	6579	mouse gut metagenome	490			SRR1910138	38770	human gut metagenome	656
SRR1644897	5304	mouse gut metagenome	490			SRR7502319	70297	human gut metagenome	655
ERR1173749	200632	mouse gut metagenome	489			SRR1196389	189763	human gut metagenome	653
SRR8514552	156978	mouse gut metagenome	485			SRR1195954	94105	human gut metagenome	652
SRR8649837	54301	mouse gut metagenome	484			SRR7502472	62013	human gut metagenome	651
SRR1644853	5983	mouse gut metagenome	483			SRR1909518	34592	human gut metagenome	648
SRR1645039	5160	mouse gut metagenome	483			SRR5365464	55324	human gut metagenome	648
SRR1617273	91261	mouse gut metagenome	482			SRR1196937	52009	human gut metagenome	647
SRR1644641	7341	mouse gut metagenome	481			SRR1195986	142944	human gut metagenome	646
SRR1644961	6281	mouse gut metagenome	481			SRR2143785	74191	human gut metagenome	646
SRR1644751	5536	mouse gut metagenome	480			ERR2213319	278971	human gut metagenome	645
SRR1644880	7484	mouse gut metagenome	480			SRR7502071	60675	human gut metagenome	644
SRR2095470	19730	mouse gut metagenome	480			SRR1590994	112897	human gut metagenome	643
SRR1644638	6701	mouse gut metagenome	479			SRR5416203	71817	human gut metagenome	643
SRR1644988	7139	mouse gut metagenome	479			ERR561555	63667	human gut metagenome	642
SRR8709761	51143	mouse gut metagenome	479			SRR1211180	61040	human gut metagenome	640
SRR1644903	5600	mouse gut metagenome	478			SRR1738053	40600	human gut metagenome	639
SRR2911311	84439	mouse gut metagenome	478			SRR2143905	140226	human gut metagenome	638
SRR1644800	5917	mouse gut metagenome	476			SRR8372870	93670	human gut metagenome	638
SRR1644838	6436	mouse gut metagenome	476			SRR1738046	40491	human gut metagenome	637
SRR1644723	6378	mouse gut metagenome	475			SRR1738047	40366	human gut metagenome	637
SRR2970349	51511	mouse gut metagenome	475			SRR1738048	40531	human gut metagenome	637
SRR1644701	5814	mouse gut metagenome	474			SRR1738049	40405	human gut metagenome	637
SRR1644610	5692	mouse gut metagenome	473			SRR1738050	40371	human gut metagenome	637
SRR1644854	6132	mouse gut metagenome	473			SRR1738051	40417	human gut metagenome	637
SRR1644686	6077	mouse gut metagenome	471			SRR1738052	40400	human gut metagenome	637
SRR1644704	7763	mouse gut metagenome	471			SRR1534000	105154	human gut metagenome	634
SRR8644226	38327	mouse gut metagenome	471			SRR1724397	129195	human gut metagenome	633
SRR1644991	7373	mouse gut metagenome	470			SRR7502420	91793	human gut metagenome	633
SRR1644748	5255	mouse gut metagenome	469			ERR2213398	183990	human gut metagenome	632
SRR1644916	3306	mouse gut metagenome	469			ERR561612	57198	human gut metagenome	632
SRR1644996	6746	mouse gut metagenome	469			SRR1910637	111208	human gut metagenome	632
SRR1645015	6024	mouse gut metagenome	468			SRR7502113	82605	human gut metagenome	631
SRR8649902	81408	mouse gut metagenome	466			ERR2368570	58420	human gut metagenome	630
SRR2095331	23016	mouse gut metagenome	465			SRR1567258	29281	human gut metagenome	630
SRR2968312	50878	mouse gut metagenome	465			SRR1590221	20690	human gut metagenome	630
SRR1644614	6031	mouse gut metagenome	464			SRR3191003	254355	human gut metagenome	630
SRR8644172	65644	mouse gut metagenome	464			ERR561443	65862	human gut metagenome	629
SRR1644565	6072	mouse gut metagenome	463			SRR6424539	61718	human gut metagenome	629
SRR1644657	6037	mouse gut metagenome	461			SRR8371917	528942	human gut metagenome	629
SRR8380516	17023	mouse gut metagenome	461			SRR1818336	238970	human gut metagenome	628
SRR1645023	5923	mouse gut metagenome	460			SRR1910628	221863	human gut metagenome	626
SRR6371131	36894	mouse gut metagenome	460			SRR7502089	93002	human gut metagenome	626
SRR834721	776	mouse gut metagenome	460			ERR560824	96190	human gut metagenome	624
SRR1644738	5834	mouse gut metagenome	459			ERR561591	71708	human gut metagenome	623
SRR2094923	26491	mouse gut metagenome	458			SRR6444575	77511	human gut metagenome	623
SRR1644895	3622	mouse gut metagenome	457			SRR1195881	121294	human gut metagenome	622
SRR2094948	22334	mouse gut metagenome	457			SRR1590216	26628	human gut metagenome	622
SRR1644889	4964	mouse gut metagenome	456			SRR1724342	143829	human gut metagenome	622
SRR2970310	28581	mouse gut metagenome	454			SRR5365442	92079	human gut metagenome	622
SRR8649827	184613	mouse gut metagenome	454			SRR1910885	220509	human gut metagenome	621
SRR1644730	5841	mouse gut metagenome	453			SRR6444145	46091	human gut metagenome	621
SRR1644671	7694	mouse gut metagenome	452			SRR7502354	77080	human gut metagenome	620
SRR1644783	5468	mouse gut metagenome	452			SRR1213985	25881	human gut metagenome	619
SRR1644571	5574	mouse gut metagenome	451			SRR147288	1002125	human gut metagenome	619
SRR7504956	29358	mouse gut metagenome	451			SRR8371914	466862	human gut metagenome	618
SRR1784968	21175	mouse gut metagenome	450			ERR1553796	72576	human gut metagenome	617
SRR8380533	28385	mouse gut metagenome	450			SRR1214121	52506	human gut metagenome	617
SRR1644711	6652	mouse gut metagenome	449			SRR2143679	218261	human gut metagenome	616
SRR1644692	6470	mouse gut metagenome	448			SRR5416238	80520	human gut metagenome	616
SRR1644881	5376	mouse gut metagenome	448			SRR7502352	83632	human gut metagenome	616
SRR1645025	5629	mouse gut metagenome	448			SRR1590175	26212	human gut metagenome	615
SRR1644656	6117	mouse gut metagenome	447			SRR3191073	221120	human gut metagenome	614
SRR2094993	24160	mouse gut metagenome	447			SRR7502506	57212	human gut metagenome	614
SRR834725	770	mouse gut metagenome	447			SRR1214205	36077	human gut metagenome	613
SRR1644658	6186	mouse gut metagenome	446			SRR1214420	59998	human gut metagenome	611
SRR3101342	14912	mouse gut metagenome	446			SRR1590170	17766	human gut metagenome	611
SRR8380525	44462	mouse gut metagenome	444			SRR1590406	15659	human gut metagenome	611
SRR2970348	28798	mouse gut metagenome	443			SRR3191006	330618	human gut metagenome	611
SRR1644624	5665	mouse gut metagenome	441			SRR7502409	74374	human gut metagenome	611
SRR2497138	30113	mouse gut metagenome	441			SRR1590191	19878	human gut metagenome	609
SRR1644635	7111	mouse gut metagenome	440			SRR6444366	32914	human gut metagenome	609
SRR1644980	7290	mouse gut metagenome	440			SRR1201514	118253	human gut metagenome	606
SRR1645000	6318	mouse gut metagenome	440			ERR2213324	136469	human gut metagenome	605
SRR8649835	99292	mouse gut metagenome	438			SRR1214057	35642	human gut metagenome	605
SRR2095472	18620	mouse gut metagenome	432			SRR1590331	125310	human gut metagenome	605
SRR2970326	35605	mouse gut metagenome	431			SRR4237785	54541	human gut metagenome	605
SRR1644885	5070	mouse gut metagenome	429			SRR5416119	70162	human gut metagenome	605
SRR1644868	4259	mouse gut metagenome	428			SRR1214048	49745	human gut metagenome	604
SRR1644945	4102	mouse gut metagenome	428			SRR7501827	67699	human gut metagenome	604
SRR1644914	4573	mouse gut metagenome	427			ERR560899	74902	human gut metagenome	600
SRR1644611	6719	mouse gut metagenome	426			SRR1212434	87095	human gut metagenome	599
SRR1644715	5049	mouse gut metagenome	426			SRR1590933	117027	human gut metagenome	597
SRR8380432	33734	mouse gut metagenome	426			SRR1213835	69930	human gut metagenome	596
SRR8649877	100675	mouse gut metagenome	426			SRR1590360	155137	human gut metagenome	595
ERR2581560	83873	mouse gut metagenome	425			SRR2658306	33111	human gut metagenome	595
SRR1644894	4743	mouse gut metagenome	425			SRR7501818	72687	human gut metagenome	593
SRR1644668	6436	mouse gut metagenome	424			SRR1211702	80351	human gut metagenome	592
SRR1644995	6908	mouse gut metagenome	423			SRR1212692	34085	human gut metagenome	592
SRR513043	67093	mouse gut metagenome	422			SRR1590964	164253	human gut metagenome	592
SRR1645032	3264	mouse gut metagenome	421			SRR1909595	28408	human gut metagenome	592
SRR8374456	33851	mouse gut metagenome	421			SRR7502304	29747	human gut metagenome	591
SRR8514583	194442	mouse gut metagenome	421			SRR1213811	55361	human gut metagenome	590
SRR8514628	166922	mouse gut metagenome	421			SRR1214051	59040	human gut metagenome	590
DRR034881	182173	mouse gut metagenome	420			ERR1709831	140251	human gut metagenome	588
SRR2095371	20452	mouse gut metagenome	420			ERR2213365	76911	human gut metagenome	587
SRR1645031	5487	mouse gut metagenome	419			SRR8488533	17831	human gut metagenome	587
DRR083654	102909	mouse gut metagenome	418			SRR7501884	45934	human gut metagenome	586
SRR1644919	3497	mouse gut metagenome	418			SRR1214236	62587	human gut metagenome	585
SRR1644563	5518	mouse gut metagenome	417			SRR1567627	42387	human gut metagenome	585
SRR8649912	67014	mouse gut metagenome	417			SRR1724382	154268	human gut metagenome	584
SRR8380513	23619	mouse gut metagenome	416			SRR1590161	32592	human gut metagenome	583
SRR8454994	26284	mouse gut metagenome	416			SRR1590261	17317	human gut metagenome	583
SRR1644993	5333	mouse gut metagenome	413			SRR6061096	138779	human gut metagenome	582
SRR1644857	5652	mouse gut metagenome	412			SRR8371913	553434	human gut metagenome	581
SRR8644149	30824	mouse gut metagenome	412			ERR2213368	244948	human gut metagenome	580
SRR8649884	165636	mouse gut metagenome	412			SRR1596271	50683	human gut metagenome	580
DRR100903	66649	mouse gut metagenome	411			SRR7502130	89615	human gut metagenome	580
SRR1644618	6455	mouse gut metagenome	411			SRR2082610	37924	human gut metagenome	579
SRR1644845	4503	mouse gut metagenome	411			SRR1211106	56748	human gut metagenome	578
SRR8709735	42179	mouse gut metagenome	411			SRR1211163	133405	human gut metagenome	578
SRR1644685	7976	mouse gut metagenome	410			SRR1913084	63004	human gut metagenome	578
SRR8380477	62621	mouse gut metagenome	410			SRR7502295	81848	human gut metagenome	578
SRR1644598	5450	mouse gut metagenome	409			ERR1553795	75820	human gut metagenome	577
SRR2970299	26554	mouse gut metagenome	409			SRR1567169	69754	human gut metagenome	577
SRR1644955	5891	mouse gut metagenome	408			SRR1910863	125685	human gut metagenome	577
SRR1644981	5149	mouse gut metagenome	408			SRR1590186	19126	human gut metagenome	576
SRR2094999	27697	mouse gut metagenome	408			SRR5416139	88344	human gut metagenome	576
SRR1644683	6885	mouse gut metagenome	406			SRR1196966	123274	human gut metagenome	575
SRR2497132	41549	mouse gut metagenome	404			SRR1566487	60769	human gut metagenome	575
SRR8514609	162118	mouse gut metagenome	404			SRR1567129	44694	human gut metagenome	573
SRR1210017	17679	mouse gut metagenome	403			SRR3191032	95300	human gut metagenome	573
SRR1645030	4169	mouse gut metagenome	403			SRR7501847	97802	human gut metagenome	573
SRR2095008	22694	mouse gut metagenome	403			SRR1214282	67293	human gut metagenome	572
DRR054681	142458	mouse gut metagenome	402			SRR1635814	38197	human gut metagenome	572
SRR1644650	6143	mouse gut metagenome	401			SRR1724362	119191	human gut metagenome	571
SRR1644679	7197	mouse gut metagenome	401			SRR7501996	98763	human gut metagenome	571
SRR2095010	21821	mouse gut metagenome	401			ERR2213425	161716	human gut metagenome	569
SRR1210021	14815	mouse gut metagenome	400			SRR1724398	96365	human gut metagenome	569
SRR1644717	5743	mouse gut metagenome	398			SRR1196008	204587	human gut metagenome	568
SRR8380515	14251	mouse gut metagenome	398			ERR1553822	104239	human gut metagenome	567
SRR1644647	5188	mouse gut metagenome	397			SRR1567530	25758	human gut metagenome	567
SRR1644847	6461	mouse gut metagenome	397			SRR7501877	53409	human gut metagenome	566
SRR3168670	30147	mouse gut metagenome	397			SRR7502030	103181	human gut metagenome	566
DRR110795	91319	mouse gut metagenome	396			SRR1909421	28458	human gut metagenome	565
SRR2970354	21968	mouse gut metagenome	396			SRR1910172	101939	human gut metagenome	565
SRR3101304	7818	mouse gut metagenome	395			SRR1590259	9643	human gut metagenome	564
SRR8374437	37688	mouse gut metagenome	395			SRR6357111	194824	human gut metagenome	563
SRR1644633	6170	mouse gut metagenome	394			SRR2143722	38664	human gut metagenome	561
SRR1644697	7274	mouse gut metagenome	393			SRR5800440	34231	human gut metagenome	561
SRR1645036	5937	mouse gut metagenome	392			SRR1211684	140547	human gut metagenome	560
SRR1644589	4663	mouse gut metagenome	391			SRR7501767	87629	human gut metagenome	560
SRR1644583	6143	mouse gut metagenome	389			SRR1212735	58689	human gut metagenome	559
SRR1644826	6859	mouse gut metagenome	389			SRR2059356	86794	human gut metagenome	559
SRR2970328	32668	mouse gut metagenome	389			SRR7502514	58437	human gut metagenome	558
SRR1644595	6012	mouse gut metagenome	388			SRR7502199	61647	human gut metagenome	557
SRR1644718	5318	mouse gut metagenome	388			SRR1567111	49845	human gut metagenome	556
SRR1644836	5493	mouse gut metagenome	388			SRR1590166	23106	human gut metagenome	556
SRR1644809	7949	mouse gut metagenome	386			SRR7502237	37485	human gut metagenome	556
SRR1644777	4910	mouse gut metagenome	385			SRR7502012	78438	human gut metagenome	555
SRR1644888	5140	mouse gut metagenome	385			SRR8488640	28942	human gut metagenome	555
SRR1644960	6054	mouse gut metagenome	385			SRR1910675	136876	human gut metagenome	553
SRR1644584	5940	mouse gut metagenome	384			SRR3191000	502898	human gut metagenome	553
SRR8454975	25227	mouse gut metagenome	381			SRR6443856	37789	human gut metagenome	553
SRR8514605	156348	mouse gut metagenome	381			SRR1269623	600268	human gut metagenome	552
SRR8649882	63096	mouse gut metagenome	380			ERR2368600	73896	human gut metagenome	551
SRR1644984	6216	mouse gut metagenome	379			SRR1196430	143161	human gut metagenome	551
SRR2970294	26922	mouse gut metagenome	379			SRR6357137	185108	human gut metagenome	551
SRR1645001	6603	mouse gut metagenome	377			SRR1196400	39751	human gut metagenome	550
SRR834769	580	mouse gut metagenome	377			SRR1913184	80741	human gut metagenome	550
SRR1644860	6135	mouse gut metagenome	376			SRR1596241	43317	human gut metagenome	549
SRR2078749	45308	mouse gut metagenome	376			SRR1589943	102116	human gut metagenome	548
SRR8644197	26085	mouse gut metagenome	376			SRR1910197	102423	human gut metagenome	548
SRR1644653	6476	mouse gut metagenome	374			SRR1589829	115781	human gut metagenome	547
SRR8514622	143132	mouse gut metagenome	374			SRR5365475	105871	human gut metagenome	545
SRR1617280	101385	mouse gut metagenome	373			ERR2106362	116240	human gut metagenome	544
SRR1644828	6168	mouse gut metagenome	373			SRR1567202	38615	human gut metagenome	544
SRR1644732	5527	mouse gut metagenome	372			SRR8417845	61148	human gut metagenome	544
SRR8649903	106410	mouse gut metagenome	372			SRR6357165	154417	human gut metagenome	543
SRR1644619	7113	mouse gut metagenome	370			SRR1916027	77131	human gut metagenome	542
SRR1644631	5896	mouse gut metagenome	370			SRR5439741	340810	human gut metagenome	542
SRR8514637	222454	mouse gut metagenome	370			SRR7501872	52840	human gut metagenome	542
SRR1644956	6136	mouse gut metagenome	369			SRR1635613	72207	human gut metagenome	541
SRR2095012	24506	mouse gut metagenome	369			SRR2143697	106614	human gut metagenome	541
SRR1644597	5447	mouse gut metagenome	368			SRR1590180	35028	human gut metagenome	540
SRR1644928	4122	mouse gut metagenome	368			SRR1915874	130763	human gut metagenome	540
SRR2497136	51713	mouse gut metagenome	368			SRR2143902	87357	human gut metagenome	540
SRR6407808	37696	mouse gut metagenome	368			SRR1636115	207812	human gut metagenome	538
SRR1644790	5855	mouse gut metagenome	367			SRR5439740	358015	human gut metagenome	538
SRR1784961	40570	mouse gut metagenome	367			ERR560778	85872	human gut metagenome	537
SRR2095464	17685	mouse gut metagenome	367			SRR6424546	58138	human gut metagenome	537
SRR2094992	23359	mouse gut metagenome	365			SRR7501812	77501	human gut metagenome	537
SRR2095338	24770	mouse gut metagenome	364			SRR1212591	49896	human gut metagenome	536
SRR2911322	90359	mouse gut metagenome	364			SRR7502213	80643	human gut metagenome	536
SRR8374457	39337	mouse gut metagenome	364			SRR1590164	22879	human gut metagenome	533
SRR2094959	23894	mouse gut metagenome	363			SRR1195984	87993	human gut metagenome	532
SRR2095455	36625	mouse gut metagenome	362			SRR1533964	162228	human gut metagenome	531
SRR1644670	7961	mouse gut metagenome	361			SRR1910828	175039	human gut metagenome	531
SRR1644585	5147	mouse gut metagenome	359			SRR1196767	177943	human gut metagenome	530
SRR1644735	5038	mouse gut metagenome	359			SRR1915764	38317	human gut metagenome	530
SRR2094915	20716	mouse gut metagenome	359			SRR1916063	139053	human gut metagenome	529
SRR8571603	12073	mouse gut metagenome	359			ERR2213407	101087	human gut metagenome	528
SRR1644590	5630	mouse gut metagenome	357			ERR561071	132167	human gut metagenome	528
SRR1644850	6265	mouse gut metagenome	357			SRR1196789	126966	human gut metagenome	527
SRR6407793	92770	mouse gut metagenome	357			SRR1567707	34989	human gut metagenome	527
SRR1644727	5460	mouse gut metagenome	355			SRR1589830	127931	human gut metagenome	527
SRR3168664	43771	mouse gut metagenome	355			SRR7502001	63939	human gut metagenome	527
SRR1644646	5735	mouse gut metagenome	354			SRR1211594	115684	human gut metagenome	526
SRR2049040	126322	mouse gut metagenome	354			SRR1533938	26356	human gut metagenome	526
SRR2049050	126290	mouse gut metagenome	354			SRR2143861	48376	human gut metagenome	525
SRR2054746	24154	mouse gut metagenome	354			SRR7616956	191267	human gut metagenome	523
SRR1644876	5796	mouse gut metagenome	353			DRR148083	116301	human gut metagenome	522
SRR3101330	21119	mouse gut metagenome	352			ERR1553824	114085	human gut metagenome	521
SRR1644689	6344	mouse gut metagenome	351			ERR561233	60878	human gut metagenome	519
SRR1644786	4749	mouse gut metagenome	349			SRR1724401	194825	human gut metagenome	519
SRR8644237	45027	mouse gut metagenome	349			SRR7502286	83496	human gut metagenome	519
SRR1644726	5359	mouse gut metagenome	348			SRR1590168	23375	human gut metagenome	518
SRR1644782	5196	mouse gut metagenome	348			SRR1533940	55878	human gut metagenome	517
SRR1644820	4960	mouse gut metagenome	348			SRR7502136	61571	human gut metagenome	517
SRR1645051	4030	mouse gut metagenome	347			SRR1591635	27174	human gut metagenome	510
SRR1644872	4746	mouse gut metagenome	346			SRR1589981	187499	human gut metagenome	509
SRR1645020	3869	mouse gut metagenome	346			SRR1201582	49319	human gut metagenome	508
SRR1644917	4515	mouse gut metagenome	345			SRR1533952	104177	human gut metagenome	508
SRR1644604	5532	mouse gut metagenome	344			DRR148091	121057	human gut metagenome	507
SRR1644617	5753	mouse gut metagenome	344			ERR2213420	122448	human gut metagenome	507
SRR1914695	45301	mouse gut metagenome	344			ERR561666	53559	human gut metagenome	507
SRR2497140	34013	mouse gut metagenome	344			SRR1213886	73514	human gut metagenome	507
SRR8380512	20726	mouse gut metagenome	344			SRR1590224	16939	human gut metagenome	507
SRR1644817	5109	mouse gut metagenome	343			SRR1590281	96093	human gut metagenome	506
SRR2086207	245906	mouse gut metagenome	343			SRR1724327	160875	human gut metagenome	506
ERR2983747	77054	mouse gut metagenome	342			SRR1589868	196061	human gut metagenome	505
SRR1645041	5114	mouse gut metagenome	342			SRR1590167	20794	human gut metagenome	505
SRR8514551	175843	mouse gut metagenome	342			SRR1213705	37971	human gut metagenome	504
SRR1644985	6933	mouse gut metagenome	341			SRR6357147	96507	human gut metagenome	504
SRR2049046	279641	mouse gut metagenome	341			SRR1214138	29117	human gut metagenome	503
SRR1644609	5184	mouse gut metagenome	340			SRR6395848	38900	human gut metagenome	503
SRR1644924	3472	mouse gut metagenome	340			SRR1196933	61746	human gut metagenome	502
SRR8374436	40103	mouse gut metagenome	340			SRR1590263	16520	human gut metagenome	501
SRR1644912	3550	mouse gut metagenome	339			SRR1213887	25946	human gut metagenome	499
ERR1173742	146249	mouse gut metagenome	338			SRR3191008	86184	human gut metagenome	499
ERR2581534	65166	mouse gut metagenome	337			SRR3191011	135723	human gut metagenome	498
SRR1644833	5385	mouse gut metagenome	337			SRR1567355	12475	human gut metagenome	497
SRR2970322	27492	mouse gut metagenome	337			SRR5800367	77078	human gut metagenome	497
SRR8380529	20077	mouse gut metagenome	337			SRR1196397	157846	human gut metagenome	496
SRR1644813	6042	mouse gut metagenome	336			SRR2658212	29034	human gut metagenome	496
SRR2970360	25793	mouse gut metagenome	336			SRR7545953	44210	human gut metagenome	496
SRR1644570	5694	mouse gut metagenome	335			SRR3191002	143153	human gut metagenome	495
SRR1644877	5801	mouse gut metagenome	335			SRR3191012	123239	human gut metagenome	495
SRR1644630	5598	mouse gut metagenome	334			SRR7501755	48667	human gut metagenome	495
SRR1644639	5161	mouse gut metagenome	333			SRR7501979	40607	human gut metagenome	495
SRR2911318	83104	mouse gut metagenome	333			SRR1724350	93723	human gut metagenome	494
SRR8649904	72645	mouse gut metagenome	333			SRR7501985	44679	human gut metagenome	494
SRR2970344	29070	mouse gut metagenome	331			ERR866763	57008	human gut metagenome	493
SRR1644637	6265	mouse gut metagenome	330			SRR1211615	10246	human gut metagenome	493
SRR8644153	31067	mouse gut metagenome	330			SRR1567128	79245	human gut metagenome	493
SRR2094935	19798	mouse gut metagenome	329			SRR1567460	32716	human gut metagenome	492
SRR1644716	5486	mouse gut metagenome	328			SRR1567574	24731	human gut metagenome	492
SRR8514555	204119	mouse gut metagenome	328			SRR1591627	209735	human gut metagenome	492
SRR8644184	17272	mouse gut metagenome	328			SRR7501909	62708	human gut metagenome	492
SRR1644577	5791	mouse gut metagenome	327			ERR2213275	105985	human gut metagenome	491
SRR1644859	3371	mouse gut metagenome	326			SRR8371997	577631	human gut metagenome	491
SRR3101344	11084	mouse gut metagenome	326			SRR1590193	15768	human gut metagenome	490
SRR1644648	4888	mouse gut metagenome	325			SRR3206677	90930	human gut metagenome	490
DRR054661	256241	mouse gut metagenome	324			SRR1567562	52129	human gut metagenome	489
SRR8514601	181962	mouse gut metagenome	324			SRR5416149	67364	human gut metagenome	489
SRR1644767	4737	mouse gut metagenome	322			SRR7502236	49727	human gut metagenome	489
SRR2086190	202748	mouse gut metagenome	322			SRR7502430	65927	human gut metagenome	489
SRR8644219	46331	mouse gut metagenome	322			SRR1534018	34997	human gut metagenome	488
SRR1644788	6209	mouse gut metagenome	320			SRR1567625	20018	human gut metagenome	488
SRR2970293	42598	mouse gut metagenome	320			SRR1724338	92494	human gut metagenome	488
SRR1644908	2784	mouse gut metagenome	319			SRR3191048	198612	human gut metagenome	488
SRR2049061	127685	mouse gut metagenome	319			ERR500986	21212	human gut metagenome	487
SRR2094932	27013	mouse gut metagenome	319			SRR1590517	120319	human gut metagenome	487
SRR1644666	6672	mouse gut metagenome	317			SRR1201549	60183	human gut metagenome	486
SRR8649875	62247	mouse gut metagenome	317			SRR8371983	553377	human gut metagenome	486
SRR8374442	36773	mouse gut metagenome	316			ERR2213419	161083	human gut metagenome	485
SRR8380496	20468	mouse gut metagenome	316			SRR7502120	61503	human gut metagenome	485
SRR8514621	133900	mouse gut metagenome	316			SRR5800337	48153	human gut metagenome	484
SRR1644649	5752	mouse gut metagenome	315			SRR5800442	96490	human gut metagenome	484
SRR1644827	6862	mouse gut metagenome	315			ERR2213389	108536	human gut metagenome	483
SRR1644864	6057	mouse gut metagenome	315			ERR2368578	66219	human gut metagenome	483
SRR1644896	5751	mouse gut metagenome	315			SRR1214293	100003	human gut metagenome	483
SRR1644977	6769	mouse gut metagenome	315			SRR1589950	106285	human gut metagenome	483
SRR2095461	10980	mouse gut metagenome	315			SRR3206666	206624	human gut metagenome	481
SRR8374460	34021	mouse gut metagenome	315			SRR7501986	50341	human gut metagenome	481
SRR1644806	3913	mouse gut metagenome	313			SRR7502490	65600	human gut metagenome	481
SRR2095481	19058	mouse gut metagenome	313			ERR1553813	115052	human gut metagenome	480
SRR8644164	48179	mouse gut metagenome	313			ERR2213363	133296	human gut metagenome	480
SRR8649911	147967	mouse gut metagenome	312			SRR1589865	250376	human gut metagenome	480
SRR1644829	5716	mouse gut metagenome	311			SRR1589946	114886	human gut metagenome	480
SRR1645018	6278	mouse gut metagenome	311			SRR1590243	25948	human gut metagenome	480
DRR034905	390770	mouse gut metagenome	310			SRR8371889	518083	human gut metagenome	480
SRR1644634	7310	mouse gut metagenome	310			ERR561041	77585	human gut metagenome	479
SRR2970366	24863	mouse gut metagenome	310			SRR1724331	158523	human gut metagenome	479
SRR1644713	6070	mouse gut metagenome	309			SRR3206656	195019	human gut metagenome	479
SRR1644698	6032	mouse gut metagenome	307			SRR1909578	109760	human gut metagenome	478
SRR2094982	18731	mouse gut metagenome	307			SRR6444221	28600	human gut metagenome	478
SRR1644802	6024	mouse gut metagenome	305			SRR6444471	76027	human gut metagenome	478
DRR083644	97078	mouse gut metagenome	304			SRR3190998	205710	human gut metagenome	477
SRR1644849	6800	mouse gut metagenome	304			SRR8488516	132510	human gut metagenome	476
SRR2086195	323675	mouse gut metagenome	304			SRR7501974	39049	human gut metagenome	475
SRR2095494	16184	mouse gut metagenome	304			SRR1999172	411049	human gut metagenome	474
SRR834785	718	mouse gut metagenome	304			ERR2213339	138414	human gut metagenome	473
SRR8568419	1314	mouse gut metagenome	304			SRR1590363	142431	human gut metagenome	473
SRR8644187	24971	mouse gut metagenome	304			SRR1590266	11656	human gut metagenome	472
SRR8649879	73629	mouse gut metagenome	304			SRR2143595	60399	human gut metagenome	472
SRR1644627	6492	mouse gut metagenome	303			SRR1590146	40984	human gut metagenome	471
SRR1644997	7227	mouse gut metagenome	303			SRR5365450	76192	human gut metagenome	471
SRR2095356	20067	mouse gut metagenome	303			SRR3191064	180054	human gut metagenome	470
SRR2911325	70621	mouse gut metagenome	303			SRR6444605	34269	human gut metagenome	470
SRR834731	859	mouse gut metagenome	303			SRR7501932	65165	human gut metagenome	469
SRR1644574	5716	mouse gut metagenome	302			SRR7502473	73683	human gut metagenome	469
SRR1210034	9797	mouse gut metagenome	301			SRR8371879	547976	human gut metagenome	469
SRR1644752	6028	mouse gut metagenome	301			SRR1591601	50509	human gut metagenome	468
SRR1644959	4076	mouse gut metagenome	301			SRR5800392	40835	human gut metagenome	468
SRR8380429	22512	mouse gut metagenome	301			SRR6357160	98685	human gut metagenome	468
SRR2094907	24066	mouse gut metagenome	299			SRR7501973	51660	human gut metagenome	468
SRR6407813	77675	mouse gut metagenome	297			DRR111002	132850	human gut metagenome	466
SRR1644640	6235	mouse gut metagenome	296			ERR2213329	195064	human gut metagenome	466
SRR1644962	6097	mouse gut metagenome	296			SRR1635777	38767	human gut metagenome	466
SRR1784967	24734	mouse gut metagenome	296			SRR5365482	95296	human gut metagenome	466
SRR2190818	25417	mouse gut metagenome	296			SRR1707546	68585	human gut metagenome	465
SRR1645005	6281	mouse gut metagenome	295			SRR7502202	71705	human gut metagenome	465
SRR8709757	44788	mouse gut metagenome	295			SRR8703062	19549	human gut metagenome	463
SRR1644743	5298	mouse gut metagenome	294			ERR2213284	172851	human gut metagenome	461
SRR1644753	5980	mouse gut metagenome	294			SRR6444330	36062	human gut metagenome	461
SRR1644946	3141	mouse gut metagenome	294			SRR1210760	83061	human gut metagenome	459
SRR1644626	5693	mouse gut metagenome	293			SRR1214272	76398	human gut metagenome	458
SRR1644636	6131	mouse gut metagenome	293			SRR1533929	33830	human gut metagenome	458
SRR1644810	8673	mouse gut metagenome	293			SRR7502140	46005	human gut metagenome	457
SRR1645011	4146	mouse gut metagenome	293			SRR1213951	27603	human gut metagenome	456
SRR8374496	29778	mouse gut metagenome	293			SRR3206655	122770	human gut metagenome	455
SRR1644602	6727	mouse gut metagenome	292			SRR1214105	51461	human gut metagenome	454
SRR1644921	4034	mouse gut metagenome	291			SRR1590181	34461	human gut metagenome	454
SRR1645044	5898	mouse gut metagenome	291			SRR1210648	112297	human gut metagenome	453
SRR1644797	9156	mouse gut metagenome	290			SRR1910223	57198	human gut metagenome	453
SRR1644963	5742	mouse gut metagenome	290			SRR6357090	108710	human gut metagenome	453
SRR8514558	152321	mouse gut metagenome	290			SRR1214334	12488	human gut metagenome	452
SRR1644744	3935	mouse gut metagenome	289			SRR1566485	32274	human gut metagenome	452
SRR1644990	7300	mouse gut metagenome	289			SRR1590422	133228	human gut metagenome	452
SRR1644969	5408	mouse gut metagenome	288			SRR7502051	42189	human gut metagenome	452
SRR8644231	25079	mouse gut metagenome	288			SRR8371979	605439	human gut metagenome	452
SRR1644893	4791	mouse gut metagenome	287			ERR1553805	116705	human gut metagenome	451
SRR1644911	4008	mouse gut metagenome	287			SRR1534028	51681	human gut metagenome	451
SRR1644933	3574	mouse gut metagenome	287			SRR1196431	82416	human gut metagenome	450
SRR1645014	5837	mouse gut metagenome	286			SRR1214171	31463	human gut metagenome	450
SRR2095017	23454	mouse gut metagenome	286			SRR1565300	33314	human gut metagenome	450
SRR2970343	26406	mouse gut metagenome	286			SRR1590190	29817	human gut metagenome	450
SRR1644770	3774	mouse gut metagenome	284			SRR7502272	59335	human gut metagenome	450
SRR1644781	6226	mouse gut metagenome	284			SRR1212824	36612	human gut metagenome	449
SRR8649869	156263	mouse gut metagenome	284			SRR1533973	128960	human gut metagenome	449
SRR907544	22969	mouse gut metagenome	284			SRR7507451	117440	human gut metagenome	449
SRR1644904	4684	mouse gut metagenome	283			SRR1196407	33335	human gut metagenome	447
SRR6339135	8427	mouse gut metagenome	282			SRR8371877	570301	human gut metagenome	446
SRR834761	674	mouse gut metagenome	282			SRR8372877	203107	human gut metagenome	446
SRR1644900	2955	mouse gut metagenome	281			SRR1213864	33365	human gut metagenome	445
SRR1644999	6277	mouse gut metagenome	281			ERR1811055	35967	human gut metagenome	444
SRR8649872	65494	mouse gut metagenome	281			ERR2106387	87027	human gut metagenome	444
SRR1644720	5774	mouse gut metagenome	280			ERR560664	73057	human gut metagenome	444
SRR1644874	7449	mouse gut metagenome	280			SRR1591456	35364	human gut metagenome	444
SRR8649905	117694	mouse gut metagenome	280			SRR1635804	39227	human gut metagenome	444
SRR1644708	6130	mouse gut metagenome	279			SRR6444076	36030	human gut metagenome	443
SRR1644976	5407	mouse gut metagenome	279			SRR6444294	26408	human gut metagenome	443
SRR8380460	27890	mouse gut metagenome	279			SRR7501794	49839	human gut metagenome	443
SRR1644625	5618	mouse gut metagenome	278			SRR7501819	61715	human gut metagenome	443
SRR8644218	42966	mouse gut metagenome	276			SRR8488583	18426	human gut metagenome	443
DRR034867	156802	mouse gut metagenome	274			SRR1210736	82646	human gut metagenome	442
SRR1644819	5806	mouse gut metagenome	274			SRR1567121	20501	human gut metagenome	442
SRR1644923	4279	mouse gut metagenome	274			SRR1591345	52716	human gut metagenome	442
SRR2911344	75025	mouse gut metagenome	274			SRR1724340	234813	human gut metagenome	442
SRR1210033	8484	mouse gut metagenome	273			ERR2213367	178049	human gut metagenome	441
SRR3168747	45987	mouse gut metagenome	273			SRR1195924	101821	human gut metagenome	441
SRR1644621	6138	mouse gut metagenome	271			SRR1212180	79358	human gut metagenome	441
SRR1644706	6600	mouse gut metagenome	271			SRR1567161	57924	human gut metagenome	441
SRR1644722	6429	mouse gut metagenome	271			SRR1909529	91601	human gut metagenome	441
SRR1644750	6514	mouse gut metagenome	270			SRR8488675	52270	human gut metagenome	441
SRR1644830	4740	mouse gut metagenome	270			ERR2213348	125704	human gut metagenome	440
ERR1173747	223038	mouse gut metagenome	269			SRR7502250	26582	human gut metagenome	440
SRR1644841	5288	mouse gut metagenome	268			SRR7502323	45942	human gut metagenome	440
SRR1644892	5141	mouse gut metagenome	268			ERR947386	92710	human gut metagenome	439
SRR2095364	20232	mouse gut metagenome	268			SRR7502109	73134	human gut metagenome	439
SRR834783	859	mouse gut metagenome	268			SRR7502162	60316	human gut metagenome	439
SRR1644659	2875	mouse gut metagenome	267			SRR7502454	69452	human gut metagenome	439
SRR1644661	5145	mouse gut metagenome	267			ERR561528	57433	human gut metagenome	438
SRR1644848	5696	mouse gut metagenome	267			SRR1214570	44332	human gut metagenome	438
SRR8649832	145000	mouse gut metagenome	267			SRR1566470	35531	human gut metagenome	438
SRR1644794	4328	mouse gut metagenome	266			SRR1589934	69995	human gut metagenome	438
SRR2094938	19148	mouse gut metagenome	266			ERR2213264	208466	human gut metagenome	437
SRR2095357	4540	mouse gut metagenome	266			ERR2213323	71751	human gut metagenome	436
SRR2095369	20074	mouse gut metagenome	266			SRR1590326	100299	human gut metagenome	436
SRR2094991	25879	mouse gut metagenome	265			SRR6357167	115267	human gut metagenome	436
SRR1644632	5638	mouse gut metagenome	264			SRR8371998	667734	human gut metagenome	436
SRR1645043	6822	mouse gut metagenome	264			SRR1212611	31235	human gut metagenome	435
SRR2078738	72005	mouse gut metagenome	264			SRR5800415	42352	human gut metagenome	435
SRR6428984	29976	mouse gut metagenome	264			SRR6357098	170395	human gut metagenome	435
SRR1644846	5614	mouse gut metagenome	263			SRR7502403	61840	human gut metagenome	435
SRR1645022	4881	mouse gut metagenome	263			SRR1590935	40992	human gut metagenome	434
SRR1914693	69481	mouse gut metagenome	263			SRR1214122	42413	human gut metagenome	433
SRR2086206	149643	mouse gut metagenome	263			ERR560659	132474	human gut metagenome	432
SRR8380522	61915	mouse gut metagenome	263			ERR561374	95128	human gut metagenome	432
SRR1644572	5934	mouse gut metagenome	262			SRR1590149	10049	human gut metagenome	432
SRR2054755	17903	mouse gut metagenome	262			DRR147998	53439	human gut metagenome	431
SRR8649880	106045	mouse gut metagenome	261			SRR3139973	116235	human gut metagenome	429
SRR1644837	5767	mouse gut metagenome	260			SRR6444253	37335	human gut metagenome	429
SRR1644930	3301	mouse gut metagenome	260			ERR561257	69778	human gut metagenome	427
SRR8644124	40517	mouse gut metagenome	260			SRR1909563	60250	human gut metagenome	427
SRR1644808	8428	mouse gut metagenome	259			SRR8371876	574057	human gut metagenome	427
SRR2095370	21940	mouse gut metagenome	259			ERR1553793	66439	human gut metagenome	426
SRR8644220	44972	mouse gut metagenome	258			ERR561421	62602	human gut metagenome	426
SRR1645003	5959	mouse gut metagenome	257			SRR1210651	61022	human gut metagenome	426
SRR1644936	2538	mouse gut metagenome	256			SRR1211187	137722	human gut metagenome	426
SRR3168694	165730	mouse gut metagenome	256			SRR1590414	10874	human gut metagenome	425
SRR2094969	17119	mouse gut metagenome	255			SRR1590932	83736	human gut metagenome	425
SRR8374495	35120	mouse gut metagenome	255			SRR8371891	568654	human gut metagenome	425
SRR1644778	5696	mouse gut metagenome	254			ERR2213406	179829	human gut metagenome	424
SRR1644938	4351	mouse gut metagenome	253			SRR1909288	71901	human gut metagenome	424
SRR8454978	17680	mouse gut metagenome	253			SRR6424553	56855	human gut metagenome	424
SRR8514544	183204	mouse gut metagenome	253			SRR7501862	67968	human gut metagenome	424
SRR2094998	26240	mouse gut metagenome	252			SRR8371938	350110	human gut metagenome	424
ERR2581452	49211	mouse gut metagenome	251			ERR2213301	208634	human gut metagenome	423
SRR3168668	20005	mouse gut metagenome	251			ERR560640	114588	human gut metagenome	423
DRR120012	68461	mouse gut metagenome	249			SRR6061075	50309	human gut metagenome	423
SRR1644674	6923	mouse gut metagenome	249			SRR4237788	63699	human gut metagenome	422
SRR1644927	5078	mouse gut metagenome	249			SRR7502102	62011	human gut metagenome	422
SRR1644942	4737	mouse gut metagenome	249			SRR8371875	609693	human gut metagenome	422
SRR3168715	117625	mouse gut metagenome	249			ERR561154	57248	human gut metagenome	421
ERR1173750	214972	mouse gut metagenome	248			SRR1533994	73385	human gut metagenome	421
SRR1644608	5333	mouse gut metagenome	248			SRR2657988	28417	human gut metagenome	421
SRR1644749	5994	mouse gut metagenome	248			SRR3191039	80144	human gut metagenome	421
SRR3928323	31982	mouse gut metagenome	248			SRR5439742	306423	human gut metagenome	421
SRR1644591	4618	mouse gut metagenome	247			SRR1212452	119188	human gut metagenome	420
SRR1644665	5068	mouse gut metagenome	247			SRR1212788	38401	human gut metagenome	420
SRR2054748	14260	mouse gut metagenome	247			SRR2143598	114504	human gut metagenome	420
SRR8380527	26947	mouse gut metagenome	247			ERR1990075	75408	human gut metagenome	419
SRR8649876	54279	mouse gut metagenome	247			SRR389091	344222	human gut metagenome	419
SRR1916673	114136	mouse gut metagenome	245			SRR1196918	162463	human gut metagenome	418
SRR2970355	22163	mouse gut metagenome	245			ERR2213344	150054	human gut metagenome	417
SRR1644815	3330	mouse gut metagenome	244			SRR1214036	43002	human gut metagenome	417
SRR1644721	5795	mouse gut metagenome	242			SRR1910682	188789	human gut metagenome	417
SRR8454974	32210	mouse gut metagenome	242			SRR3191029	91707	human gut metagenome	417
SRR1644974	5737	mouse gut metagenome	241			SRR4237784	56565	human gut metagenome	417
SRR1644654	5797	mouse gut metagenome	240			ERR561001	86797	human gut metagenome	416
SRR8649847	66909	mouse gut metagenome	240			ERR561501	76186	human gut metagenome	416
SRR8649894	78560	mouse gut metagenome	240			SRR1212587	43426	human gut metagenome	415
SRR1645016	5980	mouse gut metagenome	239			SRR7501813	100012	human gut metagenome	415
SRR2095372	18021	mouse gut metagenome	239			SRR8349843	58248	human gut metagenome	415
SRR8644152	29041	mouse gut metagenome	239			SRR8371884	555730	human gut metagenome	415
SRR2095006	20657	mouse gut metagenome	238			SRR5069768	90580	human gut metagenome	414
SRR1644858	7090	mouse gut metagenome	237			SRR5416121	75428	human gut metagenome	413
SRR2094973	23469	mouse gut metagenome	237			SRR6444236	38767	human gut metagenome	413
SRR3168749	107950	mouse gut metagenome	237			SRR7546093	246631	human gut metagenome	413
SRR2094963	23079	mouse gut metagenome	236			ERR1990072	55914	human gut metagenome	412
SRR2970321	30950	mouse gut metagenome	236			SRR6357109	115775	human gut metagenome	412
SRR8271093	61901	mouse gut metagenome	235			ERR867341	61102	human gut metagenome	411
SRR1644651	4823	mouse gut metagenome	234			SRR1910141	106310	human gut metagenome	411
SRR1644652	6487	mouse gut metagenome	234			SRR389090	357496	human gut metagenome	411
SRR1644852	5528	mouse gut metagenome	234			ERR2368650	36483	human gut metagenome	410
SRR6407814	98436	mouse gut metagenome	234			SRR1196387	179578	human gut metagenome	410
SRR1644567	5811	mouse gut metagenome	233			SRR1591554	126824	human gut metagenome	410
SRR1644776	5142	mouse gut metagenome	233			SRR1724407	58702	human gut metagenome	410
SRR1644964	4419	mouse gut metagenome	233			SRR1591527	288580	human gut metagenome	409
SRR8454972	20589	mouse gut metagenome	233			ERR2213346	135108	human gut metagenome	408
SRR8644202	21260	mouse gut metagenome	233			SRR1214968	60261	human gut metagenome	408
ERR2581495	55898	mouse gut metagenome	232			SRR3191037	150219	human gut metagenome	408
SRR1644576	5731	mouse gut metagenome	232			SRR6444503	27238	human gut metagenome	408
SRR2497110	42907	mouse gut metagenome	232			SRR1567505	24941	human gut metagenome	407
SRR8454958	30546	mouse gut metagenome	232			SRR7502435	64904	human gut metagenome	407
SRR8644137	21238	mouse gut metagenome	232			SRR1910680	42828	human gut metagenome	406
DRR034912	481709	mouse gut metagenome	231			SRR5800409	57928	human gut metagenome	406
SRR1644734	5354	mouse gut metagenome	231			SRR7501766	100453	human gut metagenome	406
SRR2094962	24379	mouse gut metagenome	231			SRR5069783	243482	human gut metagenome	405
SRR2094906	26811	mouse gut metagenome	230			SRR7502197	38904	human gut metagenome	404
SRR2190787	24953	mouse gut metagenome	230			SRR7546233	27778	human gut metagenome	404
SRR2970306	25439	mouse gut metagenome	230			ERR560818	88462	human gut metagenome	403
DRR110796	83725	mouse gut metagenome	229			SRR8194607	18743	human gut metagenome	403
SRR2094936	16272	mouse gut metagenome	229			SRR1212638	57675	human gut metagenome	402
SRR535814	26516	mouse gut metagenome	229			SRR1724409	101781	human gut metagenome	402
SRR8649842	127048	mouse gut metagenome	229			DRR046798	95127	human gut metagenome	401
SRR1644759	3705	mouse gut metagenome	228			SRR1590228	16401	human gut metagenome	401
SRR8514624	125850	mouse gut metagenome	228			SRR1591598	127412	human gut metagenome	401
SRR8644177	15574	mouse gut metagenome	228			SRR6444310	29875	human gut metagenome	401
SRR1644774	5038	mouse gut metagenome	227			ERR560604	65539	human gut metagenome	400
SRR8571597	17519	mouse gut metagenome	227			SRR1590931	94563	human gut metagenome	400
SRR1644737	5708	mouse gut metagenome	226			SRR2140505	67107	human gut metagenome	400
SRR1644771	5255	mouse gut metagenome	226			DRR111033	134302	human gut metagenome	399
SRR8380457	23011	mouse gut metagenome	225			ERR579658	131440	human gut metagenome	399
SRR1645040	3664	mouse gut metagenome	224			SRR1590174	40167	human gut metagenome	399
SRR1644592	5870	mouse gut metagenome	223			SRR1636128	59911	human gut metagenome	399
SRR1644787	5423	mouse gut metagenome	223			SRR1913095	77306	human gut metagenome	399
SRR1644890	3741	mouse gut metagenome	223			SRR4237782	71748	human gut metagenome	399
SRR2094955	21220	mouse gut metagenome	222			ERR1990059	60200	human gut metagenome	398
SRR2095352	25090	mouse gut metagenome	222			SRR1212757	58179	human gut metagenome	398
SRR8455010	23053	mouse gut metagenome	222			SRR1215343	96885	human gut metagenome	398
SRR1644623	4286	mouse gut metagenome	221			SRR1916062	71259	human gut metagenome	398
SRR2094919	24084	mouse gut metagenome	221			SRR6061067	81959	human gut metagenome	398
SRR834759	612	mouse gut metagenome	221			SRR8372827	60218	human gut metagenome	398
SRR8374443	34644	mouse gut metagenome	221			ERR1990056	66464	human gut metagenome	397
SRR8644136	22095	mouse gut metagenome	221			SRR1213875	119745	human gut metagenome	397
DRR034877	60481	mouse gut metagenome	220			SRR1566548	28224	human gut metagenome	397
SRR1617283	60178	mouse gut metagenome	220			SRR1590244	24367	human gut metagenome	397
SRR2970333	23109	mouse gut metagenome	220			SRR1591625	183346	human gut metagenome	397
SRR834765	671	mouse gut metagenome	220			SRR7502211	82362	human gut metagenome	397
SRR8374452	40469	mouse gut metagenome	220			DRR111023	141139	human gut metagenome	396
SRR8374493	40303	mouse gut metagenome	220			SRR1590242	25137	human gut metagenome	396
ERR2581476	38509	mouse gut metagenome	219			SRR1214237	35437	human gut metagenome	395
SRR1644971	4076	mouse gut metagenome	219			SRR1213950	40638	human gut metagenome	394
SRR1645038	5739	mouse gut metagenome	219			SRR1818323	282704	human gut metagenome	394
SRR8374465	35752	mouse gut metagenome	219			SRR6357163	97659	human gut metagenome	394
SRR8649887	67786	mouse gut metagenome	218			SRR1567189	70385	human gut metagenome	393
SRR1644871	5447	mouse gut metagenome	217			SRR1589952	57581	human gut metagenome	393
SRR2497126	42540	mouse gut metagenome	217			SRR1635815	37467	human gut metagenome	393
SRR2094941	19701	mouse gut metagenome	216			ERR561466	66020	human gut metagenome	392
SRR1617279	55858	mouse gut metagenome	215			ERR561568	70878	human gut metagenome	392
SRR3168649	85820	mouse gut metagenome	215			SRR1211688	111910	human gut metagenome	392
SRR1644935	1833	mouse gut metagenome	214			SRR1724347	93140	human gut metagenome	392
ERR1173744	130866	mouse gut metagenome	213			SRR8305806	69876	human gut metagenome	392
SRR8514597	165310	mouse gut metagenome	213			ERR1811052	61461	human gut metagenome	391
SRR2049037	199711	mouse gut metagenome	212			SRR1635783	20614	human gut metagenome	391
SRR2049039	199792	mouse gut metagenome	212			SRR6444590	38156	human gut metagenome	391
SRR2078747	48782	mouse gut metagenome	212			SRR1567555	21231	human gut metagenome	390
SRR2094914	24123	mouse gut metagenome	212			SRR1724317	103123	human gut metagenome	390
SRR2094943	12728	mouse gut metagenome	212			ERR2106382	107432	human gut metagenome	389
SRR3168650	28616	mouse gut metagenome	211			SRR1567135	23492	human gut metagenome	389
SRR8644178	15422	mouse gut metagenome	210			SRR1589978	155657	human gut metagenome	389
SRR2094950	17980	mouse gut metagenome	209			ERR348707	76281	human gut metagenome	388
SRR2970325	39834	mouse gut metagenome	209			SRR1590153	37847	human gut metagenome	388
SRR1644803	1412	mouse gut metagenome	208			SRR1590340	51452	human gut metagenome	388
SRR1644915	3924	mouse gut metagenome	208			SRR5057619	37165	human gut metagenome	388
SRR2094911	21903	mouse gut metagenome	208			SRR7502458	35240	human gut metagenome	388
SRR7504961	78766	mouse gut metagenome	208			SRR8371878	587834	human gut metagenome	388
SRR8446526	56929	mouse gut metagenome	208			ERR561261	92050	human gut metagenome	387
SRR834723	532	mouse gut metagenome	207			SRR1195933	80242	human gut metagenome	387
ERR2581506	55467	mouse gut metagenome	206			SRR5365469	100106	human gut metagenome	387
SRR2970350	23775	mouse gut metagenome	206			SRR8371881	577393	human gut metagenome	387
SRR2970359	27688	mouse gut metagenome	206			ERR1990058	59571	human gut metagenome	386
ERR2581496	49121	mouse gut metagenome	205			ERR561665	62027	human gut metagenome	386
SRR1644804	2507	mouse gut metagenome	205			SRR1533954	100717	human gut metagenome	386
SRR2095353	23088	mouse gut metagenome	204			SRR6357099	89077	human gut metagenome	386
SRR1644606	5111	mouse gut metagenome	203			SRR1590265	25518	human gut metagenome	385
SRR1644801	6955	mouse gut metagenome	203			SRR1910840	116675	human gut metagenome	385
SRR3928321	43561	mouse gut metagenome	203			SRR1591621	165725	human gut metagenome	384
SRR2911309	87874	mouse gut metagenome	202			SRR5416172	76074	human gut metagenome	384
SRR1644831	5843	mouse gut metagenome	201			SRR1213888	50368	human gut metagenome	383
SRR2970317	26401	mouse gut metagenome	201			SRR3191015	179655	human gut metagenome	383
SRR2970345	25277	mouse gut metagenome	201			SRR7501756	39069	human gut metagenome	383
SRR1617284	53757	mouse gut metagenome	200			SRR7501971	40845	human gut metagenome	383
SRR1644992	6843	mouse gut metagenome	200			ERR2213421	129875	human gut metagenome	382
SRR3168686	29167	mouse gut metagenome	200			SRR1196391	122566	human gut metagenome	382
SRR8649909	68816	mouse gut metagenome	200			SRR1590169	21218	human gut metagenome	382
DRR034906	282733	mouse gut metagenome	199			SRR6444436	44486	human gut metagenome	382
SRR1649330	88618	mouse gut metagenome	199			SRR1724357	93365	human gut metagenome	381
SRR8649838	61603	mouse gut metagenome	199			SRR1724373	150773	human gut metagenome	381
SRR1644842	5564	mouse gut metagenome	198			SRR3139987	158569	human gut metagenome	381
SRR1644901	2984	mouse gut metagenome	198			SRR6357136	175355	human gut metagenome	381
SRR6407824	6433	mouse gut metagenome	198			ERR500868	24404	human gut metagenome	380
SRR8644135	38755	mouse gut metagenome	198			SRR1212844	50014	human gut metagenome	380
ERR1173751	136302	mouse gut metagenome	197			SRR1567646	35675	human gut metagenome	380
ERR2581499	84089	mouse gut metagenome	197			SRR1913235	205572	human gut metagenome	380
SRR1644968	5520	mouse gut metagenome	197			SRR5365471	75358	human gut metagenome	380
SRR2094934	16608	mouse gut metagenome	197			SRR8488517	103650	human gut metagenome	380
SRR2094921	26143	mouse gut metagenome	196			ERR561035	72849	human gut metagenome	379
SRR834777	503	mouse gut metagenome	196			SRR1565166	48739	human gut metagenome	379
SRR8644227	24713	mouse gut metagenome	196			SRR1590230	21712	human gut metagenome	379
DRR034874	90518	mouse gut metagenome	195			SRR1910575	164124	human gut metagenome	379
SRR1644757	2374	mouse gut metagenome	195			SRR1724411	134498	human gut metagenome	378
SRR1644939	4430	mouse gut metagenome	195			ERR2213330	198361	human gut metagenome	377
SRR2094913	23757	mouse gut metagenome	195			SRR5057615	39982	human gut metagenome	377
SRR2094986	21500	mouse gut metagenome	195			SRR7501928	42823	human gut metagenome	377
SRR2970335	31137	mouse gut metagenome	194			SRR1534021	55062	human gut metagenome	375
SRR8374488	35444	mouse gut metagenome	194			SRR1636112	48905	human gut metagenome	375
DRR100899	40563	mouse gut metagenome	193			SRR1724297	148402	human gut metagenome	375
SRR1645004	7307	mouse gut metagenome	193			SRR1724352	91635	human gut metagenome	375
SRR1645006	5846	mouse gut metagenome	193			SRR2898668	179802	human gut metagenome	375
SRR2497124	27950	mouse gut metagenome	193			ERR561319	57828	human gut metagenome	374
SRR2970352	40086	mouse gut metagenome	193			ERR1990067	50412	human gut metagenome	373
SRR1645048	2738	mouse gut metagenome	192			ERR561557	55396	human gut metagenome	373
SRR2095015	19643	mouse gut metagenome	192			SRR1210740	102889	human gut metagenome	373
SRR2968316	43986	mouse gut metagenome	192			ERR561268	69402	human gut metagenome	372
SRR2970356	22799	mouse gut metagenome	192			ERR561576	58869	human gut metagenome	372
SRR8644147	26912	mouse gut metagenome	192			SRR1196352	96026	human gut metagenome	372
SRR8649874	94350	mouse gut metagenome	192			SRR1210754	66613	human gut metagenome	372
SRR1644593	5536	mouse gut metagenome	191			SRR6113264	65110	human gut metagenome	372
SRR8649881	127426	mouse gut metagenome	191			ERR1990078	63332	human gut metagenome	371
DRR073124	25432	mouse gut metagenome	190			SRR1590172	34081	human gut metagenome	371
SRR2086205	152951	mouse gut metagenome	190			SRR1590220	23453	human gut metagenome	371
SRR2094949	28470	mouse gut metagenome	190			SRR1590240	25837	human gut metagenome	370
SRR2911329	86650	mouse gut metagenome	190			SRR1724353	83637	human gut metagenome	370
SRR834741	605	mouse gut metagenome	190			SRR7204086	60571	human gut metagenome	370
SRR834727	881	mouse gut metagenome	189			ERR560786	48564	human gut metagenome	368
SRR8709763	55261	mouse gut metagenome	189			SRR1590188	19091	human gut metagenome	368
SRR1644944	5094	mouse gut metagenome	187			SRR1590364	140605	human gut metagenome	368
SRR8644150	24630	mouse gut metagenome	187			SRR1724413	47395	human gut metagenome	368
SRR8649857	140007	mouse gut metagenome	187			SRR2143764	43206	human gut metagenome	368
SRR1644768	4914	mouse gut metagenome	186			DRR148086	107165	human gut metagenome	367
SRR1644970	4591	mouse gut metagenome	186			ERR561512	57231	human gut metagenome	367
SRR1645008	6438	mouse gut metagenome	186			SRR1567747	29274	human gut metagenome	367
SRR2095361	17481	mouse gut metagenome	186			SRR1589984	140545	human gut metagenome	367
SRR8649916	163908	mouse gut metagenome	185			ERR1051021	49917	human gut metagenome	366
SRR1644594	6109	mouse gut metagenome	184			SRR1196981	154938	human gut metagenome	366
SRR834747	772	mouse gut metagenome	184			SRR1724312	151202	human gut metagenome	366
SRR8374453	36767	mouse gut metagenome	184			SRR2143940	132027	human gut metagenome	366
DRR034824	307253	mouse gut metagenome	183			SRR3191041	163142	human gut metagenome	366
SRR2094897	25629	mouse gut metagenome	183			SRR1210706	99445	human gut metagenome	365
SRR2095016	23887	mouse gut metagenome	183			SRR1590411	12288	human gut metagenome	365
SRR8246096	57278	mouse gut metagenome	183			DRR148081	115393	human gut metagenome	363
SRR834755	689	mouse gut metagenome	183			ERR561351	62806	human gut metagenome	363
SRR8644196	25828	mouse gut metagenome	183			SRR1196973	50973	human gut metagenome	363
SRR1644622	4492	mouse gut metagenome	182			SRR1534002	35123	human gut metagenome	363
SRR1644907	2558	mouse gut metagenome	182			SRR1567744	25912	human gut metagenome	363
SRR2094957	25839	mouse gut metagenome	182			SRR1589942	130024	human gut metagenome	363
SRR2095340	3627	mouse gut metagenome	182			SRR1590150	41544	human gut metagenome	363
SRR8644174	57349	mouse gut metagenome	182			SRR3206658	180946	human gut metagenome	363
SRR1644664	4921	mouse gut metagenome	181			SRR1195908	48501	human gut metagenome	362
SRR2095001	25845	mouse gut metagenome	181			SRR1211618	27153	human gut metagenome	362
DRR073104	54680	mouse gut metagenome	180			SRR1596297	38168	human gut metagenome	362
SRR1644910	2536	mouse gut metagenome	180			SRR1909368	15629	human gut metagenome	362
SRR2970357	24289	mouse gut metagenome	180			SRR6357156	129051	human gut metagenome	362
SRR1210056	27571	mouse gut metagenome	179			SRR7501788	61858	human gut metagenome	362
SRR1644729	6493	mouse gut metagenome	178			DRR111040	69793	human gut metagenome	361
SRR2970339	26520	mouse gut metagenome	178			ERR500957	22051	human gut metagenome	361
SRR8644181	15777	mouse gut metagenome	178			ERR561447	85659	human gut metagenome	361
SRR8644186	29194	mouse gut metagenome	178			SRR1195889	86487	human gut metagenome	361
SRR8649868	106819	mouse gut metagenome	178			SRR1636124	36492	human gut metagenome	361
SRR8649906	33982	mouse gut metagenome	178			SRR7616972	203891	human gut metagenome	361
SRR8644151	28184	mouse gut metagenome	177			SRR8371995	363301	human gut metagenome	361
SRR834753	521	mouse gut metagenome	176			ERR2213326	84588	human gut metagenome	360
SRR8644146	29472	mouse gut metagenome	176			SRR1566380	51136	human gut metagenome	360
SRR8649806	174709	mouse gut metagenome	176			SRR1566400	18378	human gut metagenome	360
SRR1210036	9999	mouse gut metagenome	175			SRR6395835	46543	human gut metagenome	360
SRR1644756	3771	mouse gut metagenome	175			SRR6443842	30749	human gut metagenome	360
SRR3168750	31231	mouse gut metagenome	175			SRR7502459	40828	human gut metagenome	360
SRR8380450	9594	mouse gut metagenome	175			ERR1990074	67692	human gut metagenome	358
SRR8514574	177138	mouse gut metagenome	175			SRR1201540	118683	human gut metagenome	358
SRR8709749	43042	mouse gut metagenome	175			SRR1210725	98541	human gut metagenome	358
SRR1644884	6215	mouse gut metagenome	174			SRR7502384	46082	human gut metagenome	358
SRR2094937	19524	mouse gut metagenome	174			ERR2213340	155907	human gut metagenome	357
SRR6407794	141006	mouse gut metagenome	174			ERR560781	148379	human gut metagenome	357
SRR8380474	26168	mouse gut metagenome	174			SRR1724367	68666	human gut metagenome	357
SRR8644161	48701	mouse gut metagenome	174			SRR2143860	96646	human gut metagenome	357
SRR2094908	24154	mouse gut metagenome	173			SRR7502364	68377	human gut metagenome	357
SRR2094990	25501	mouse gut metagenome	173			ERR2213312	146173	human gut metagenome	356
SRR1644582	4540	mouse gut metagenome	172			ERR3305263	32147	human gut metagenome	356
SRR1644691	7366	mouse gut metagenome	172			SRR1590148	11655	human gut metagenome	356
SRR1644902	4106	mouse gut metagenome	172			SRR1591440	77286	human gut metagenome	356
SRR1645024	4427	mouse gut metagenome	172			ERR2213316	66976	human gut metagenome	355
SRR3101322	8143	mouse gut metagenome	172			SRR1211593	94369	human gut metagenome	355
SRR1644821	5632	mouse gut metagenome	171			SRR1636122	27108	human gut metagenome	355
SRR1644920	4311	mouse gut metagenome	171			SRR1636293	25672	human gut metagenome	355
SRR1645009	5445	mouse gut metagenome	171			SRR2143752	77198	human gut metagenome	355
SRR3101288	21666	mouse gut metagenome	171			SRR2658268	44041	human gut metagenome	355
DRR083643	99518	mouse gut metagenome	170			ERR561222	71680	human gut metagenome	354
DRR100924	72230	mouse gut metagenome	170			SRR1214328	61188	human gut metagenome	354
SRR2094995	25683	mouse gut metagenome	170			SRR1567567	26166	human gut metagenome	354
ERR2581503	65305	mouse gut metagenome	168			SRR5069738	131067	human gut metagenome	354
SRR1644929	3531	mouse gut metagenome	168			ERR1990055	57082	human gut metagenome	353
SRR2094947	20773	mouse gut metagenome	168			SRR1534007	68560	human gut metagenome	353
ERR2581446	85857	mouse gut metagenome	167			SRR1591389	77494	human gut metagenome	353
SRR1644581	6388	mouse gut metagenome	167			SRR2143893	17887	human gut metagenome	353
SRR1644950	6203	mouse gut metagenome	167			SRR2144106	77716	human gut metagenome	353
DRR100923	60901	mouse gut metagenome	166			SRR147285	658610	human gut metagenome	352
SRR2911319	80218	mouse gut metagenome	166			SRR526973	32678	human gut metagenome	352
SRR1645049	2702	mouse gut metagenome	165			ERR2213375	116840	human gut metagenome	351
SRR2970329	21916	mouse gut metagenome	165			SRR1567768	29818	human gut metagenome	351
SRR8644125	31694	mouse gut metagenome	164			SRR1589869	194242	human gut metagenome	351
SRR8374487	40105	mouse gut metagenome	163			SRR1724393	50930	human gut metagenome	351
SRR8446650	43664	mouse gut metagenome	163			SRR1909313	31319	human gut metagenome	351
DRR034876	212072	mouse gut metagenome	162			SRR4237787	60449	human gut metagenome	351
SRR2095002	24187	mouse gut metagenome	162			ERR560777	45674	human gut metagenome	350
SRR2095453	31836	mouse gut metagenome	162			SRR1195899	167919	human gut metagenome	350
SRR2968310	19429	mouse gut metagenome	162			SRR1196020	65560	human gut metagenome	350
SRR8374498	38430	mouse gut metagenome	162			SRR1196929	127816	human gut metagenome	350
SRR8380537	44593	mouse gut metagenome	162			SRR1212748	24174	human gut metagenome	350
SRR2095026	22469	mouse gut metagenome	161			SRR6395855	31647	human gut metagenome	350
SRR2497112	51581	mouse gut metagenome	161			ERR2368605	55577	human gut metagenome	349
SRR2497116	38577	mouse gut metagenome	160			SRR5439739	219512	human gut metagenome	349
SRR1644966	4849	mouse gut metagenome	159			SRR7502299	78373	human gut metagenome	349
SRR834757	575	mouse gut metagenome	159			ERR561044	88873	human gut metagenome	348
SRR1644792	5285	mouse gut metagenome	158			SRR1590257	8717	human gut metagenome	348
SRR1644906	3910	mouse gut metagenome	158			SRR6113262	130457	human gut metagenome	348
SRR1645010	4866	mouse gut metagenome	158			SRR1590197	25849	human gut metagenome	347
SRR2497118	83790	mouse gut metagenome	158			SRR6444082	35711	human gut metagenome	347
SRR8649893	124944	mouse gut metagenome	158			SRR6444482	24940	human gut metagenome	347
DRR120003	61822	mouse gut metagenome	157			SRR8371939	464820	human gut metagenome	347
SRR6425904	27154	mouse gut metagenome	157			ERR1553804	129228	human gut metagenome	346
SRR8380431	34265	mouse gut metagenome	157			SRR1589941	139513	human gut metagenome	346
SRR834787	991	mouse gut metagenome	156			SRR1590423	101202	human gut metagenome	346
DRR120002	71661	mouse gut metagenome	155			SRR1909683	40897	human gut metagenome	346
SRR2095451	9459	mouse gut metagenome	155			SRR7502029	63645	human gut metagenome	346
SRR8374500	33764	mouse gut metagenome	155			SRR7502351	79683	human gut metagenome	346
SRR2094953	24281	mouse gut metagenome	154			SRR7616953	156865	human gut metagenome	346
SRR2094985	23440	mouse gut metagenome	154			ERR1990062	58076	human gut metagenome	345
SRR2094988	17874	mouse gut metagenome	154			SRR1212816	36166	human gut metagenome	345
SRR2911326	57691	mouse gut metagenome	154			SRR6113263	78364	human gut metagenome	345
SRR2970319	24731	mouse gut metagenome	154			ERR560601	66913	human gut metagenome	344
SRR1644954	5456	mouse gut metagenome	153			ERR561367	72289	human gut metagenome	344
SRR2968299	20766	mouse gut metagenome	153			SRR1533995	15081	human gut metagenome	344
SRR2970324	28192	mouse gut metagenome	153			SRR1590948	32415	human gut metagenome	344
SRR2970370	28302	mouse gut metagenome	153			DRR148087	115515	human gut metagenome	343
SRR8380514	11052	mouse gut metagenome	153			ERR560699	68965	human gut metagenome	343
SRR1644898	5009	mouse gut metagenome	152			SRR1589960	56770	human gut metagenome	343
SRR2095013	22337	mouse gut metagenome	152			SRR1590187	24387	human gut metagenome	343
SRR8374485	44734	mouse gut metagenome	152			SRR6357159	138806	human gut metagenome	343
SRR8644229	32522	mouse gut metagenome	152			SRR6443849	47881	human gut metagenome	343
DRR110798	77965	mouse gut metagenome	151			SRR7501936	63701	human gut metagenome	343
SRR2095360	24225	mouse gut metagenome	151			SRR1212659	61460	human gut metagenome	342
SRR1644745	5224	mouse gut metagenome	150			SRR1589949	72080	human gut metagenome	342
SRR2094977	18786	mouse gut metagenome	150			SRR5416201	90714	human gut metagenome	342
SRR2095449	10768	mouse gut metagenome	150			SRR8194503	26587	human gut metagenome	342
SRR8374462	38569	mouse gut metagenome	150			SRR8306618	32344	human gut metagenome	342
SRR2095005	19037	mouse gut metagenome	149			SRR1909511	32899	human gut metagenome	341
SRR8649891	104216	mouse gut metagenome	149			SRR3191046	155527	human gut metagenome	341
SRR1644913	1993	mouse gut metagenome	148			ERR560727	64477	human gut metagenome	340
SRR2094951	19276	mouse gut metagenome	148			SRR1533986	22736	human gut metagenome	340
SRR2970358	21337	mouse gut metagenome	148			SRR1590369	109563	human gut metagenome	340
SRR2970369	28055	mouse gut metagenome	148			SRR7502248	28145	human gut metagenome	340
SRR8649822	147139	mouse gut metagenome	148			SRR8371986	420655	human gut metagenome	340
SRR1644943	3292	mouse gut metagenome	147			SRR1213784	22306	human gut metagenome	339
SRR2970346	27046	mouse gut metagenome	145			SRR6424548	17168	human gut metagenome	339
SRR3101291	10031	mouse gut metagenome	145			SRR1590239	26457	human gut metagenome	338
SRR1644746	5246	mouse gut metagenome	144			ERR1051170	44725	human gut metagenome	337
SRR1909641	3267	mouse gut metagenome	144			ERR3305286	29947	human gut metagenome	337
SRR2094910	22953	mouse gut metagenome	144			SRR1589985	173440	human gut metagenome	337
SRR2970368	25553	mouse gut metagenome	143			SRR5416243	75269	human gut metagenome	337
SRR8514545	150926	mouse gut metagenome	143			SRR6113251	144500	human gut metagenome	337
SRR1644760	3583	mouse gut metagenome	142			SRR6395860	39505	human gut metagenome	337
SRR1644957	5576	mouse gut metagenome	142			SRR8488603	41167	human gut metagenome	337
SRR1644978	5678	mouse gut metagenome	142			ERR2106378	67431	human gut metagenome	336
SRR2094926	21975	mouse gut metagenome	142			SRR1195887	247779	human gut metagenome	335
SRR8709760	57019	mouse gut metagenome	142			SRR1567576	27091	human gut metagenome	335
SRR1644772	5125	mouse gut metagenome	141			SRR8710787	173473	human gut metagenome	335
SRR1644952	5967	mouse gut metagenome	141			SRR1590733	27881	human gut metagenome	334
SRR2062747	38533	mouse gut metagenome	141			SRR1999153	269446	human gut metagenome	333
SRR2094916	20600	mouse gut metagenome	141			SRR7501880	48365	human gut metagenome	333
SRR2970351	24615	mouse gut metagenome	141			SRR1724365	91126	human gut metagenome	332
SRR1644791	3775	mouse gut metagenome	140			SRR6061099	32446	human gut metagenome	332
SRR3101332	22696	mouse gut metagenome	140			DRR111027	73307	human gut metagenome	331
SRR6339114	17119	mouse gut metagenome	140			ERR1990070	53533	human gut metagenome	331
SRR834729	773	mouse gut metagenome	140			ERR561281	216589	human gut metagenome	331
SRR8454981	18212	mouse gut metagenome	140			ERR561284	58603	human gut metagenome	331
DRR034882	95057	mouse gut metagenome	139			SRR1590750	152574	human gut metagenome	331
SRR1644812	4912	mouse gut metagenome	139			SRR7502456	55155	human gut metagenome	331
SRR834763	953	mouse gut metagenome	139			SRR8371916	476139	human gut metagenome	331
SRR834793	711	mouse gut metagenome	139			ERR1990069	39717	human gut metagenome	330
SRR1644789	6413	mouse gut metagenome	138			SRR1196413	113384	human gut metagenome	330
SRR1644947	7566	mouse gut metagenome	138			SRR7502097	62806	human gut metagenome	330
SRR1644953	5902	mouse gut metagenome	138			SRR1589995	43451	human gut metagenome	329
SRR1645053	2719	mouse gut metagenome	138			SRR6444428	38795	human gut metagenome	329
SRR1909640	3669	mouse gut metagenome	138			ERR561593	44162	human gut metagenome	328
SRR8514616	191026	mouse gut metagenome	138			SRR2143705	87192	human gut metagenome	328
SRR1645052	2179	mouse gut metagenome	137			ERR2213418	116581	human gut metagenome	327
SRR2970365	30958	mouse gut metagenome	137			ERR561205	85962	human gut metagenome	327
SRR6371133	36119	mouse gut metagenome	137			DRR148010	47841	human gut metagenome	326
SRR834789	1146	mouse gut metagenome	137			ERR561177	107128	human gut metagenome	326
SRR2911327	79191	mouse gut metagenome	136			SRR1566391	18824	human gut metagenome	326
SRR3168651	46014	mouse gut metagenome	136			SRR7502428	99141	human gut metagenome	326
SRR6407806	79489	mouse gut metagenome	136			ERR561330	62479	human gut metagenome	325
SRR1644733	5644	mouse gut metagenome	135			ERR561342	67324	human gut metagenome	325
SRR1784963	20089	mouse gut metagenome	135			SRR1201565	103412	human gut metagenome	325
SRR2970337	26200	mouse gut metagenome	135			SRR1589805	118621	human gut metagenome	325
SRR8649889	95447	mouse gut metagenome	135			SRR1589982	130053	human gut metagenome	325
SRR1210010	16941	mouse gut metagenome	134			SRR1915789	178107	human gut metagenome	325
SRR1644724	4829	mouse gut metagenome	134			ERR2106361	71377	human gut metagenome	324
SRR1644754	5717	mouse gut metagenome	134			SRR1590470	57941	human gut metagenome	324
SRR3928317	44336	mouse gut metagenome	134			SRR1590743	36052	human gut metagenome	324
SRR8644166	59928	mouse gut metagenome	134			SRR5722378	45297	human gut metagenome	324
DRR100901	62294	mouse gut metagenome	133			ERR2368604	81722	human gut metagenome	323
SRR8644204	23315	mouse gut metagenome	133			ERR561472	57260	human gut metagenome	323
DRR100896	41805	mouse gut metagenome	132			SRR1214041	41838	human gut metagenome	323
SRR1645007	3881	mouse gut metagenome	132			SRR1590368	126080	human gut metagenome	323
SRR1644965	4179	mouse gut metagenome	131			SRR1215421	96445	human gut metagenome	322
SRR1644926	4460	mouse gut metagenome	130			SRR2143993	180985	human gut metagenome	322
SRR2094896	25672	mouse gut metagenome	130			SRR1214223	53108	human gut metagenome	321
SRR2095452	8870	mouse gut metagenome	130			SRR1215433	24192	human gut metagenome	321
SRR1617281	58049	mouse gut metagenome	129			SRR6357161	116382	human gut metagenome	321
SRR1644867	3468	mouse gut metagenome	129			SRR6444595	44089	human gut metagenome	321
SRR2094942	19741	mouse gut metagenome	129			SRR8194602	22214	human gut metagenome	321
SRR8649890	99353	mouse gut metagenome	128			SRR8306675	24830	human gut metagenome	321
DRR110799	86352	mouse gut metagenome	127			SRR1589872	120626	human gut metagenome	320
SRR1644702	5799	mouse gut metagenome	127			SRR7501815	47969	human gut metagenome	320
SRR2094956	27249	mouse gut metagenome	127			SRR1534019	30892	human gut metagenome	319
SRR8374438	29593	mouse gut metagenome	127			SRR1590731	21700	human gut metagenome	319
SRR8374463	36168	mouse gut metagenome	127			SRR8194608	17927	human gut metagenome	319
SRR2094940	19409	mouse gut metagenome	126			SRR8371892	550980	human gut metagenome	319
SRR6425905	30397	mouse gut metagenome	126			ERR867316	24068	human gut metagenome	318
SRR8514541	138043	mouse gut metagenome	126			SRR1195970	78406	human gut metagenome	318
SRR1644973	4891	mouse gut metagenome	125			SRR7507614	93885	human gut metagenome	318
SRR3101333	26361	mouse gut metagenome	125			ERR561653	68363	human gut metagenome	317
SRR8446629	46927	mouse gut metagenome	125			SRR1213880	30878	human gut metagenome	317
SRR8644256	33751	mouse gut metagenome	125			SRR1591566	44679	human gut metagenome	317
SRR1644564	4700	mouse gut metagenome	124			SRR7501898	49598	human gut metagenome	317
SRR2094967	19279	mouse gut metagenome	124			SRR8194601	16341	human gut metagenome	317
SRR2094972	19444	mouse gut metagenome	124			SRR1213161	55429	human gut metagenome	316
SRR2497109	38751	mouse gut metagenome	124			SRR1567654	23561	human gut metagenome	316
SRR1645050	2824	mouse gut metagenome	123			ERR561336	81727	human gut metagenome	315
ERR2983746	27654	mouse gut metagenome	121			SRR1213868	31626	human gut metagenome	315
SRR1644805	2638	mouse gut metagenome	121			SRR1567780	19877	human gut metagenome	315
SRR2095459	8420	mouse gut metagenome	121			SRR1590196	25376	human gut metagenome	315
SRR2970341	25387	mouse gut metagenome	121			DRR148094	104038	human gut metagenome	314
SRR8374441	37749	mouse gut metagenome	121			SRR1589944	99847	human gut metagenome	314
ERR2581529	18310	mouse gut metagenome	120			SRR6395849	31098	human gut metagenome	314
SRR1644779	5012	mouse gut metagenome	120			SRR1212837	33559	human gut metagenome	313
SRR1644832	4647	mouse gut metagenome	120			SRR1590749	162281	human gut metagenome	313
SRR2970316	24819	mouse gut metagenome	120			ERR561493	69004	human gut metagenome	312
SRR8644217	27878	mouse gut metagenome	120			SRR1212673	36889	human gut metagenome	312
DRR120020	50926	mouse gut metagenome	119			SRR1590742	33432	human gut metagenome	312
SRR1645029	2756	mouse gut metagenome	119			SRR1737736	47084	human gut metagenome	312
SRR2970307	26998	mouse gut metagenome	119			SRR1737739	47083	human gut metagenome	312
SRR8374461	32871	mouse gut metagenome	119			SRR1737740	47083	human gut metagenome	312
DRR110797	78242	mouse gut metagenome	118			SRR1738041	47085	human gut metagenome	312
ERR1173760	175258	mouse gut metagenome	118			SRR1738042	47086	human gut metagenome	312
ERR2581460	34233	mouse gut metagenome	118			SRR1738043	47085	human gut metagenome	312
SRR1644728	4928	mouse gut metagenome	118			SRR1738044	47084	human gut metagenome	312
SRR1644758	2343	mouse gut metagenome	118			SRR1738045	47085	human gut metagenome	312
SRR2094925	23743	mouse gut metagenome	118			ERR560998	70680	human gut metagenome	311
SRR2094960	17704	mouse gut metagenome	118			SRR1214224	53492	human gut metagenome	311
SRR834791	1403	mouse gut metagenome	118			SRR1590741	42562	human gut metagenome	311
SRR8374480	36018	mouse gut metagenome	118			SRR1910248	103676	human gut metagenome	311
SRR1644784	4713	mouse gut metagenome	117			SRR7502371	57922	human gut metagenome	311
SRR1644909	2935	mouse gut metagenome	117			ERR2213318	112320	human gut metagenome	310
SRR2094952	23488	mouse gut metagenome	117			ERR2213383	185079	human gut metagenome	310
SRR2095336	26516	mouse gut metagenome	117			SRR1590399	18995	human gut metagenome	310
SRR2054765	10551	mouse gut metagenome	116			SRR7502161	46415	human gut metagenome	310
SRR2968289	109759	mouse gut metagenome	116			SRR7502398	35967	human gut metagenome	310
DRR120013	81678	mouse gut metagenome	115			ERR561403	73472	human gut metagenome	309
SRR2095347	6577	mouse gut metagenome	115			SRR1590726	16497	human gut metagenome	309
SRR2190797	16420	mouse gut metagenome	115			SRR6964909	69065	human gut metagenome	309
SRR922170	581531	mouse gut metagenome	115			ERR561209	77860	human gut metagenome	308
SRR1644605	5464	mouse gut metagenome	114			SRR1567556	13687	human gut metagenome	308
SRR3168711	136338	mouse gut metagenome	114			SRR1590231	11634	human gut metagenome	308
SRR8644195	24756	mouse gut metagenome	114			SRR7501961	51175	human gut metagenome	308
DRR034910	76532	mouse gut metagenome	113			SRR8194647	25676	human gut metagenome	308
SRR2094928	21486	mouse gut metagenome	113			SRR1589866	110514	human gut metagenome	307
SRR8644210	27886	mouse gut metagenome	113			SRR1590736	73344	human gut metagenome	307
SRR1644989	6181	mouse gut metagenome	112			SRR1635707	28924	human gut metagenome	307
SRR2094975	21399	mouse gut metagenome	112			SRR2144096	84690	human gut metagenome	307
SRR2094980	16755	mouse gut metagenome	112			ERR561045	62818	human gut metagenome	306
SRR2095011	22395	mouse gut metagenome	112			SRR1214001	25564	human gut metagenome	306
SRR2970308	33293	mouse gut metagenome	111			SRR7502080	59853	human gut metagenome	306
SRR8380463	30957	mouse gut metagenome	111			ERR1990068	42761	human gut metagenome	305
SRR8649836	70520	mouse gut metagenome	111			SRR1214473	71685	human gut metagenome	305
SRR2095000	27549	mouse gut metagenome	110			SRR6357154	231234	human gut metagenome	305
SRR2970331	26592	mouse gut metagenome	110			SRR6443912	98966	human gut metagenome	305
SRR2970361	25255	mouse gut metagenome	110			SRR1533999	87137	human gut metagenome	304
SRR8644162	63562	mouse gut metagenome	110			SRR6443986	29842	human gut metagenome	304
SRR2190794	14988	mouse gut metagenome	109			SRR1724378	115671	human gut metagenome	303
DRR100902	75054	mouse gut metagenome	108			SRR3191010	122762	human gut metagenome	303
SRR3101303	11970	mouse gut metagenome	108			SRR8488678	13882	human gut metagenome	303
SRR8649859	204910	mouse gut metagenome	108			SRR1214408	73690	human gut metagenome	302
SRR8649885	139621	mouse gut metagenome	108			SRR1196890	111762	human gut metagenome	301
SRR8709758	51115	mouse gut metagenome	108			SRR1590942	25792	human gut metagenome	301
SRR1909649	3523	mouse gut metagenome	107			SRR2143948	114214	human gut metagenome	301
SRR8571626	5896	mouse gut metagenome	107			SRR7502442	47550	human gut metagenome	301
SRR8591760	50536	mouse gut metagenome	107			SRR1534015	22954	human gut metagenome	300
SRR8644194	26870	mouse gut metagenome	107			SRR1591146	38361	human gut metagenome	300
SRR8644257	57410	mouse gut metagenome	107			SRR1910647	145762	human gut metagenome	300
DRR100905	55427	mouse gut metagenome	106			SRR5365476	114192	human gut metagenome	300
ERR1173773	165841	mouse gut metagenome	106			SRR8665071	14584	human gut metagenome	300
SRR1644725	4151	mouse gut metagenome	106			ERR3305281	36263	human gut metagenome	299
SRR6339137	13447	mouse gut metagenome	106			SRR1211489	17076	human gut metagenome	299
SRR1644765	3471	mouse gut metagenome	105			SRR1635687	31849	human gut metagenome	299
SRR1909650	3703	mouse gut metagenome	105			SRR6369696	3114	human gut metagenome	299
SRR8649892	216277	mouse gut metagenome	105			SRR7501991	46383	human gut metagenome	299
SRR1644707	2578	mouse gut metagenome	104			SRR7502268	68703	human gut metagenome	299
SRR1644825	5860	mouse gut metagenome	104			SRR1635589	13152	human gut metagenome	298
SRR1644949	6033	mouse gut metagenome	104			SRR6113302	35935	human gut metagenome	298
SRR8649840	79367	mouse gut metagenome	104			ERR561079	74280	human gut metagenome	297
SRR8649841	83876	mouse gut metagenome	104			SRR6444056	36968	human gut metagenome	297
SRR2497120	50471	mouse gut metagenome	103			SRR1211143	14869	human gut metagenome	296
SRR8380491	10654	mouse gut metagenome	103			SRR1999126	201887	human gut metagenome	296
SRR8649833	52315	mouse gut metagenome	103			SRR5699099	32106	human gut metagenome	296
SRR2970340	13345	mouse gut metagenome	102			SRR7501857	41376	human gut metagenome	296
SRR6339109	14026	mouse gut metagenome	102			SRR1724336	109447	human gut metagenome	295
SRR1644793	5009	mouse gut metagenome	101			SRR6444332	21238	human gut metagenome	295
SRR1909648	3586	mouse gut metagenome	101			SRR1909289	57114	human gut metagenome	294
SRR2078737	66559	mouse gut metagenome	101			ERR2213285	183406	human gut metagenome	293
SRR2911313	90763	mouse gut metagenome	101			ERR560946	101736	human gut metagenome	293
SRR8649919	79455	mouse gut metagenome	101			SRR1214347	50312	human gut metagenome	293
SRR8709734	53520	mouse gut metagenome	101			SRR7501984	44995	human gut metagenome	293
SRR2911308	54052	mouse gut metagenome	100			SRR8371996	565041	human gut metagenome	293
SRR8514554	154797	mouse gut metagenome	100			SRR8488637	14150	human gut metagenome	293
DRR120019	70988	mouse gut metagenome	99			DRR111060	89734	human gut metagenome	292
SRR2094900	18519	mouse gut metagenome	99			ERR560634	128800	human gut metagenome	292
SRR2094946	20994	mouse gut metagenome	99			ERR560801	73171	human gut metagenome	292
SRR2049038	123498	mouse gut metagenome	98			SRR1212836	21351	human gut metagenome	292
SRR2094966	19427	mouse gut metagenome	98			SRR1567602	25139	human gut metagenome	292
SRR2095018	19353	mouse gut metagenome	98			SRR1589929	29899	human gut metagenome	292
SRR3168758	26241	mouse gut metagenome	98			SRR1999121	316910	human gut metagenome	292
SRR8374497	39157	mouse gut metagenome	98			SRR5416181	92541	human gut metagenome	292
DRR034871	41367	mouse gut metagenome	97			SRR6061100	168014	human gut metagenome	292
ERR2581532	36974	mouse gut metagenome	97			SRR8372838	212531	human gut metagenome	292
SRR1644761	4208	mouse gut metagenome	97			SRR1724360	70008	human gut metagenome	291
SRR1644834	4759	mouse gut metagenome	97			SRR6424592	37228	human gut metagenome	291
SRR2095358	5400	mouse gut metagenome	97			SRR1590744	41566	human gut metagenome	290
DRR034883	88629	mouse gut metagenome	96			SRR1214042	61273	human gut metagenome	289
ERR1173748	208831	mouse gut metagenome	96			SRR1214137	63865	human gut metagenome	289
ERR2581445	76112	mouse gut metagenome	96			SRR1214903	37759	human gut metagenome	289
SRR1660406	38069	mouse gut metagenome	96			SRR1635558	9853	human gut metagenome	289
SRR2094912	19889	mouse gut metagenome	96			SRR2658318	45222	human gut metagenome	289
SRR2970330	24406	mouse gut metagenome	96			SRR7502077	88206	human gut metagenome	289
SRR8644213	28341	mouse gut metagenome	96			SRR8194404	23467	human gut metagenome	289
DRR073119	28317	mouse gut metagenome	95			ERR3305302	35480	human gut metagenome	288
SRR2095003	19220	mouse gut metagenome	95			ERR867433	22490	human gut metagenome	288
SRR2095341	9293	mouse gut metagenome	95			SRR1196420	101965	human gut metagenome	288
SRR2970318	26089	mouse gut metagenome	95			SRR1214588	55765	human gut metagenome	288
SRR6044543	4003	mouse gut metagenome	95			SRR1590342	46032	human gut metagenome	288
SRR1644931	3653	mouse gut metagenome	94			SRR7751756	44477	human gut metagenome	288
DRR034913	189211	mouse gut metagenome	93			SRR1214010	37598	human gut metagenome	287
DRR120024	55911	mouse gut metagenome	93			SRR6444531	33369	human gut metagenome	287
SRR2190796	14817	mouse gut metagenome	93			SRR8306626	31428	human gut metagenome	287
DRR100906	56494	mouse gut metagenome	92			SRR8306660	24458	human gut metagenome	287
ERR2581450	63639	mouse gut metagenome	92			ERR1990080	61805	human gut metagenome	286
DRR057787	4415	mouse gut metagenome	91			ERR560889	109999	human gut metagenome	286
SRR8644207	27807	mouse gut metagenome	91			SRR1215394	86075	human gut metagenome	286
SRR8649807	134082	mouse gut metagenome	91			SRR1909584	110688	human gut metagenome	286
SRR8649828	58430	mouse gut metagenome	91			SRR1916044	88935	human gut metagenome	286
SRR2095450	4681	mouse gut metagenome	90			SRR3206667	109595	human gut metagenome	286
DRR100900	40594	mouse gut metagenome	89			ERR2213262	123461	human gut metagenome	285
SRR6339111	10867	mouse gut metagenome	89			SRR1566504	21011	human gut metagenome	285
SRR6428986	29844	mouse gut metagenome	89			SRR1910573	117654	human gut metagenome	285
SRR8374477	39065	mouse gut metagenome	89			DRR111020	154584	human gut metagenome	284
DRR057785	2630	mouse gut metagenome	88			ERR1629458	113154	human gut metagenome	284
DRR110794	62801	mouse gut metagenome	88			SRR1567519	16678	human gut metagenome	284
SRR2094933	16683	mouse gut metagenome	88			SRR1909309	46930	human gut metagenome	284
SRR2095334	23174	mouse gut metagenome	88			SRR5416141	71149	human gut metagenome	284
SRR2970372	27410	mouse gut metagenome	88			SRR6113277	134252	human gut metagenome	284
SRR6339138	12395	mouse gut metagenome	88			SRR8194381	36143	human gut metagenome	284
SRR1645013	4295	mouse gut metagenome	87			SRR8712054	16497	human gut metagenome	284
SRR2094918	28638	mouse gut metagenome	87			ERR2213342	143334	human gut metagenome	283
SRR8246099	45349	mouse gut metagenome	87			ERR560845	61251	human gut metagenome	283
SRR8649888	83203	mouse gut metagenome	87			SRR1196333	89283	human gut metagenome	283
SRR2094994	15259	mouse gut metagenome	86			SRR1533992	30832	human gut metagenome	283
SRR2970323	28000	mouse gut metagenome	86			SRR1591490	127365	human gut metagenome	283
SRR3101340	8653	mouse gut metagenome	86			SRR1910190	62417	human gut metagenome	283
SRR3928333	45296	mouse gut metagenome	86			ERR1990077	64362	human gut metagenome	282
SRR8380438	45038	mouse gut metagenome	86			ERR561532	92200	human gut metagenome	282
SRR8446523	47382	mouse gut metagenome	86			SRR1196367	72379	human gut metagenome	282
SRR8649819	81411	mouse gut metagenome	86			SRR1916011	124144	human gut metagenome	282
SRR8649844	144990	mouse gut metagenome	86			ERR1553798	79129	human gut metagenome	281
SRR8649908	208565	mouse gut metagenome	86			ERR560741	89469	human gut metagenome	281
DRR120021	69028	mouse gut metagenome	85			ERR560816	70070	human gut metagenome	281
ERR2581470	45535	mouse gut metagenome	85			SRR6444585	27524	human gut metagenome	281
SRR1644780	6750	mouse gut metagenome	85			SRR8488543	30446	human gut metagenome	281
SRR1909642	2856	mouse gut metagenome	85			DRR111041	160862	human gut metagenome	280
SRR2094981	12822	mouse gut metagenome	85			ERR2106410	121338	human gut metagenome	280
SRR6428988	23560	mouse gut metagenome	85			ERR560796	62420	human gut metagenome	280
DRR110800	35485	mouse gut metagenome	84			SRR1589963	57508	human gut metagenome	280
SRR1644816	2149	mouse gut metagenome	84			SRR1947127	13650	human gut metagenome	280
SRR2094917	29088	mouse gut metagenome	84			SRR1955094	25180	human gut metagenome	280
SRR8644255	34003	mouse gut metagenome	84			SRR6061077	84684	human gut metagenome	280
SRR8649830	159672	mouse gut metagenome	84			SRR6444528	20820	human gut metagenome	280
DRR120016	72857	mouse gut metagenome	83			ERR2213291	200389	human gut metagenome	279
DRR120018	78932	mouse gut metagenome	83			SRR1211441	94494	human gut metagenome	279
ERR2581494	132716	mouse gut metagenome	83			ERR561164	33747	human gut metagenome	278
SRR8514562	162844	mouse gut metagenome	83			ERR561426	60462	human gut metagenome	278
DRR073125	38012	mouse gut metagenome	82			SRR1213763	34617	human gut metagenome	278
SRR1644822	5485	mouse gut metagenome	82			SRR1214046	34955	human gut metagenome	278
SRR1644839	4291	mouse gut metagenome	82			SRR1567722	20801	human gut metagenome	278
SRR1644934	1702	mouse gut metagenome	82			SRR1909477	22246	human gut metagenome	278
SRR1644994	5322	mouse gut metagenome	82			SRR3191004	85187	human gut metagenome	278
SRR8374454	37524	mouse gut metagenome	82			SRR6444287	40059	human gut metagenome	278
SRR8380428	33146	mouse gut metagenome	82			SRR8194605	16676	human gut metagenome	278
ERR2983745	37503	mouse gut metagenome	81			DRR111055	110734	human gut metagenome	277
SRR1644937	2354	mouse gut metagenome	81			ERR2106366	123884	human gut metagenome	277
SRR834795	693	mouse gut metagenome	80			ERR560747	67192	human gut metagenome	277
SRR834797	524	mouse gut metagenome	80			SRR1215334	45766	human gut metagenome	277
SRR2970313	22653	mouse gut metagenome	79			SRR1533998	25029	human gut metagenome	277
SRR834724	528	mouse gut metagenome	79			SRR1591596	116530	human gut metagenome	277
SRR8571594	18045	mouse gut metagenome	79			SRR1909430	36201	human gut metagenome	277
SRR8571602	29019	mouse gut metagenome	79			SRR1589956	35295	human gut metagenome	276
ERR192253	9755	mouse gut metagenome	78			SRR1590724	20530	human gut metagenome	276
SRR2094895	13857	mouse gut metagenome	78			SRR1724332	80730	human gut metagenome	276
SRR2094902	20162	mouse gut metagenome	78			SRR5416207	81111	human gut metagenome	276
SRR2970347	31108	mouse gut metagenome	78			SRR6444562	27740	human gut metagenome	276
SRR8374459	34126	mouse gut metagenome	78			ERR2106365	82241	human gut metagenome	275
SRR8709754	51424	mouse gut metagenome	78			SRR1567563	25067	human gut metagenome	275
DRR034868	48698	mouse gut metagenome	77			SRR1589901	44488	human gut metagenome	275
DRR120006	71041	mouse gut metagenome	77			SRR1909480	107863	human gut metagenome	275
ERR1173740	138695	mouse gut metagenome	77			SRR2143922	73129	human gut metagenome	275
SRR2968294	170233	mouse gut metagenome	77			ERR1990061	53736	human gut metagenome	274
DRR120023	56861	mouse gut metagenome	76			ERR2213309	206988	human gut metagenome	274
SRR2094924	22101	mouse gut metagenome	76			SRR1212454	11272	human gut metagenome	274
SRR3101307	8664	mouse gut metagenome	76			SRR1214169	19204	human gut metagenome	274
SRR3168695	33294	mouse gut metagenome	76			SRR1533953	13578	human gut metagenome	274
SRR834751	787	mouse gut metagenome	76			SRR1567770	21238	human gut metagenome	274
SRR8374486	23087	mouse gut metagenome	76			SRR1910233	63429	human gut metagenome	274
DRR120033	66682	mouse gut metagenome	75			SRR2140625	56315	human gut metagenome	274
SRR2094989	26806	mouse gut metagenome	75			SRR7501817	76032	human gut metagenome	274
SRR8649897	66201	mouse gut metagenome	75			SRR8371886	590931	human gut metagenome	274
SRR8649920	132451	mouse gut metagenome	75			ERR1990066	55599	human gut metagenome	272
SRR8649921	69275	mouse gut metagenome	75			ERR561617	87691	human gut metagenome	272
SRR8446567	54673	mouse gut metagenome	74			SRR1214073	71008	human gut metagenome	272
SRR8455006	26966	mouse gut metagenome	74			SRR1590178	30820	human gut metagenome	272
ERR2581634	32718	mouse gut metagenome	73			SRR1596249	30920	human gut metagenome	272
SRR1644840	3426	mouse gut metagenome	73			SRR1909692	40874	human gut metagenome	272
SRR2497122	38601	mouse gut metagenome	73			SRR5800441	20119	human gut metagenome	272
SRR3101294	27559	mouse gut metagenome	73			SRR6061085	48747	human gut metagenome	272
SRR8644119	44399	mouse gut metagenome	73			SRR7501778	47411	human gut metagenome	272
DRR034873	53216	mouse gut metagenome	72			ERR2368567	66940	human gut metagenome	271
SRR1644941	1883	mouse gut metagenome	72			SRR1211131	169188	human gut metagenome	271
SRR8374444	30252	mouse gut metagenome	72			SRR1589965	48884	human gut metagenome	271
SRR8386098	19232	mouse gut metagenome	72			SRR5800416	118175	human gut metagenome	271
SRR8649899	53475	mouse gut metagenome	72			SRR6444124	29683	human gut metagenome	271
SRR8649917	61761	mouse gut metagenome	72			ERR1990073	55062	human gut metagenome	270
SRR6425903	31971	mouse gut metagenome	71			SRR1567731	38247	human gut metagenome	270
SRR8380427	53652	mouse gut metagenome	71			SRR1589835	153452	human gut metagenome	270
SRR8644185	9446	mouse gut metagenome	71			SRR1589864	155001	human gut metagenome	270
SRR8649839	95486	mouse gut metagenome	71			SRR1724322	88135	human gut metagenome	270
DRR073121	44836	mouse gut metagenome	70			SRR1567599	20365	human gut metagenome	269
DRR120010	82814	mouse gut metagenome	70			SRR1589832	119037	human gut metagenome	269
ERR1173752	138435	mouse gut metagenome	70			SRR6113278	156865	human gut metagenome	269
ERR2581556	39490	mouse gut metagenome	70			SRR6444211	21570	human gut metagenome	269
SRR6407804	31955	mouse gut metagenome	70			SRR7501956	39293	human gut metagenome	269
SRR8446686	53327	mouse gut metagenome	70			ERR1811062	53327	human gut metagenome	268
SRR8644155	22576	mouse gut metagenome	70			SRR1214382	56060	human gut metagenome	268
SRR3168662	16475	mouse gut metagenome	69			SRR1214893	61390	human gut metagenome	268
SRR834749	775	mouse gut metagenome	69			SRR1636113	107193	human gut metagenome	268
DRR024574	13442	mouse gut metagenome	68			SRR1724395	130695	human gut metagenome	268
DRR073126	34244	mouse gut metagenome	68			SRR7501874	39705	human gut metagenome	268
SRR1210038	9399	mouse gut metagenome	68			SRR7502282	87064	human gut metagenome	268
SRR1784959	35556	mouse gut metagenome	68			SRR8194506	18221	human gut metagenome	268
SRR2078771	37889	mouse gut metagenome	68			ERR2213405	160418	human gut metagenome	267
SRR2078772	58614	mouse gut metagenome	68			SRR3191009	163473	human gut metagenome	267
SRR2970315	29156	mouse gut metagenome	68			SRR6357112	133014	human gut metagenome	267
SRR8455012	20703	mouse gut metagenome	68			SRR7502032	88121	human gut metagenome	267
SRR3101329	19373	mouse gut metagenome	67			ERR1709867	160262	human gut metagenome	266
SRR3168697	28451	mouse gut metagenome	67			SRR1210759	31193	human gut metagenome	266
DRR034851	96530	mouse gut metagenome	66			SRR1533939	24751	human gut metagenome	266
DRR120031	74312	mouse gut metagenome	66			SRR6444244	41797	human gut metagenome	266
SRR2094987	21519	mouse gut metagenome	66			SRR7501901	127064	human gut metagenome	266
SRR2970332	28049	mouse gut metagenome	66			ERR560762	78812	human gut metagenome	265
SRR3928335	26410	mouse gut metagenome	66			SRR1195950	75184	human gut metagenome	265
SRR834720	763	mouse gut metagenome	66			SRR1212523	138520	human gut metagenome	265
SRR8374450	33463	mouse gut metagenome	66			SRR1590727	26365	human gut metagenome	265
SRR8644262	31625	mouse gut metagenome	66			SRR3191024	223086	human gut metagenome	265
SRR8649852	84337	mouse gut metagenome	66			SRR7507687	131275	human gut metagenome	265
SRR8649804	89914	mouse gut metagenome	65			SRR6357148	82372	human gut metagenome	264
SRR2094909	20096	mouse gut metagenome	64			SRR6443895	32649	human gut metagenome	264
SRR2970304	24674	mouse gut metagenome	64			SRR7507648	101265	human gut metagenome	264
SRR6339097	11856	mouse gut metagenome	64			SRR8371890	591662	human gut metagenome	264
SRR8374472	31191	mouse gut metagenome	64			ERR560776	81538	human gut metagenome	263
SRR8649886	87399	mouse gut metagenome	64			SRR1212786	37049	human gut metagenome	263
SRR8649922	61985	mouse gut metagenome	64			SRR1590949	31425	human gut metagenome	263
SRR1644823	5113	mouse gut metagenome	63			SRR2144072	55487	human gut metagenome	263
SRR2497114	38819	mouse gut metagenome	63			SRR6357114	91059	human gut metagenome	263
SRR2970298	26474	mouse gut metagenome	63			SRR6444097	39969	human gut metagenome	263
SRR2970334	21793	mouse gut metagenome	63			SRR7501903	97809	human gut metagenome	263
SRR8644183	27010	mouse gut metagenome	63			SRR7507461	110032	human gut metagenome	263
SRR1645046	2066	mouse gut metagenome	62			SRR7546359	36642	human gut metagenome	263
SRR1909643	3469	mouse gut metagenome	62			SRR8488643	7114	human gut metagenome	263
SRR2094978	17249	mouse gut metagenome	62			ERR560703	54289	human gut metagenome	262
SRR8644138	51769	mouse gut metagenome	61			SRR1724396	73769	human gut metagenome	262
DRR057779	4210	mouse gut metagenome	60			SRR2657985	38040	human gut metagenome	262
DRR083645	91813	mouse gut metagenome	60			SRR7501854	59429	human gut metagenome	262
ERR2581638	118724	mouse gut metagenome	60			SRR8305807	65062	human gut metagenome	262
SRR1617276	51863	mouse gut metagenome	60			ERR560898	102455	human gut metagenome	261
SRR2094961	17078	mouse gut metagenome	60			SRR2658204	34034	human gut metagenome	261
SRR8514577	114015	mouse gut metagenome	60			SRR5069743	173753	human gut metagenome	261
SRR8649849	91168	mouse gut metagenome	60			SRR5439738	190803	human gut metagenome	261
SRR8649861	63265	mouse gut metagenome	60			ERR867470	53649	human gut metagenome	260
DRR120005	52352	mouse gut metagenome	59			SRR1196436	39476	human gut metagenome	260
SRR2094979	18106	mouse gut metagenome	59			SRR1591623	134493	human gut metagenome	260
SRR2968306	47271	mouse gut metagenome	59			SRR5416175	85343	human gut metagenome	260
SRR8644176	12973	mouse gut metagenome	59			SRR6444001	40318	human gut metagenome	260
DRR034879	92372	mouse gut metagenome	58			SRR8194544	28627	human gut metagenome	260
DRR120015	77785	mouse gut metagenome	58			SRR8194618	15297	human gut metagenome	260
SRR2094905	15544	mouse gut metagenome	58			ERR1990063	47440	human gut metagenome	259
SRR2094974	20457	mouse gut metagenome	58			ERR2213415	151365	human gut metagenome	259
SRR2094976	22943	mouse gut metagenome	58			SRR1196832	37575	human gut metagenome	259
SRR2970311	24713	mouse gut metagenome	58			SRR1636131	45199	human gut metagenome	259
SRR6339104	11145	mouse gut metagenome	58			SRR1707556	44970	human gut metagenome	259
SRR8649914	80421	mouse gut metagenome	58			SRR6113297	136875	human gut metagenome	259
DRR120009	66923	mouse gut metagenome	57			SRR7501951	29701	human gut metagenome	259
SRR2095009	16046	mouse gut metagenome	57			SRR7502092	49760	human gut metagenome	259
SRR2970342	25824	mouse gut metagenome	57			ERR2213374	168729	human gut metagenome	258
SRR8514593	195577	mouse gut metagenome	57			SRR1591567	48676	human gut metagenome	258
DRR034842	37002	mouse gut metagenome	56			SRR2143592	28378	human gut metagenome	258
ERR1173753	83348	mouse gut metagenome	56			SRR3191061	145214	human gut metagenome	258
SRR1617282	58134	mouse gut metagenome	56			SRR6444470	38528	human gut metagenome	258
SRR1645047	2435	mouse gut metagenome	56			SRR1566371	85083	human gut metagenome	257
SRR1773412	18881	mouse gut metagenome	56			SRR1724337	99364	human gut metagenome	257
SRR2049031	133114	mouse gut metagenome	56			SRR1910602	46384	human gut metagenome	257
SRR2497121	27108	mouse gut metagenome	56			SRR2143777	45464	human gut metagenome	257
SRR3928280	29927	mouse gut metagenome	56			SRR7501822	66015	human gut metagenome	257
SRR8649814	66836	mouse gut metagenome	56			SRR8194502	31877	human gut metagenome	257
DRR073122	48453	mouse gut metagenome	55			SRR1212682	26935	human gut metagenome	256
[truncated: 13,471 more rows]

## Sheet: Fig. 4b
Figure 4b. Absolute abundances (16S rRNA gene copy numbers per gram feces) of each OMM12 strain and strain LT0009 on day 10 in feces of mice with and without LT0009 (PBS).
	PBS						LT0009
	Sample1	Sample 2	Sample 3	Sample 4	Sample 5	Sample 6	Sample1	Sample 2	Sample 3	Sample 4	Sample 5	Sample 6
C. innocuum I46	12100000000	581000000	8560000000	456000000	414000000	312000000	350000000	481000000	435000000	290000000	451000000	338000000
L. reuteri I49	23400000000	3580000000	19800000000	4310000000	934000000	776000000	1710000000	1250000000	3330000000	2650000000	2200000000	6530000000
B. coccoides YL58	102000000000	11200000000	80700000000	13600000000	5350000000	4930000000	6220000000	5800000000	13200000000	7490000000	12000000000	10600000000
M. intestinale YL27	95100000000	60100000000	77900000000	68800000000	58900000000	64900000000	99600000000	58100000000	143000000000	48800000000	53000000000	53600000000
F. plautii YL31	16500000000	19900000000	16300000000	14800000000	8740000000	15200000000	21800000000	14200000000	28000000000	9200000000	12000000000	11200000000
E. clostridioformis YL32	10700000000	14400000000	6730000000	5420000000	5430000000	6420000000	26300000000	7070000000	31400000000	5760000000	9710000000	5840000000
A. muris KB18	150000	150000	150000	150000	150000	150000	150000	150000	150000	150000	150000	150000
A. muciniphila YL44	150000000000	150000000000	140000000000	145000000000	100000000000	102000000000	153000000000	109000000000	185000000000	94800000000	75600000000	87800000000
E. faecalis KB1	156000000	12100000	153000000	11200000	9120000	9740000	17300000	17000000	22500000	9810000	15600000	23600000
B. animalis YL2	1940000	1940000	1940000	1940000	1940000	1940000	1940000	1940000	1940000	1940000	1940000	1940000
Tu. muris YL45	21600000000	18700000000	17600000000	19400000000	16200000000	17700000000	26200000000	13100000000	28000000000	10200000000	9000000000	14300000000
B. caecimuris I48	431000000000	493000000000	421000000000	416000000000	290000000000	296000000000	587000000000	374000000000	748000000000	201000000000	236000000000	277000000000
T. muris LT0009	37400000	37400000	37400000	37400000	37400000	37400000	14400000000	7860000000	15100000000	6070000000	17100000000	5900000000

## Sheet: Fig.4c
Figure 4c. Ranked relative transcript abundance of LT0009 genes in OMM12 mice fecal metatranscriptomes.
Geneid	Sample 1	Sample 2	Sample 3	Mean_RA	SD	upper 95% confidence interval	lower 95% confidence interval	Annotation
TAUVO_v1_1929	13079.2	18419.9	19278.6	1.69259	0.119055	1.82732	1.55787	conserved exported protein of unknown function
TAUVO_v1_1808	11114.7	11404	10788.2	1.11023	0.0307894	1.14507	1.07539	sulfite reduction co-substrate DsrC
TAUVO_v1_1228	6912.03	9759.42	9574.94	0.87488	0.0538191	0.935782	0.813977	protein of unknown function
TAUVO_v1_1024	6264.57	7242.97	6588.23	0.669859	0.0350524	0.709524	0.630193	xsc Sulfoacetaldehyde acetyltransferase
TAUVO_v1_0900	5443.06	7562.49	6343.16	0.644957	0.0675362	0.721381	0.568533	rd Rubredoxin-2
TAUVO_v1_1059	5760.97	4838.94	6417.85	0.567259	0.0789869	0.656641	0.477876	Cytochrome c3
TAUVO_v1_1467	5980.58	5305.28	5276.09	0.552065	0.0133571	0.56718	0.53695	TRAPtransporter, dctP3
TAUVO_v1_1136	5309.88	5543.8	4895.8	0.524983	0.0324462	0.561699	0.488266	rpmD 50S ribosomal protein L30
TAUVO_v1_0901	4009.44	6094.66	5163.32	0.508914	0.0560353	0.572324	0.445504	rbr Rubrerythrin
TAUVO_v1_0860	3934.87	5264.49	5995.54	0.506497	0.0489934	0.561938	0.451056	Split-Soret cytochrome c
TAUVO_v1_0125	3994.32	5766.56	4569.54	0.477681	0.0639714	0.550071	0.40529	putative Aryl-sulfate sulfotransferase
TAUVO_v1_1145	3254.36	4770.96	5090.56	0.437196	0.0360032	0.477938	0.396455	rpmC 50S ribosomal subunit protein L29
TAUVO_v1_1614	3594.4	4913.6	4396.73	0.430158	0.0329339	0.467426	0.39289	dsrB, Sulfite reductase beta subunit
TAUVO_v1_1615	3973.85	5072.12	3850.71	0.429889	0.061787	0.499808	0.359971	dsrA, Sulfite reductase, dissimilatory-type subunit alpha
TAUVO_v1_1146	3062.91	4878.29	4776.47	0.423922	0.0343368	0.462778	0.385066	rplP 50S ribosomal subunit protein L16
TAUVO_v1_1810	3730.73	4534.47	4235.65	0.416695	0.01954	0.438807	0.394583	OmpA-like domain-containing protein
TAUVO_v1_1029	3438.57	4777.46	4233.21	0.414975	0.0340879	0.453549	0.3764	ald Alanine dehydrogenase
TAUVO_v1_1505	4381.58	4077.53	3695.34	0.405148	0.0213537	0.429312	0.380984	pal Peptidoglycan-associated protein
TAUVO_v1_0126	2716.44	4393.77	4252.65	0.378762	0.031717	0.414653	0.342871	conserved protein of unknown function
TAUVO_v1_1130	3881.93	3820.21	3532.52	0.374489	0.0149185	0.391371	0.357607	rpsD 30S ribosomal subunit protein S4
TAUVO_v1_1150	3036.49	4199.09	3800.1	0.367856	0.0272311	0.398671	0.337041	rplW 50S ribosomal protein L23
TAUVO_v1_2016	3637.25	4075.62	3220.96	0.364461	0.0427335	0.412818	0.316103	rplJ 50S ribosomal protein L10
TAUVO_v1_1128	3419.13	3584.16	3639.67	0.354765	0.00463347	0.360009	0.349522	rplQ 50S ribosomal subunit protein L17
TAUVO_v1_1142	3471.01	3714.27	2934.03	0.33731	0.0391141	0.381572	0.293048	rplX 50S ribosomal subunit protein L24
TAUVO_v1_2017	3155.04	3785.36	2991.12	0.331051	0.0399648	0.376275	0.285827	rplL 50S ribosomal subunit protein L12
TAUVO_v1_2012	3458.05	3521.81	2827.21	0.326902	0.0351557	0.366685	0.28712	tufB translation elongation factor Tu 2
TAUVO_v1_0571	2982.68	3251.7	3096.99	0.311046	0.00857	0.320744	0.301348	acpP acyl carrier protein
TAUVO_v1_1229	2243.42	3727.86	3344.11	0.310513	0.0314155	0.346063	0.274963	conserved protein of unknown function
TAUVO_v1_1137	3347.04	3278.55	2649.61	0.309174	0.0322994	0.345724	0.272623	rpsE 30S ribosomal subunit protein S5
TAUVO_v1_1726	2416.83	3381.24	3443.38	0.308048	0.0194085	0.330011	0.286086	Universal stress protein
TAUVO_v1_1996	2844.41	3123.07	3231.56	0.306634	0.00839466	0.316134	0.297135	Putative sulfate exporter family transporter
TAUVO_v1_1481	2017.03	3616.05	3332.69	0.298859	0.0314219	0.334417	0.263302	Flagellin
TAUVO_v1_1135	2479.29	3290.46	2887.46	0.288574	0.0233172	0.314959	0.262188	rplO 50S ribosomal subunit protein L15
TAUVO_v1_0104	3042.77	2708.75	2817	0.285617	0.00763584	0.294258	0.276976	rpsR 30S ribosomal subunit protein S18
TAUVO_v1_0124	2700.42	3141.5	2414.75	0.275222	0.0363686	0.316377	0.234067	membrane protein of unknown function
TAUVO_v1_0472	3851.39	2525.62	1668.39	0.26818	0.0545627	0.329924	0.206436	conserved protein of unknown function
TAUVO_v1_1172	2273.46	2852.82	2765.69	0.263066	0.0111937	0.275733	0.250399	trxA Thioredoxin
TAUVO_v1_0054	2110.34	2726.14	2557.51	0.246466	0.0132555	0.261466	0.231466	rplT 50S ribosomal subunit protein L20
TAUVO_v1_1138	2766.89	2372.13	2074.78	0.24046	0.0181776	0.26103	0.21989	rplR 50S ribosomal subunit protein L18
TAUVO_v1_1149	2136.31	2695.81	2346.27	0.23928	0.0189805	0.260758	0.217801	rplB 50S ribosomal subunit protein L2
TAUVO_v1_1152	2154.86	2854.27	2011.91	0.234035	0.0424572	0.282079	0.18599	rplC 50S ribosomal subunit protein L3
TAUVO_v1_1131	1977.33	2729.66	2180.49	0.229582	0.0289569	0.26235	0.196815	rpsK 30S ribosomal subunit protein S11
TAUVO_v1_1129	2262.14	2382.99	1979.08	0.220807	0.020256	0.243729	0.197885	rpoA RNA polymerase subunit alpha
TAUVO_v1_0137	1949.73	2643.81	1967.26	0.218694	0.0345138	0.25775	0.179637	rplU 50S ribosomal subunit protein L21
TAUVO_v1_0435	1515.64	2925.59	2114.94	0.218539	0.0449075	0.269357	0.167722	norV fragment of anaerobic nitric oxide reductase flavorubredoxin (part 1)
TAUVO_v1_1665	1791.8	1943.06	2698.57	0.214448	0.0391232	0.25872	0.170176	gcvH Glycine cleavage system H protein
TAUVO_v1_1030	1869.73	2557.01	1948.88	0.21252	0.031288	0.247926	0.177115	tpa Taurine--pyruvate aminotransferase
TAUVO_v1_1144	1444.12	2548.3	2288.83	0.209375	0.0228036	0.235179	0.18357	rpsQ 30S ribosomal subunit protein S17
TAUVO_v1_0976	1477.32	2367.48	2434.36	0.209305	0.0180865	0.229772	0.188838	protein of unknown function
TAUVO_v1_1132	1915.71	2552.6	1796.34	0.208822	0.0381393	0.25198	0.165663	rpsM 30S ribosomal subunit protein S13
TAUVO_v1_0138	2620.66	2478.41	1077.81	0.205896	0.0718827	0.287239	0.124553	conserved protein of unknown function
TAUVO_v1_0911	1626.6	2040.31	2498.09	0.2055	0.0260165	0.234941	0.17606	atpE ATP synthase subunit c
TAUVO_v1_1148	1769.15	2197.18	2194.11	0.205348	0.00820931	0.214638	0.196058	rplV 50S ribosomal subunit protein L22
TAUVO_v1_1147	1576.55	2444.05	2080.07	0.203355	0.0224777	0.228791	0.17792	rpsC 30S ribosomal subunit protein S3
TAUVO_v1_0105	2178.86	1921	1891.45	0.19971	0.00545101	0.205879	0.193542	rpsF 30S ribosomal protein S6
TAUVO_v1_1143	1763.32	2496.15	1726.24	0.199524	0.0390734	0.24374	0.155308	rplN 50S ribosomal subunit protein L14
TAUVO_v1_1037	2180.98	1984.55	1755.78	0.197377	0.012908	0.211984	0.18277	rpsL 30S ribosomal subunit protein S12
TAUVO_v1_1141	1859.47	2271.42	1790.36	0.197375	0.0242782	0.224848	0.169901	rplE 50S ribosomal subunit protein L5
TAUVO_v1_1240	1360.3	2359.65	2132.56	0.195084	0.0204827	0.218262	0.171905	conserved protein of unknown function
TAUVO_v1_0402	1429.17	2522.51	1858.06	0.193658	0.0363083	0.234745	0.152571	Rubrerythrin
TAUVO_v1_0975	1338.82	2314.27	2114.16	0.192242	0.0195943	0.214415	0.170069	protein of unknown function
TAUVO_v1_1151	1751.25	2113.19	1900.21	0.192155	0.0117291	0.205428	0.178882	rplD 50S ribosomal protein L4
TAUVO_v1_2015	2019.57	2023.36	1662.38	0.190177	0.0183663	0.21096	0.169393	rplA 50S ribosomal subunit protein L1
TAUVO_v1_0651	1730.25	1889.34	2077.98	0.189919	0.0106181	0.201934	0.177903	atpD ATP synthase F1 complex subunit beta
TAUVO_v1_1675	1880.48	1955.06	1826.51	0.188735	0.00643048	0.196012	0.181458	Putative sulfite reductase-associated electron transfer protein, DsrJ
TAUVO_v1_1640	1572.58	2204.07	1813.45	0.186337	0.0212584	0.210393	0.162281	Ferredoxin-3
TAUVO_v1_1140	1742.59	2106.11	1702.25	0.185032	0.0204311	0.208152	0.161912	rpsH 30S ribosomal subunit protein S8
TAUVO_v1_1133	2005.68	2067.89	1262.22	0.17786	0.0408131	0.224044	0.131675	map Methionine aminopeptidase
TAUVO_v1_1027	2349.92	1542.85	1187.2	0.169332	0.0259902	0.198743	0.139922	TRAPtransporter, dctP1
TAUVO_v1_0434	1168.81	2222.44	1668.03	0.168643	0.031491	0.204278	0.133007	dfx Desulfoferrodoxin
TAUVO_v1_1468	1491.03	1814.91	1732.99	0.167964	0.00681328	0.175674	0.160254	TRAPtransporter, dctM3
TAUVO_v1_1036	1671.39	1759.04	1572.09	0.166751	0.00934851	0.17733	0.156172	rpsG 30S ribosomal subunit protein S7
TAUVO_v1_1227	1542.74	1849.38	1548.9	0.164701	0.0153222	0.182039	0.147362	Universal stress protein
TAUVO_v1_0914	2086.47	1763.26	1049.81	0.163318	0.0379965	0.206315	0.120321	Hyaluronan mediated motility receptor
TAUVO_v1_1171	1497.08	1949.51	1442.81	0.16298	0.0256229	0.191975	0.133985	trxB Thioredoxin reductase
TAUVO_v1_1153	1288.3	1928.56	1667.55	0.162814	0.0163267	0.181289	0.144338	rpsJ 30S ribosomal subunit protein S10
TAUVO_v1_1134	1476.68	1775.87	1487.23	0.157992	0.0147365	0.174668	0.141316	secY Sec translocon subunit SecY
TAUVO_v1_0387	1230.71	1677.01	1800.81	0.156951	0.0115744	0.170049	0.143853	conserved exported protein of unknown function
TAUVO_v1_1253	2487.97	1250.35	958.799	0.156571	0.0303531	0.190918	0.122223	Trk system potassium uptake protein trkA
TAUVO_v1_1139	1368.24	1852.27	1450.89	0.155713	0.0207962	0.179247	0.13218	rplF 50S ribosomal subunit protein L6
TAUVO_v1_0103	1271.88	1682.67	1583.03	0.151252	0.00854872	0.160926	0.141579	rplI 50S ribosomal protein L9
TAUVO_v1_0653	1532.35	1574.93	1278.43	0.14619	0.0149638	0.163123	0.129257	atpA ATP synthase F1 complex subunit alpha
TAUVO_v1_1998	754.606	1725.19	1881.26	0.145368	0.021637	0.169853	0.120884	flgM Anti-sigma-28 factor
TAUVO_v1_0238	1190.06	1607.13	1526.89	0.144136	0.00829001	0.153517	0.134755	MOSC domain-containing protein YiiM
TAUVO_v1_1922	1819.84	1398.12	980.518	0.139949	0.0241501	0.167278	0.112621	Amidohydro_3 domain-containing protein
TAUVO_v1_1485	969.642	1499.28	1632.82	0.136725	0.0132788	0.151751	0.121698	Flagellin
TAUVO_v1_0541	1254.35	1349.38	1494.31	0.136601	0.00793089	0.145576	0.127627	dnaK chaperone protein DnaK
TAUVO_v1_0652	1306.61	1399.7	1388.93	0.136508	0.00177165	0.138513	0.134503	atpG ATP synthase gamma chain
TAUVO_v1_1025	1426.77	1368.29	1298.09	0.136438	0.00394525	0.140903	0.131974	conserved protein of unknown function
TAUVO_v1_0654	1427.09	1458.08	1101.49	0.132889	0.0180531	0.153318	0.11246	atpH ATP synthase subunit delta
TAUVO_v1_1035	1373.64	1499.37	1093.38	0.132213	0.0203539	0.155246	0.109181	fusA elongation factor G
TAUVO_v1_1484	1094.18	1414.71	1443.04	0.131731	0.00659515	0.139194	0.124268	Flagellin
TAUVO_v1_1469	1207.85	1454.81	1206.68	0.128978	0.01263	0.14327	0.114685	TRAPtransporter, dctQ3
TAUVO_v1_1334	847.251	1558.97	1383.45	0.126322	0.0148731	0.143153	0.109492	gap Glyceraldehyde-3-phosphate dehydrogenase
TAUVO_v1_0232	1002.44	1476.1	1262.52	0.124702	0.012802	0.139189	0.110215	aor Tungsten-containing aldehyde ferredoxin oxidoreductase
TAUVO_v1_0655	1281.23	1381.1	1066.22	0.124285	0.015783	0.142145	0.106425	ATP synthase B chain
TAUVO_v1_1094	1188.54	1208.3	1292.27	0.12297	0.0043632	0.127908	0.118033	Protease
TAUVO_v1_0952	714.036	1727.99	1203.55	0.121519	0.0299482	0.155409	0.0876297	hag Flagellin
TAUVO_v1_1952	1424.06	1011.23	1198.91	0.12114	0.0112136	0.133829	0.108451	aroA 2-amino-3,7-dideoxy-D-threo-hept-6-ulosonate synthase
TAUVO_v1_2013	1508.53	1119.11	926.003	0.118455	0.0134422	0.133666	0.103243	nusG transcription termination factor NusG
TAUVO_v1_1349	1131.52	1440.82	942.212	0.117152	0.0249572	0.145393	0.0889099	ilvE branched-chain-amino-acid aminotransferase
TAUVO_v1_1113	750.739	1456.33	1289.34	0.116547	0.0145964	0.133064	0.10003	conserved protein of unknown function
TAUVO_v1_1112	849.006	1290.73	1356.46	0.11654	0.00970679	0.127524	0.105555	conserved protein of unknown function
TAUVO_v1_0239	915.515	1259.24	1279.9	0.115155	0.00689158	0.122953	0.107356	tupA Tungstate-binding protein TupA
TAUVO_v1_0572	981.444	1275.46	1176.57	0.114449	0.00682668	0.122174	0.106724	fabG 3-oxoacyl- reductase FabG
TAUVO_v1_0450	1595.87	931.881	888.113	0.113862	0.0133798	0.129003	0.0987214	Basic amino acid ABC transporter substrate-binding protein
TAUVO_v1_0043	981.118	1313.19	1094.26	0.112952	0.0117548	0.126254	0.0996505	rpsI 30S ribosomal subunit protein S9
TAUVO_v1_0121	910.531	1245.55	1189.12	0.111507	0.00654399	0.118912	0.104101	adh NADPH-dependent butanol dehydrogenase
TAUVO_v1_1263	926.275	1255.81	1135.77	0.110595	0.00793254	0.119572	0.101619	fusA Elongation factor G
TAUVO_v1_2014	1055.97	1206.03	1024.68	0.109556	0.00913946	0.119898	0.0992135	rplK 50S ribosomal subunit protein L11
TAUVO_v1_0915	1595.19	1173.55	504.505	0.109108	0.0364804	0.15039	0.0678266	Cell division protein ZapA
TAUVO_v1_1426	1192.23	1141.65	932.264	0.108872	0.0108875	0.121192	0.0965512	groL chaperonin GroEL
TAUVO_v1_0934	737.102	1248.15	1211.02	0.106542	0.00965792	0.117471	0.0956133	Ribosomal subunit interface protein
TAUVO_v1_0650	826.916	1236.55	1101.58	0.105502	0.00942854	0.116171	0.0948322	atpC ATP synthase epsilon chain
TAUVO_v1_1427	1283.03	1020.53	853.264	0.105228	0.010692	0.117327	0.0931284	groS cochaperonin GroES
TAUVO_v1_1845	892.545	1229.66	1024.84	0.104902	0.0111932	0.117568	0.0922353	Protein DVU_0531
TAUVO_v1_1724	895.36	1323.83	907.806	0.104233	0.0212296	0.128257	0.0802097	hydA Periplasmic hydrogenase small subunit
TAUVO_v1_1673	1046.78	1219.42	854.918	0.104037	0.018226	0.124662	0.0834126	Sulfite reduction-associated membrane complex, transmembrane diheme cytochrome b subunit, dsrM
TAUVO_v1_1081	392.72	2046.85	661.055	0.103354	0.0717165	0.184509	0.0221992	protein of unknown function
TAUVO_v1_1815	756.278	1216.02	1094.26	0.102219	0.00979737	0.113306	0.091132	flgG flagellar basal-body rod protein FlgG
TAUVO_v1_1807	980.205	1153.69	928.646	0.102085	0.0113133	0.114887	0.0892826	conserved protein of unknown function
TAUVO_v1_2046	983.849	1096.74	969.801	0.10168	0.00641799	0.108942	0.0944171	Carbon starvation protein A
TAUVO_v1_1723	784.164	1201.22	1045.09	0.101016	0.0101736	0.112528	0.0895032	hybC hydrogenase 2 large subunit
TAUVO_v1_0741	1470.07	907.558	644.571	0.10074	0.0187429	0.12195	0.0795306	conserved protein of unknown function
TAUVO_v1_1814	286.159	1893.23	806.298	0.0995229	0.0580735	0.165239	0.0338066	Flagellar basal body protein
TAUVO_v1_1676	1014.26	1101.62	836.933	0.0984269	0.0132625	0.113435	0.083419	Sulfite reduction-associated complex DsrMKJOP iron-sulfur protein, DsrO
TAUVO_v1_0041	754.263	977.862	1199.25	0.0977125	0.0128032	0.112201	0.0832244	rpmE 50S ribosomal protein L31
TAUVO_v1_0042	784.059	954.691	1113.54	0.0950762	0.00928638	0.105585	0.0845676	aroK Shikimate kinase
TAUVO_v1_1455	614.224	1194.46	1021.79	0.0943493	0.0128409	0.10888	0.0798185	pap Polyphosphate:AMP phosphotransferase
TAUVO_v1_1082	896.336	963.461	914.808	0.0924869	0.00256833	0.0953932	0.0895805	por Pyruvate:ferredoxin oxidoreductase
TAUVO_v1_1671	838.945	893.281	1038.41	0.0923545	0.00765633	0.101018	0.0836906	protein of unknown function
TAUVO_v1_1095	916.033	920.296	926.536	0.0920955	0.000342819	0.0924834	0.0917075	DrsE domain-containing protein
TAUVO_v1_1662	1045.07	1025.31	679.882	0.0916754	0.0176642	0.111664	0.0716865	Dihydrolipoyl dehydrogenase, pdhD
TAUVO_v1_0854	944.648	968.523	825.224	0.0912798	0.00722368	0.0994542	0.0831055	Phosphoenolpyruvate synthase, ppsA
TAUVO_v1_1501	1020.05	944.077	739.068	0.0901065	0.0108106	0.10234	0.0778731	leuC 3-isopropylmalate dehydratase large subunit
TAUVO_v1_1351	625.721	1092.99	980.237	0.0899648	0.00971141	0.100954	0.0789753	putative Aryl-sulfate sulfotransferase
TAUVO_v1_0471	656.283	1157.14	813.639	0.0875686	0.0183055	0.108283	0.0668539	YggT family protein
TAUVO_v1_1070	926.873	982.083	700.574	0.0869844	0.0141714	0.103021	0.0709479	rpsB 30S ribosomal subunit protein S2
TAUVO_v1_2011	948.329	1108.92	538.903	0.0865385	0.0286014	0.118904	0.054173	protein of unknown function
TAUVO_v1_1672	911.535	984.797	682.229	0.085952	0.0152028	0.103156	0.0687485	RsbRD_N domain-containing protein
TAUVO_v1_1574	794.61	848.375	913.851	0.0852279	0.00367279	0.089384	0.0810717	argD Acetylornithine aminotransferase
TAUVO_v1_0657	884.981	1052.54	611.975	0.0849831	0.0220514	0.109937	0.0600295	conserved protein of unknown function
TAUVO_v1_1502	870.642	965.464	700.905	0.084567	0.0132476	0.0995581	0.069576	leuD 3-isopropylmalate dehydratase small subunit
TAUVO_v1_1170	807.716	921.247	806.128	0.084503	0.00585585	0.0911296	0.0778765	bamD Outer membrane protein assembly factor BamD
TAUVO_v1_1783	881.951	927.083	700.415	0.0836483	0.0114092	0.096559	0.0707376	diguanylate cyclase (GGDEF domain) with PAS/PAC sensor
TAUVO_v1_1844	577.992	944.74	963.854	0.0828862	0.00730479	0.0911523	0.07462	Protein DVU_0532
TAUVO_v1_1096	725.806	881.628	848.822	0.0818752	0.0031448	0.0854339	0.0783165	Phosphomethylpyrimidine kinase
TAUVO_v1_1213	733.598	944.026	777.596	0.0818407	0.00867419	0.0916565	0.0720249	eno enolase
TAUVO_v1_0072	868.664	753.364	818.268	0.0813432	0.00361571	0.0854348	0.0772517	truB tRNA pseudouridine synthase B
TAUVO_v1_1522	923.644	934.042	576.458	0.0811381	0.0181705	0.1017	0.0605762	L-lactate permease, lutP
TAUVO_v1_1026	866.171	836.21	727.478	0.0809953	0.00567366	0.0874156	0.0745749	TRAP transporter, fused dctMQ1
TAUVO_v1_1674	761.617	854.225	782.808	0.079955	0.00373499	0.0841815	0.0757285	Sulfite reduction-associated membrane complex, catalytic subunit DsrK ([DsrC]-trisulfide reductase), dsrK
TAUVO_v1_1677	822.319	824.289	722.185	0.0789598	0.00519182	0.0848349	0.0730847	Sulfite reduction-associated membrane complex, transmembrane b-type cytochrome subunit, dsrP
TAUVO_v1_0154	869.057	818.793	669.375	0.0785741	0.00784849	0.0874555	0.0696927	rpsA 30S ribosomal protein S1
TAUVO_v1_0071	565.278	771.425	1017.93	0.0784877	0.0138599	0.0941717	0.0628038	rpsO 30S ribosomal subunit protein S15
TAUVO_v1_1295	625.234	908.48	798.781	0.0777498	0.00702886	0.0857037	0.0697959	rplY 50S ribosomal protein L25
TAUVO_v1_0742	1390.31	534.063	383.451	0.0769275	0.0194452	0.0989317	0.0549232	protein of unknown function
TAUVO_v1_1164	847.918	732.853	718.538	0.0766436	0.00245866	0.0794259	0.0738614	protein of unknown function
TAUVO_v1_1573	785.34	745.567	728.573	0.075316	0.00125892	0.0767406	0.0738914	leuB 3-isopropylmalate dehydrogenase
TAUVO_v1_1781	933.438	736.08	573.256	0.0747592	0.00974998	0.0857923	0.063726	Amino acid permease
TAUVO_v1_1877	569.183	826.323	843.718	0.0746408	0.00518944	0.0805132	0.0687684	Signal transduction histidine kinase CheA
TAUVO_v1_0606	573.779	798.975	834.017	0.073559	0.00498889	0.0792045	0.0679136	Transcriptional regulator
TAUVO_v1_1953	976.645	586.189	609.338	0.0724057	0.00738287	0.0807602	0.0640512	3-dehydroquinate synthase homolog
TAUVO_v1_0656	841.542	743.874	577.397	0.0720937	0.00902263	0.0823038	0.0618837	ATP synthase B chain
TAUVO_v1_1333	573.779	891.647	643.885	0.0703103	0.0129384	0.0849515	0.0556691	fba Fructose-bisphosphate aldolase
TAUVO_v1_1159	702.728	809.821	590.111	0.0700887	0.0109856	0.0825201	0.0576573	Cytokinin riboside 5\'-monophosphate phosphoribohydrolase
TAUVO_v1_1348	821.233	761.484	497.236	0.0693317	0.0137187	0.0848559	0.0538076	dnaX DNA polymerase III subunit gamma/tau
TAUVO_v1_2028	712.536	803.837	534.375	0.0683583	0.013499	0.0836339	0.0530827	recA DNA recombination/repair protein RecA
TAUVO_v1_1080	357.787	1207.01	473.863	0.0679555	0.037816	0.110748	0.0251626	protein of unknown function
TAUVO_v1_0010	768.826	719.869	549.575	0.0679423	0.00889724	0.0780105	0.0578741	ftsZ cell division protein FtsZ
TAUVO_v1_0981	711.401	740.112	572.709	0.0674741	0.00843679	0.0770212	0.057927	loiP Metalloprotease LoiP
TAUVO_v1_1829	782.693	712.084	514.031	0.0669603	0.0104269	0.0787594	0.0551611	tatA Sec-independent protein translocase protein TatA
TAUVO_v1_1668	688.735	678.287	628.013	0.0665012	0.00260528	0.0694493	0.063553	Methyl-accepting transducer domain-containing protein
TAUVO_v1_1876	453.47	615.895	912.659	0.0660675	0.0159984	0.0841714	0.0479636	Chemotaxis regulator - transmits chemoreceptor signals to flagelllar motor components CheY
TAUVO_v1_0574	966.71	528.282	475.594	0.0656862	0.00932443	0.0762378	0.0551346	plsX Phosphate acyltransferase
TAUVO_v1_1782	652.903	697.452	590.579	0.0646978	0.0053464	0.0707478	0.0586478	Nitrate ABC transporter substrate-binding protein
TAUVO_v1_1497	693.035	653.442	583.284	0.0643253	0.00379086	0.0686151	0.0600356	rbpE Putative RNA-binding protein RbpE
TAUVO_v1_1873	702.105	678.219	543.06	0.0641128	0.00698346	0.0720153	0.0562102	cheB Protein-glutamate methylesterase/protein-glutamine glutaminase
TAUVO_v1_1365	669.409	566.515	673.629	0.0636518	0.00543923	0.0698068	0.0574967	Mercury transporter
TAUVO_v1_0212	795.176	624.153	470.316	0.0629882	0.00905169	0.0732311	0.0527452	ilvC Ketol-acid reductoisomerase (NADP(+))
TAUVO_v1_0044	498.594	728.863	624.385	0.0617281	0.00624725	0.0687975	0.0546586	rplM 50S ribosomal subunit protein L13
TAUVO_v1_2045	650.283	663.058	523.506	0.0612282	0.00706328	0.0692211	0.0532354	sstT serine/threonine:Na(+) symporter
TAUVO_v1_2043	389.947	644.102	795.275	0.0609775	0.00986931	0.0721456	0.0498093	KH domain RNA binding protein YlqC
TAUVO_v1_1483	334.704	720.673	762.265	0.0605881	0.0080997	0.0697537	0.0514224	hag Flagellin
TAUVO_v1_1841	641.476	641.559	524.171	0.0602402	0.00597681	0.0670036	0.0534768	rpoC RNA polymerase subunit beta\'
TAUVO_v1_1309	868.807	506.76	412.777	0.0596115	0.00916786	0.0699859	0.0492371	cpoB Cell division coordinator CpoB
TAUVO_v1_1945	623.365	693.874	470.471	0.0595903	0.0111982	0.0722623	0.0469183	Branched chain amino acid ABC transporter substrate-binding protein
TAUVO_v1_1380	276.401	1060.09	438.076	0.0591521	0.0324036	0.0958203	0.022484	Flagellar biosynthesis protein FlgN
TAUVO_v1_0223	567.028	632.266	566.377	0.0588557	0.00335254	0.0626495	0.0550619	fabI Enoyl- reductase 1
TAUVO_v1_1648	645.213	579.343	536.739	0.0587098	0.00271148	0.0617782	0.0556415	glnH L-glutamine ABC transporter periplasmic binding protein
TAUVO_v1_0397	282.849	1005.02	470.592	0.0586155	0.0281196	0.0904358	0.0267952	Protein-export membrane protein SecG
TAUVO_v1_1310	480.601	613.184	663.266	0.0585683	0.00393351	0.0630195	0.0541172	protein of unknown function
TAUVO_v1_0740	801.931	603.043	350.15	0.0585041	0.0141098	0.0744709	0.0425374	conserved protein of unknown function
TAUVO_v1_1865	756.394	492.491	505.412	0.0584766	0.00499642	0.0641306	0.0528226	Outer membrane protein H precursor
TAUVO_v1_0185	907.673	418.4	420.162	0.0582078	0.00939952	0.0688444	0.0475713	conserved protein of unknown function
TAUVO_v1_0395	582.094	570.183	585.765	0.0579347	0.000783086	0.0588209	0.0570486	Transcriptional regulator
TAUVO_v1_1582	54.6456	1301.45	373.933	0.0576677	0.0487629	0.112848	0.00248723	Flagellar protein fliJ
TAUVO_v1_1299	394.599	660.786	670.793	0.0575393	0.005243	0.0634723	0.0516062	Flagellar hook protein FlgE
TAUVO_v1_0744	900.239	578.568	241.577	0.0573462	0.0193105	0.079198	0.0354943	conserved protein of unknown function
TAUVO_v1_1352	773.883	550.699	373.806	0.0566129	0.0106863	0.0687056	0.0445203	Alpha-hydroxy-acid oxidizing enzyme
TAUVO_v1_1277	292.515	777.907	624.947	0.0565123	0.0109737	0.0689302	0.0440944	conserved protein of unknown function
TAUVO_v1_0575	847.918	484.283	359.269	0.0563823	0.0103116	0.068051	0.0447136	conserved protein of unknown function
TAUVO_v1_0175	533.209	632.835	515.574	0.0560539	0.0059159	0.0627484	0.0493595	glcD Glycolate oxidase subunit GlcD
TAUVO_v1_0856	646.057	569.598	460.574	0.0558743	0.00600572	0.0626704	0.0490782	BPL/LPL catalytic domain-containing protein
TAUVO_v1_1968	602.468	462.855	601.776	0.0555699	0.00707603	0.0635772	0.0475627	CGGC domain-containing protein
TAUVO_v1_0997	597.103	594.024	469.428	0.0553518	0.00635557	0.0625438	0.0481598	conserved protein of unknown function
TAUVO_v1_0401	469.455	566.045	615.89	0.0550463	0.00341756	0.0589137	0.051179	nudF ADP-ribose pyrophosphatase
TAUVO_v1_1408	645.966	672.37	327.116	0.0548484	0.0174905	0.0746408	0.035056	kdsB 3-deoxy-manno-octulosonate cytidylyltransferase
TAUVO_v1_1659	521.309	614.409	505.52	0.0547079	0.00549503	0.0609262	0.0484897	Hpt domain-containing protein
TAUVO_v1_0893	373.971	508.537	758.68	0.0547063	0.0134683	0.0699471	0.0394654	Chemotaxis protein CheW
TAUVO_v1_1842	602.129	583.449	441.877	0.0542485	0.00728497	0.0624922	0.0460048	rpoB RNA polymerase subunit beta
TAUVO_v1_0644	400.216	573.764	629.04	0.053434	0.00475707	0.0588171	0.0480509	nifU Nitrogen fixation protein NifU
TAUVO_v1_0607	528.705	497.905	567.508	0.0531372	0.003481	0.0570764	0.0491981	putative periplasmic serine endoprotease DegP-like
TAUVO_v1_1189	476.024	562.283	546.089	0.0528132	0.00170831	0.0547463	0.0508801	phoB Phosphate regulon transcriptional regulatory protein PhoB
TAUVO_v1_1608	625.433	579.976	359.269	0.0521559	0.0114355	0.0650964	0.0392154	Aspartate kinase
TAUVO_v1_1843	439.299	506.247	597.846	0.0514464	0.00506793	0.0571813	0.0457115	MULTIHEME_CYTC domain-containing protein
TAUVO_v1_0743	758.268	514.283	270.247	0.0514266	0.014089	0.0673697	0.0354834	conserved protein of unknown function
TAUVO_v1_1639	505.214	685.711	345.712	0.0512212	0.0170012	0.0704598	0.0319826	Threonine synthase
TAUVO_v1_1874	530.629	546.818	438.681	0.0505376	0.00545578	0.0567114	0.0443638	conserved protein of unknown function
TAUVO_v1_1830	498.594	601.179	416.256	0.0505343	0.00924819	0.0609996	0.040069	Amino acid-binding ACT
TAUVO_v1_0855	607.188	523.555	384.314	0.0505019	0.007561	0.059058	0.0419458	Pyruvate carboxyl transferase, pyc
TAUVO_v1_1249	456.591	584.142	448.567	0.0496433	0.00687565	0.0574239	0.0418628	Chemotaxis protein CheV
TAUVO_v1_0643	564.437	422.4	487.645	0.0491494	0.00388284	0.0535432	0.0447556	iscS cysteine desulfurase
TAUVO_v1_0899	439.189	473.467	547.457	0.0486704	0.00394562	0.0531353	0.0442055	Flavodoxin family protein
TAUVO_v1_0221	577.773	465.361	405.115	0.0482749	0.00407409	0.0528852	0.0436647	hisD Histidinol dehydrogenase
TAUVO_v1_0707	711.247	502.23	230.157	0.0481211	0.0151379	0.0652512	0.0309909	conserved protein of unknown function
TAUVO_v1_0400	424.817	545.189	450.813	0.0473607	0.00492451	0.0529333	0.0417881	Sua5 YciO YrdC YwlC family protein
TAUVO_v1_0895	459.594	581.447	361.95	0.0467664	0.0109773	0.0591884	0.0343444	protein of unknown function
TAUVO_v1_1294	444.847	603.831	340.904	0.0463194	0.013157	0.0612079	0.0314308	prs ribose-phosphate diphosphokinase
TAUVO_v1_1630	367.286	515.421	467.368	0.0450025	0.00338785	0.0488362	0.0411688	conserved protein of unknown function
TAUVO_v1_1798	494.57	460.851	388.819	0.044808	0.00384351	0.0491574	0.0404587	hppA K(+)-insensitive pyrophosphate-energized proton pump
TAUVO_v1_2005	535.527	419.415	380.895	0.0445279	0.00323988	0.0481942	0.0408616	guaA GMP synthetase
TAUVO_v1_1933	440.159	327.591	561.05	0.0442933	0.0116732	0.0575028	0.0310839	Antitoxin
TAUVO_v1_1575	462.403	459.292	402.554	0.0441416	0.00290085	0.0474242	0.040859	purL Phosphoribosylformylglycinamidine synthase subunit PurL
TAUVO_v1_0128	292.866	590.622	421.018	0.0434836	0.00941857	0.0541417	0.0328254	conserved protein of unknown function
TAUVO_v1_1655	418.95	524.779	359.269	0.0434332	0.00828739	0.0528113	0.0340552	conserved protein of unknown function
TAUVO_v1_1875	527.829	372.248	398.368	0.0432815	0.00303788	0.0467192	0.0398438	Chemotaxis protein methyltransferase CheR
TAUVO_v1_0176	518.449	449.851	324.079	0.0430793	0.00677863	0.05075	0.0354085	(Fe-S)-binding protein
TAUVO_v1_1871	489.256	427.234	370.973	0.0429154	0.00330504	0.0466554	0.0391754	pta Phosphate acetyltransferase
TAUVO_v1_0480	520.837	448.234	311.785	0.0426952	0.00734109	0.0510024	0.034388	argG Argininosuccinate synthase
TAUVO_v1_1935	441.022	496.888	340.777	0.0426229	0.00781722	0.0514689	0.0337769	ftsH ATP-dependent zinc metalloprotease FtsH
TAUVO_v1_1794	252.824	536.355	485.707	0.0424962	0.00557728	0.0488075	0.0361849	ybhL Inner membrane protein YbhL
TAUVO_v1_0485	475.28	410.784	366.454	0.0417506	0.00277385	0.0448895	0.0386117	Carboxynorspermidine synthase
TAUVO_v1_1248	404.171	485.173	359.269	0.0416204	0.00630476	0.0487549	0.0344859	Hydrogenase maturation protease
TAUVO_v1_0788	495.858	399.998	343.301	0.0413053	0.00370813	0.0455014	0.0371091	LapA_dom domain-containing protein
TAUVO_v1_0153	286.889	495.916	442.671	0.0408492	0.00440571	0.0458347	0.0358637	protein of unknown function
TAUVO_v1_1515	541.902	413.263	269.452	0.0408206	0.00816088	0.0500555	0.0315857	protein of unknown function
TAUVO_v1_1669	242.463	472.776	509.2	0.0408146	0.00511787	0.0466061	0.0350232	Methyl-accepting transducer domain-containing protein
TAUVO_v1_1954	562.953	305.659	348.617	0.0405743	0.00502088	0.0462559	0.0348926	Chorismate mutase I
TAUVO_v1_1409	409.521	458.317	348.702	0.0405513	0.00548196	0.0467547	0.0343479	conserved protein of unknown function
TAUVO_v1_2006	429.744	433.331	343.745	0.0402273	0.00454896	0.045375	0.0350797	guaB inosine 5\'-monophosphate dehydrogenase
TAUVO_v1_1521	443.143	456.579	303.842	0.0401188	0.00773233	0.0488688	0.0313689	Predicted L-lactate dehydrogenase, lutAB
TAUVO_v1_2027	440.201	424.196	338.495	0.0400964	0.00443223	0.0451119	0.0350808	alaS alanine--tRNA ligase/DNA-binding transcriptional repressor
TAUVO_v1_1632	327.874	554.953	318.943	0.040059	0.0119858	0.0536222	0.0264958	metK methionine adenosyltransferase
TAUVO_v1_1514	533.157	385.712	281.374	0.0400081	0.00647871	0.0473395	0.0326768	conserved protein of unknown function
TAUVO_v1_1660	541.998	384.547	273.522	0.0400022	0.00690029	0.0478107	0.0321938	Putative phopsphoesterase or exonuclease
TAUVO_v1_1971	422.784	429.214	344.412	0.0398803	0.00429623	0.044742	0.0350187	qrcC Menaquinone reductase, iron-sulfur cluster-binding subunit
TAUVO_v1_1366	440.159	338.159	413.405	0.0397241	0.00396107	0.0442065	0.0352417	protein of unknown function
TAUVO_v1_1498	460.802	441.327	285.744	0.0395958	0.00800117	0.0486499	0.0305416	psd Phosphatidylserine decarboxylase proenzyme
TAUVO_v1_1500	483.024	343.36	357.156	0.0394513	0.00264657	0.0424462	0.0364564	leuA 2-isopropylmalate synthase
TAUVO_v1_0436	265.77	478.551	433.262	0.0392528	0.00430318	0.0441223	0.0343833	norV fragment of anaerobic nitric oxide reductase flavorubredoxin (part 2)
TAUVO_v1_0700	243.421	462.855	470.316	0.0392197	0.00431096	0.044098	0.0343414	protein of unknown function
TAUVO_v1_1044	378.019	403.863	393.083	0.0391655	0.000667475	0.0399208	0.0384102	Ferritin
TAUVO_v1_1927	513.889	350.648	304.834	0.038979	0.00425217	0.0437908	0.0341673	conserved protein of unknown function
TAUVO_v1_0478	833.042	179.999	143.708	0.0385583	0.0130439	0.0533188	0.0237978	rpsT 30S ribosomal protein S20
TAUVO_v1_1190	281.213	475.536	398.641	0.038513	0.00487658	0.0440313	0.0329946	Phosphate-specific transport system accessory protein PhoU
TAUVO_v1_0205	384.633	445.38	324.533	0.0384849	0.00604238	0.0453225	0.0316473	Aminomethyltransferase (glycine cleavage system T protein)
TAUVO_v1_0492	565.278	265.713	323.342	0.0384778	0.00595426	0.0452157	0.0317399	infC translation initiation factor IF-3
TAUVO_v1_1896	516.736	309.021	318.3	0.0381352	0.00393564	0.0425888	0.0336816	bioB Biotin synthase
TAUVO_v1_1928	469.276	357.877	311.12	0.0379424	0.00349192	0.0418939	0.0339909	CopG family transcriptional regulator
TAUVO_v1_1976	358.612	427.039	351.25	0.0378967	0.00383474	0.0422361	0.0335572	ung uracil-DNA glycosylase
TAUVO_v1_1061	543.83	308.57	275.718	0.0376039	0.00511463	0.0433917	0.0318162	Aconitate hydratase, aco2
TAUVO_v1_0193	247.166	495.916	380.193	0.0374425	0.00685382	0.0451983	0.0296867	Flagellar cap protein
TAUVO_v1_1816	273.073	472.033	363.34	0.0369482	0.00610582	0.0438576	0.0300388	flgA Flagella basal body P-ring formation protein FlgA
TAUVO_v1_0490	400.236	371.908	331.284	0.0367809	0.00223652	0.0393118	0.0342501	ahcY Adenosylhomocysteinase
TAUVO_v1_0005	407.466	394.097	292.882	0.0364815	0.00520837	0.0423754	0.0305877	hupA DNA-binding protein HU-alpha
TAUVO_v1_1106	364.495	416.004	310.363	0.0363621	0.00528209	0.0423393	0.0303848	ppiB peptidyl-prolyl cis-trans isomerase B
TAUVO_v1_0996	460.218	310.378	315.764	0.036212	0.00284463	0.039431	0.032993	Nucleoside triphosphate pyrophosphatase
TAUVO_v1_2040	323.163	445.564	306.617	0.0358448	0.00702161	0.0437905	0.0278991	rplS 50S ribosomal subunit protein L19
TAUVO_v1_1555	344.453	431.586	296.92	0.0357653	0.00674406	0.0433969	0.0281337	gyrA DNA gyrase subunit A
TAUVO_v1_1649	487.924	301.713	282.625	0.0357421	0.00388633	0.0401399	0.0313443	glnP L-glutamine ABC transporter membrane subunit
TAUVO_v1_0738	480.437	335.883	252.692	0.0356337	0.00548964	0.0418458	0.0294216	Phage tail protein
TAUVO_v1_0570	289.648	446.907	329.042	0.0355199	0.0061896	0.0425241	0.0285157	fabF beta-ketoacyl- synthase II
TAUVO_v1_1633	406.849	427.963	220.893	0.0351902	0.0104743	0.047043	0.0233374	panC Pantothenate synthetase
TAUVO_v1_0587	472.524	315.755	266.81	0.0351696	0.00426087	0.0399912	0.030348	ackA Acetate kinase
TAUVO_v1_0833	478.926	326.131	245.354	0.0350137	0.00548947	0.0412256	0.0288018	hypA Hydrogenase maturation factor HypA
TAUVO_v1_1618	324.562	319.479	402.817	0.0348952	0.00422596	0.0396774	0.0301131	ihfA Integration host factor subunit alpha
TAUVO_v1_1158	299.265	453.779	291.642	0.0348229	0.00822916	0.044135	0.0255107	tadA tRNA-specific adenosine deaminase
TAUVO_v1_1115	380.524	374.146	289.476	0.0348049	0.00433605	0.0397116	0.0298982	relA GTP pyrophosphokinase
TAUVO_v1_0894	214.211	462.855	366.454	0.034784	0.00617359	0.0417701	0.0277979	protein of unknown function
TAUVO_v1_0887	457.157	327.385	257.622	0.0347388	0.00471256	0.0400716	0.029406	aspS Aspartate--tRNA(Asp/Asn) ligase
TAUVO_v1_0886	342.488	345.347	350.914	0.034625	0.000298772	0.0349631	0.0342869	def Peptide deformylase
TAUVO_v1_1569	293.439	377.787	365.421	0.0345549	0.00162639	0.0363953	0.0327145	folD Methylenetetrahydrofolate dehydrogenase / Methenyltetrahydrofolate cyclohydrolase
TAUVO_v1_0829	306.99	481.526	247.14	0.0345219	0.0117711	0.0478422	0.0212016	mbhJ putative membrane-bound hydrogenase subunit mbhJ
TAUVO_v1_0371	422.784	380.176	232.064	0.0345008	0.00773847	0.0432577	0.0257439	rnfG Ion-translocating oxidoreductase complex subunit G
TAUVO_v1_2049	387.128	367.124	279.191	0.0344481	0.00456575	0.0396147	0.0292815	purE N5-carboxyaminoimidazole ribonucleotide mutase
TAUVO_v1_1064	308.046	375.472	348.141	0.0343887	0.00171403	0.0363283	0.0324491	adk Adenylate kinase
TAUVO_v1_0204	235.632	438.169	353.521	0.0342441	0.00523643	0.0401696	0.0283185	gcvH glycine cleavage system H protein
TAUVO_v1_0662	385.826	329.023	310.607	0.0341819	0.00156898	0.0359573	0.0324064	mreB dynamic cytoskeletal protein MreB
TAUVO_v1_0374	407.278	384.464	233.699	0.0341814	0.00777151	0.0429757	0.0253871	rnfB Ion-translocating oxidoreductase complex subunit B
TAUVO_v1_1452	382.519	350.202	290.837	0.0341186	0.00319912	0.0377387	0.0304985	Carbohydrate kinase family protein
TAUVO_v1_1107	444.23	292.153	284.867	0.0340416	0.0030189	0.0374579	0.0306254	clpB ClpB chaperone
TAUVO_v1_1314	304.418	425.984	282.58	0.0337661	0.0072341	0.0419522	0.0255799	purB Adenylosuccinate lyase
TAUVO_v1_0635	265.638	434.692	312.222	0.0337517	0.00646549	0.0410681	0.0264353	protein of unknown function
TAUVO_v1_0025	323.358	379.175	296.854	0.0333129	0.00412571	0.0379816	0.0286442	Pyruvate kinase, pyk
TAUVO_v1_1508	399.15	368.942	230.959	0.0333017	0.00715845	0.0414023	0.0252012	pyrB Aspartate carbamoyltransferase
TAUVO_v1_1907	411.944	286.503	296.656	0.0331701	0.00237139	0.0358536	0.0304866	Pyruvate ferredoxin oxidoreductase por
TAUVO_v1_0438	276.997	323.644	393.338	0.0331326	0.00382137	0.0374569	0.0288083	Cytochrome d ubiquinol oxidase subunit II
TAUVO_v1_0636	354.867	362.477	272.698	0.0330014	0.0045459	0.0381456	0.0278572	protein of unknown function
TAUVO_v1_1071	346.407	366.831	275.105	0.0329448	0.00461239	0.0381642	0.0277254	tsf Elongation factor Ts
TAUVO_v1_0294	228.467	429.154	320.031	0.0325884	0.00613824	0.0395345	0.0256424	Translation initiation factor IF-2
TAUVO_v1_0240	302.689	392.42	281.167	0.0325425	0.00560125	0.038881	0.0262041	ABC-type tungstate transport system, permease protein
TAUVO_v1_2050	331.576	371.293	271.97	0.0324946	0.00496985	0.0381186	0.0268707	purD Phosphoribosylamine--glycine ligase
TAUVO_v1_0737	502.056	262.986	208.213	0.0324418	0.00581346	0.0390204	0.0258633	Phage tail protein
TAUVO_v1_0902	223.136	496.751	253.121	0.0324336	0.0125269	0.0466091	0.0182581	fur Ferric uptake regulation protein
TAUVO_v1_1313	311.038	288.31	370.156	0.0323168	0.00410724	0.0369646	0.027669	pyrE Orotate phosphoribosyltransferase
TAUVO_v1_1317	482.123	294.894	191.079	0.0322698	0.00693711	0.0401199	0.0244198	YedE-related selenium metabolism membrane protein
TAUVO_v1_1466	431.876	278.708	257.283	0.0322623	0.00333086	0.0360315	0.028493	Peptidase_M78 domain-containing protein
TAUVO_v1_1378	262.11	368.685	333.065	0.0321287	0.00246781	0.0349213	0.0293361	flgL Flagellar hook-associated protein 3
TAUVO_v1_1476	336.179	321.144	306.249	0.0321191	0.000861296	0.0330937	0.0311444	protein of unknown function
TAUVO_v1_1654	315.016	408.401	236.532	0.0319983	0.00859464	0.0417241	0.0222726	Peptidase M24
TAUVO_v1_0941	366.413	329.978	263.006	0.0319799	0.00360887	0.0360637	0.0278961	acrB multidrug efflux pump RND permease AcrB
TAUVO_v1_1973	429.432	356.602	172.856	0.031963	0.00971873	0.0429608	0.0209652	qrcA Menaquinone reductase, multiheme cytochrome c subunit
TAUVO_v1_1858	194.031	542.233	222.591	0.0319618	0.0163882	0.0505068	0.0134169	Flagellar synthesis regulator FleN
TAUVO_v1_1817	197.055	417.438	340.606	0.0318366	0.00519822	0.037719	0.0259543	flgH Flagellar L-ring protein
TAUVO_v1_1410	281.856	374.112	295.789	0.0317252	0.00404725	0.0363051	0.0271453	DNA uridine endonuclease
TAUVO_v1_1890	371.351	315.327	251.751	0.0312809	0.00360011	0.0353548	0.027207	Transcriptional regulator
TAUVO_v1_2007	437.788	310.916	184.416	0.031104	0.0073071	0.0393728	0.0228352	lysU lysine--tRNA ligase/Ap4A synthetase/Ap3A synthetase
TAUVO_v1_1658	371.696	322.621	228.712	0.0307676	0.00504602	0.0364778	0.0250575	putative Diguanylate cyclase
TAUVO_v1_0437	274.936	313.391	334.409	0.0307579	0.00141149	0.0323551	0.0291606	cydA Cytochrome bd ubiquinol oxidase subunit 1
TAUVO_v1_0149	336.059	406.013	170.18	0.0304084	0.0118277	0.0437927	0.0170241	rlpA Endolytic peptidoglycan transglycosylase RlpA
TAUVO_v1_1347	371.464	249.71	286.584	0.0302586	0.00271161	0.0333271	0.0271901	conserved protein of unknown function
TAUVO_v1_0055	480.601	178.021	248.725	0.0302449	0.00624067	0.0373069	0.0231829	protein of unknown function
TAUVO_v1_0433	303.845	350.15	249.705	0.0301233	0.00502284	0.0358072	0.0244394	serS serine--tRNA ligase
TAUVO_v1_1297	222.331	406.599	272.37	0.0300433	0.00708005	0.0380552	0.0220315	CheW-like domain-containing protein
TAUVO_v1_0180	269.396	338.674	289.168	0.0299079	0.00261944	0.0328721	0.0269438	glpX Fructose-1,6-bisphosphatase class 2
TAUVO_v1_1566	362.027	308.963	222.71	0.02979	0.00469318	0.0351009	0.0244792	thiL Thiamine-monophosphate kinase
TAUVO_v1_1242	280.674	339.621	271.146	0.0297147	0.00345659	0.0336262	0.0258032	purF Amidophosphoribosyltransferase
TAUVO_v1_1941	305.6	266.225	313.384	0.029507	0.00237745	0.0321973	0.0268166	ychF redox-responsive ATPase YchF
TAUVO_v1_0497	203.733	352.172	328.028	0.0294644	0.00288872	0.0327333	0.0261955	conserved protein of unknown function
TAUVO_v1_0011	245.773	365.216	270.753	0.0293914	0.00492331	0.0349627	0.0238202	ftsA cell division protein FtsA
TAUVO_v1_1622	389.947	239.666	251.139	0.0293584	0.00284029	0.0325725	0.0261443	kdsC 3-deoxy-D-manno-octulosonate 8-phosphate phosphatase KdsC
TAUVO_v1_0579	434.829	274.724	168.887	0.0292813	0.00669408	0.0368564	0.0217063	purM phosphoribosylformylglycinamide cyclo-ligase
TAUVO_v1_1714	239.701	402.556	230.622	0.029096	0.00872308	0.0389671	0.0192249	Uncharacterized transporter HI_0883
TAUVO_v1_1250	330.357	305.564	230.959	0.028896	0.00391703	0.0333286	0.0244635	ispH 4-hydroxy-3-methylbut-2-enyl diphosphate reductase
TAUVO_v1_0394	316.88	383.43	165.816	0.0288709	0.010911	0.0412179	0.0165239	folK 2-amino-4-hydroxy-6-hydroxymethyldihydropteridine pyrophosphokinase
TAUVO_v1_1507	267.17	297.623	301.117	0.0288636	0.000643845	0.0295922	0.0281351	pyrC Dihydroorotase
TAUVO_v1_1940	339.289	266.828	258.378	0.0288165	0.00153511	0.0305537	0.0270794	gtaB UTP--glucose-1-phosphate uridylyltransferase
TAUVO_v1_1430	297.515	344.195	222.672	0.0288127	0.00608218	0.0356953	0.0219301	Pyridine nucleotide-disulfide oxidoreductase
TAUVO_v1_0165	409.842	275.509	175.968	0.0287106	0.00610934	0.035624	0.0217973	conserved protein of unknown function
TAUVO_v1_0194	163.18	329.084	367.231	0.0286498	0.00403865	0.03322	0.0240797	fliS Flagellar export chaperone FliS
TAUVO_v1_0363	316.11	241.07	299.391	0.0285524	0.00304677	0.0320001	0.0251046	ykwC Uncharacterized oxidoreductase YkwC
TAUVO_v1_1291	315.016	301.065	238.971	0.0285017	0.00322322	0.0321491	0.0248543	valS Valine--tRNA ligase
TAUVO_v1_1516	365.915	316.259	168.082	0.0283419	0.00778218	0.0371482	0.0195355	conserved protein of unknown function
TAUVO_v1_0846	380.964	232.055	236.592	0.0283204	0.00283121	0.0315242	0.0251165	yebC putative transcriptional regulator YebC
TAUVO_v1_0974	228.207	433.926	183.717	0.028195	0.0126063	0.0424604	0.0139297	pyrR Pyrimidine operon regulatory protein / Uracil phosphoribosyltransferase
TAUVO_v1_2042	220.08	348.726	275.604	0.028147	0.00406299	0.0327447	0.0235493	16S rRNA processing protein RimM
TAUVO_v1_0372	340.576	334.961	160.726	0.0278754	0.00889267	0.0379384	0.0178124	rsxE SoxR reducing system protein RsxE
TAUVO_v1_0070	342.362	228.416	265.463	0.0278747	0.00260834	0.0308263	0.0249231	pnp polynucleotide phosphorylase
TAUVO_v1_1060	373.923	262.507	197.223	0.0277885	0.00428267	0.0326347	0.0229422	Peptidyl-prolyl cis-trans isomerase ppiD
TAUVO_v1_1562	259.126	306.911	266.554	0.027753	0.0020866	0.0301142	0.0253918	efp Elongation factor P
TAUVO_v1_0863	382.519	284.479	164.715	0.0277238	0.00671532	0.0353229	0.0201247	Quinolinate phosphoribosyltransferase (decarboxylating)
TAUVO_v1_0084	221.715	353.774	247.14	0.027421	0.00554287	0.0336933	0.0211486	conserved exported protein of unknown function
TAUVO_v1_0384	456.898	208.162	153.972	0.0273011	0.00595987	0.0340453	0.0205569	Prephenate dehydrogenase/arogenate dehydrogenase family protein
TAUVO_v1_1895	411.944	203.453	201.349	0.0272248	0.00403403	0.0317898	0.0226599	rfbC dTDP-4-dehydrorhamnose 3,5-epimerase
TAUVO_v1_0203	211.075	350.963	252.459	0.0271499	0.00522497	0.0330625	0.0212373	gcvPA putative glycine dehydrogenase (decarboxylating) subunit 1
TAUVO_v1_1362	261.871	333.844	216.088	0.0270601	0.00589316	0.0337289	0.0203914	N-carbamoyl-L-amino acid hydrolase
TAUVO_v1_0060	161.954	332.832	312.912	0.0269233	0.00325311	0.0306045	0.023242	Amino acid ABC transporter substrate-binding protein
TAUVO_v1_0639	217.373	290.352	298.286	0.026867	0.00153305	0.0286018	0.0251322	mrp Iron-sulfur cluster carrier protein
TAUVO_v1_0216	285.226	293.477	224.934	0.0267879	0.00346355	0.0307073	0.0228685	gltX Glutamate--tRNA ligase
TAUVO_v1_0505	358.155	235.85	205.95	0.0266652	0.00303517	0.0300998	0.0232305	ribE 6,7-dimethyl-8-ribityllumazine synthase
TAUVO_v1_0469	285.815	316.371	193.763	0.0265316	0.00615888	0.0335011	0.0195622	conserved protein of unknown function
TAUVO_v1_0047	211.752	283.38	299.696	0.0264943	0.00173875	0.0284619	0.0245267	pgk phosphoglycerate kinase
TAUVO_v1_0364	274.259	259.914	258.557	0.0264243	0.000296973	0.0267604	0.0260883	4Fe-4S ferredoxin
TAUVO_v1_0373	350.476	266.566	174.932	0.0263991	0.00521774	0.0323035	0.0204947	rsxA SoxR reducing system protein RsxA
TAUVO_v1_1884	376.753	182.196	232.893	0.0263947	0.00412671	0.0310645	0.0217249	grpE Protein GrpE
TAUVO_v1_0912	291.875	259.579	240.08	0.0263845	0.00126698	0.0278182	0.0249507	rex Redox-sensing transcriptional repressor Rex
TAUVO_v1_0714	292.755	300.341	195.442	0.0262846	0.00531554	0.0322997	0.0202695	Baseplate_J domain-containing protein
TAUVO_v1_0834	253.11	376.117	155.504	0.0261577	0.0110334	0.0386431	0.0136723	cooF Iron-sulfur protein
TAUVO_v1_0770	358.423	273.339	152.76	0.0261508	0.00664648	0.033672	0.0186296	cheY chemotaxis protein CheY
TAUVO_v1_1972	302.757	294.523	186.757	0.0261346	0.00551936	0.0323803	0.0198888	Molybdopterin oxidoreductase
TAUVO_v1_0942	262.759	324.431	191.386	0.0259525	0.00665289	0.033481	0.0184241	acrA multidrug efflux pump membrane fusion lipoprotein AcrA
TAUVO_v1_1560	424.503	235.19	118.296	0.025933	0.00754294	0.0344686	0.0173973	rpoZ DNA-directed RNA polymerase subunit omega
TAUVO_v1_1382	129.668	500.585	143.534	0.0257929	0.0182325	0.0464249	0.00516087	flgI flagellar P-ring protein
TAUVO_v1_0368	285.483	371.532	114.913	0.0257309	0.0128567	0.0402796	0.0111822	MULTIHEME_CYTC domain-containing protein
TAUVO_v1_1431	239.074	358.161	173.219	0.0256818	0.0092613	0.036162	0.0152017	exported protein of unknown function
TAUVO_v1_1661	183.4	338.159	247.305	0.0256288	0.00500632	0.031294	0.0199636	dapA 4-hydroxy-tetrahydrodipicolinate synthase
TAUVO_v1_0547	291.151	272.267	203.65	0.0255689	0.00358035	0.0296205	0.0215174	ettA energy-dependent translational throttle protein EttA
TAUVO_v1_1581	165.871	361.819	238.453	0.0255381	0.00668763	0.0331059	0.0179703	MgtE_N domain-containing protein
TAUVO_v1_1411	222.606	289.513	253.451	0.025519	0.00203371	0.0278204	0.0232177	murA UDP-N-acetylglucosamine 1-carboxyvinyltransferase
TAUVO_v1_1017	368.704	240.308	153.277	0.0254096	0.00546641	0.0315955	0.0192238	tRNA nucleotidyltransferase
TAUVO_v1_1885	317.088	203.006	241.088	0.0253728	0.00264027	0.0283605	0.022385	fliI flagellum-specific ATP synthase FliI
TAUVO_v1_1887	241.228	391.504	122.993	0.0251908	0.0134291	0.0403873	0.0099944	Flagellar motor switch protein FliG
TAUVO_v1_0326	131.687	392.035	229.697	0.025114	0.00881905	0.0350937	0.0151343	putative enzyme
TAUVO_v1_0549	535.527	148.114	68.9796	0.0250873	0.00912022	0.0354078	0.0147668	Sigma-54-dependent Fis family transcriptional regulator
TAUVO_v1_0360	246.408	267.396	234.737	0.0249514	0.00163539	0.026802	0.0231007	fliM Flagellar motor switch protein FliM
TAUVO_v1_1859	116.419	419.252	210.875	0.0248849	0.0110981	0.0374435	0.0123262	ihfB Integration host factor subunit beta
TAUVO_v1_1942	252.607	276.548	216.917	0.0248691	0.00298371	0.0282455	0.0214927	ahbB Siroheme decarboxylase beta subunit
TAUVO_v1_1678	366.799	348.726	29.529	0.0248351	0.016322	0.0433053	0.00636503	infA translation initiation factor IF-1
TAUVO_v1_0151	152.463	343.16	249.315	0.0248313	0.00544734	0.0309955	0.018667	Putative L(+)-tartrate dehydratase subunit alpha, fumA
TAUVO_v1_0249	239.665	380.95	123.083	0.0247899	0.0128956	0.0393826	0.0101972	conserved protein of unknown function
TAUVO_v1_1804	401.645	192.856	148.198	0.0247567	0.00497687	0.0303885	0.0191248	rpsP 30S ribosomal subunit protein S16
TAUVO_v1_1621	209.035	335.527	196.329	0.0246963	0.00704548	0.0326691	0.0167236	kdsA 2-dehydro-3-deoxyphosphooctonate aldolase
TAUVO_v1_0008	243.421	252.132	244.956	0.0246837	0.000372107	0.0251047	0.0242626	sudA Sulfide dehydrogenase subunit alpha
TAUVO_v1_0088	231.291	315.233	193.361	0.0246628	0.00610969	0.0315766	0.0177491	putative enzyme
TAUVO_v1_0582	197.678	271.811	267.643	0.0245711	0.00140216	0.0261577	0.0229844	Tim44 domain-containing protein
TAUVO_v1_0858	268.251	296.486	170.8	0.0245179	0.00631948	0.0316691	0.0173667	argS Arginine--tRNA ligase
TAUVO_v1_0369	252.482	334.986	144.421	0.0243963	0.00953143	0.0351821	0.0136105	Electron transport complex protein RnfC
TAUVO_v1_1729	159.211	333.589	238.865	0.0243888	0.00532979	0.0304201	0.0183576	conserved protein of unknown function
TAUVO_v1_0995	276.997	262.208	191.138	0.0243448	0.00368312	0.0285126	0.0201769	Nitroreductase domain-containing protein
TAUVO_v1_1520	215.734	354.636	158.351	0.0242907	0.00984556	0.035432	0.0131494	component of an iron-sulfur oxidase for L-lactate utilization, lutC
TAUVO_v1_0994	202.851	251.297	273.534	0.0242561	0.00159695	0.0260632	0.022449	thiM Hydroxyethylthiazole kinase
TAUVO_v1_1992	279.34	228.382	218.803	0.0242175	0.00117491	0.025547	0.022888	infB Translation initiation factor IF-2
TAUVO_v1_1554	255.171	286.42	184.081	0.024189	0.0051313	0.0299957	0.0183824	gyrB DNA gyrase subunit B
TAUVO_v1_1795	267.763	278.119	178.689	0.0241524	0.00502887	0.0298431	0.0184617	Methyltransf_21 domain-containing protein
TAUVO_v1_0772	390.896	180.187	149.477	0.0240186	0.00461362	0.0292394	0.0187978	fleN Antiactivator FleN
TAUVO_v1_2032	281.476	228.724	209.17	0.023979	0.00155049	0.0257336	0.0222245	Aminotransferase
TAUVO_v1_1955	273.107	220.651	224.643	0.0239467	0.000991393	0.0250686	0.0228248	bioA Adenosylmethionine-8-amino-7-oxononanoate aminotransferase
TAUVO_v1_1180	191.26	275.509	250.205	0.0238991	0.00187063	0.0260159	0.0217823	Chemotaxis protein CheW
TAUVO_v1_0588	126.502	255.117	335.223	0.0238948	0.00515551	0.0297288	0.0180607	Flagellar hook protein FlgE
TAUVO_v1_1578	78.7539	328.99	309.077	0.023894	0.00473015	0.0292467	0.0185414	Dinitrogenase iron-molybdenum cofactor biosynthesis protein
TAUVO_v1_0809	109.291	451.31	153.972	0.0238191	0.0153255	0.0411615	0.00647672	Flagellar basal-body rod protein FlgC
TAUVO_v1_1166	208.986	263.413	241.849	0.0238083	0.00136676	0.0253549	0.0222617	trpB tryptophan synthase subunit beta
TAUVO_v1_1257	233.968	187.239	292.996	0.0238068	0.00528918	0.029792	0.0178215	Stress responsive protein
TAUVO_v1_1449	286.889	242.448	184.767	0.0238035	0.0032104	0.0274364	0.0201706	conserved protein of unknown function
TAUVO_v1_1381	227.48	304.474	181.224	0.0237726	0.00616957	0.0307541	0.0167911	protein of unknown function
TAUVO_v1_0916	267.249	263.558	182.048	0.0237618	0.00416428	0.0284742	0.0190495	rny Ribonuclease Y
TAUVO_v1_1624	261.233	232.055	219.066	0.0237451	0.000944999	0.0248145	0.0226758	conserved protein of unknown function
TAUVO_v1_1512	369.079	177.219	166.041	0.0237446	0.0038408	0.0280909	0.0193984	conserved membrane protein of unknown function
TAUVO_v1_0293	173.591	312.571	225.344	0.0237168	0.00473179	0.0290714	0.0183623	protein of unknown function
TAUVO_v1_1280	215.244	243.086	252.99	0.0237107	0.00080222	0.0246184	0.0228029	pyrD Dihydroorotate dehydrogenase B (NAD(+)), catalytic subunit
TAUVO_v1_1651	274.629	227.471	207.271	0.0236457	0.0014948	0.0253372	0.0219542	conserved protein of unknown function
TAUVO_v1_1641	238.419	274.754	194.399	0.0235857	0.00401843	0.028133	0.0190385	NADP-dependent malic enzyme, meB
TAUVO_v1_1905	292.866	216.963	193.668	0.0234499	0.0020483	0.0257678	0.0211321	conserved protein of unknown function
TAUVO_v1_0862	335.658	219.779	147.392	0.0234276	0.00465454	0.0286948	0.0181605	nadA Quinolinate synthase A
TAUVO_v1_0231	330.357	225.416	146.974	0.0234249	0.00480421	0.0288614	0.0179884	EVE domain-containing protein
TAUVO_v1_0430	214.211	236.57	251.488	0.023409	0.000941108	0.0244739	0.022344	Rick_17kDa_Anti domain-containing protein
TAUVO_v1_1653	220.171	256.928	224.692	0.023393	0.00166	0.0252715	0.0215146	FAD-binding oxidoreductase
TAUVO_v1_1553	260.717	269.999	170.18	0.0233632	0.0050518	0.0290798	0.0176465	DNA polymerase III beta subunit
TAUVO_v1_1637	283.211	215.109	202.089	0.023347	0.0015766	0.0251311	0.0215629	TPR_REGION domain-containing protein
TAUVO_v1_1188	190.919	264.017	243.995	0.0232977	0.00157361	0.0250784	0.021517	Phosphate regulon sensor protein PhoR
TAUVO_v1_1600	240.569	221.483	235.77	0.0232607	0.000750411	0.0241099	0.0224116	pepA putative cytosol aminopeptidase
TAUVO_v1_1948	300.858	242.695	153.396	0.0232316	0.00488375	0.0287581	0.0177051	livG branched chain amino acid/phenylalanine ABC transporter ATP binding subunit LivG
TAUVO_v1_0910	311.094	195.257	187.834	0.0231395	0.00233047	0.0257767	0.0205023	atpB ATP synthase subunit a
TAUVO_v1_0925	192.316	251.459	250.099	0.0231291	0.00112717	0.0244046	0.0218536	fliN Flagellar motor switch protein FliN
TAUVO_v1_0171	202.602	334.442	156.491	0.0231178	0.00893568	0.0332295	0.0130062	cysS Cysteine--tRNA ligase
TAUVO_v1_1970	212.408	267.032	209.861	0.0229767	0.0029021	0.0262607	0.0196927	qrcD Menaquinone reductase, integral membrane subunit
TAUVO_v1_0769	291.291	225.94	171.367	0.0229533	0.00325946	0.0266417	0.0192648	Flagellar protein FliL
TAUVO_v1_0713	351.165	202.341	134.284	0.0229263	0.00489517	0.0284657	0.0173869	conserved protein of unknown function
TAUVO_v1_1243	223.336	268.442	192.362	0.0228047	0.00380643	0.0271121	0.0184973	carB carbamoyl phosphate synthetase subunit beta
TAUVO_v1_0080	71.839	393.238	218.19	0.0227756	0.0098419	0.0339127	0.0116384	conserved protein of unknown function
TAUVO_v1_1511	229.764	262.233	188.527	0.0226842	0.00368627	0.0268556	0.0185127	lpxC UDP-3-O-acyl-N-acetylglucosamine deacetylase
TAUVO_v1_1503	197.299	240.563	238.252	0.0225371	0.000818563	0.0234634	0.0216108	Methyl-accepting transducer domain-containing protein
TAUVO_v1_0715	292.106	224.414	156.772	0.0224431	0.00390581	0.0268629	0.0180232	Putative lysozyme
TAUVO_v1_1547	373.623	197.341	100.261	0.0223742	0.00650244	0.0297324	0.015016	protein of unknown function
TAUVO_v1_1156	243.421	229.515	191.511	0.0221482	0.00200294	0.0244148	0.0198817	conserved protein of unknown function
TAUVO_v1_0170	230.525	275.874	157.031	0.0221143	0.00594828	0.0288454	0.0153832	ssb Single-stranded DNA-binding protein
TAUVO_v1_1233	247.512	233.372	181.144	0.0220676	0.00272389	0.02515	0.0189852	Preprotein translocase subunit YajC (TC 3.A.5.1.1)
TAUVO_v1_0917	166.055	310.962	183.812	0.0220276	0.00654734	0.0294366	0.0146186	hisI Phosphoribosyl-AMP cyclohydrolase
TAUVO_v1_1635	182.307	308.57	169.697	0.0220191	0.00702922	0.0299735	0.0140648	conserved protein of unknown function
TAUVO_v1_0086	217.558	250.713	185.248	0.021784	0.00327326	0.025488	0.0180799	conserved membrane protein of unknown function
TAUVO_v1_0888	276.111	197.943	175.757	0.0216604	0.00204486	0.0239744	0.0193464	hisS Histidine--tRNA ligase
TAUVO_v1_1864	154.331	246.767	245.38	0.0215492	0.00176695	0.0235487	0.0195497	lpxD UDP-3-O-acylglucosamine N-acyltransferase
TAUVO_v1_0048	240.867	208.181	197.14	0.0215396	0.000919439	0.02258	0.0204991	tktA transketolase 1
TAUVO_v1_1790	222.898	241.225	180.593	0.0214905	0.00304034	0.024931	0.01805	ileS isoleucine--tRNA ligase
TAUVO_v1_0871	158.128	294.599	190.95	0.0214559	0.00543245	0.0276033	0.0153085	pomA Chemotaxis protein PomA
TAUVO_v1_0569	231.163	244.192	162.834	0.021273	0.00410255	0.0259154	0.0166305	glyA serine hydroxymethyltransferase
TAUVO_v1_1636	248.637	203.876	184.767	0.0212427	0.0014162	0.0228453	0.0196401	conserved protein of unknown function
TAUVO_v1_0476	301.577	173.768	161.855	0.02124	0.00264232	0.0242301	0.0182499	glyQ glycine--tRNA ligase subunit alpha
TAUVO_v1_1894	255.013	194.168	186.966	0.0212049	0.00129147	0.0226663	0.0197435	rfbA dTDP-glucose pyrophosphorylase
TAUVO_v1_1369	311.353	173.421	150.392	0.0211722	0.00309804	0.0246779	0.0176664	conserved protein of unknown function
TAUVO_v1_0739	221.715	255.504	157.895	0.0211705	0.00488897	0.0267029	0.0156381	conserved protein of unknown function
TAUVO_v1_1617	238.77	230.936	164.76	0.0211489	0.00340122	0.0249977	0.0173	HIT family protein
TAUVO_v1_0152	217.947	287.042	125.326	0.0210105	0.00808893	0.030164	0.011857	conserved protein of unknown function
TAUVO_v1_0115	451.523	139.159	38.0402	0.0209574	0.00862236	0.0307145	0.0112003	thiG 1-deoxy-D-xylulose 5-phosphate:thiol sulfurtransferase
TAUVO_v1_0477	297.934	196.659	132.069	0.0208887	0.00412763	0.0255596	0.0162179	glyS Glycine--tRNA ligase beta subunit
TAUVO_v1_0861	274.369	194.686	157.478	0.0208844	0.00265308	0.0238867	0.0178822	L-aspartate oxidase
TAUVO_v1_1308	373.276	134.784	114.191	0.0207417	0.00489739	0.0262836	0.0151998	protein of unknown function
TAUVO_v1_1062	282.732	223.601	113.806	0.0206713	0.00591214	0.0273615	0.0139811	Sigma-54-dependent Fis family transcriptional regulator
TAUVO_v1_0807	196.392	241.501	177.385	0.0205093	0.00321564	0.0241481	0.0168704	Flagellar M-ring protein
TAUVO_v1_1301	137.635	201.868	275.328	0.0204944	0.00415525	0.0251965	0.0157923	Flg_hook domain-containing protein
TAUVO_v1_1727	219.079	217.401	176.368	0.0204283	0.00209564	0.0227997	0.0180569	Putative alpha helix protein
TAUVO_v1_1211	345.501	204.607	61.8097	0.0203973	0.00822616	0.0297061	0.0110885	Magnesium and cobalt efflux protein CorC
TAUVO_v1_0129	140.007	272.267	197.246	0.0203173	0.00417081	0.0250371	0.0155976	Glutamyl-tRNA amidotransferase
TAUVO_v1_0506	253.29	203.281	152.932	0.0203168	0.00290362	0.0236025	0.017031	nusB Transcription antitermination protein NusB
TAUVO_v1_0085	274.161	197.464	136.105	0.0202576	0.00369896	0.0244434	0.0160719	oleU putative dTDP-4,6-dihydroxy-2-methyloxan-3-one 4-ketoreductase
TAUVO_v1_2031	284.351	170.669	152.61	0.0202543	0.00252832	0.0231154	0.0173933	conserved protein of unknown function
TAUVO_v1_0531	189.903	257.142	160.524	0.0202523	0.00484457	0.0257345	0.0147702	Glutaredoxin domain-containing protein
TAUVO_v1_1943	233.112	194.217	180.057	0.0202462	0.00113319	0.0215285	0.0189639	hemL glutamate-1-semialdehyde aminotransferase
TAUVO_v1_0507	214.595	232.535	159.866	0.0202332	0.00365063	0.0243643	0.0161021	leuS Leucine--tRNA ligase
TAUVO_v1_0026	256.54	191.701	158.121	0.0202121	0.00229932	0.022814	0.0176102	HD family phosphohydrolase
TAUVO_v1_0132	224.604	200.469	180.816	0.0201963	0.00118015	0.0215318	0.0188609	rpoD RNA polymerase, sigma 70 (sigma D) factor
TAUVO_v1_0491	298.436	171.958	130.138	0.0200177	0.00352393	0.0240054	0.01603	thrS threonine--tRNA ligase
TAUVO_v1_1793	174.25	264.393	161.32	0.0199988	0.00520691	0.0258909	0.0141066	Uncharacterized transporter HI_0883
TAUVO_v1_0977	108.847	188.152	297.93	0.019831	0.00606611	0.0266954	0.0129665	Heme biosynthesis protein HemY
TAUVO_v1_0413	221.816	200.844	172.194	0.0198285	0.00158541	0.0216225	0.0180344	ppiB peptidyl-prolyl cis-trans isomerase B
TAUVO_v1_1174	255.405	182.768	155.867	0.0198014	0.002134	0.0222162	0.0173865	fbp fructose-1,6-bisphosphatase 1
TAUVO_v1_1599	285.868	203.151	103.562	0.0197527	0.00559452	0.0260835	0.0134219	PP-loop domain protein
TAUVO_v1_1074	155.841	208.162	228.107	0.019737	0.0015594	0.0215017	0.0179724	frr ribosome-recycling factor
TAUVO_v1_0918	143.285	252.842	194.654	0.0196927	0.0032958	0.0234222	0.0159631	hisG ATP phosphoribosyltransferase
TAUVO_v1_1259	199.953	215.398	174.969	0.0196773	0.00202354	0.0219672	0.0173875	cysK Cysteine synthase
TAUVO_v1_0736	365.132	126.233	97.9824	0.0196449	0.00507019	0.0253824	0.0139075	protein of unknown function
TAUVO_v1_0361	85.4564	243.464	259.897	0.0196272	0.00330281	0.0233647	0.0158897	htpX Protease HtpX homolog
TAUVO_v1_0712	246.002	220.796	121.872	0.0196223	0.00515072	0.0254509	0.0137938	protein of unknown function
TAUVO_v1_0959	195.924	206.968	184.016	0.0195636	0.00114762	0.0208622	0.0182649	hypC Hydrogenase maturation factor HypC
TAUVO_v1_1271	258.368	203.006	125.271	0.0195549	0.00428899	0.0244083	0.0147014	Sodium-dependent transporter
TAUVO_v1_0419	256.433	170.091	158.43	0.0194985	0.00186721	0.0216114	0.0173855	exported protein of unknown function
TAUVO_v1_1806	241.955	264.887	77.9138	0.0194918	0.00944674	0.0301818	0.00880185	conserved protein of unknown function
TAUVO_v1_1949	284.855	157.568	137.592	0.0193338	0.00282434	0.0225299	0.0161378	livF branched chain amino acid/phenylalanine ABC transporter ATP binding subunit LivF
TAUVO_v1_0832	189.181	247.359	140.584	0.0192374	0.00533957	0.0252797	0.0131951	cooH Carbon monoxide-induced hydrogenase
TAUVO_v1_1576	273.228	184.422	116.265	0.0191305	0.00414806	0.0238245	0.0144365	Octaprenyl-diphosphate synthase
TAUVO_v1_0768	127.506	220.407	225.826	0.0191247	0.00185986	0.0212293	0.01702	conserved protein of unknown function
TAUVO_v1_0810	77.6126	363.352	132.773	0.0191246	0.0119865	0.0326886	0.00556056	Flagellar basal body rod protein FlgB
TAUVO_v1_1304	39.9647	195.735	337.82	0.0191173	0.00833811	0.0285528	0.00968186	exported protein of unknown function
TAUVO_v1_1477	204.438	218.355	150.532	0.0191108	0.00341292	0.0229729	0.0152487	yidC Membrane protein insertase YidC
TAUVO_v1_1805	198.145	215.999	157.36	0.0190501	0.00294025	0.0223773	0.0157229	ffh signal recognition particle protein component
TAUVO_v1_1073	246.477	200.119	121.761	0.0189452	0.00424968	0.0237542	0.0141362	pyrH UMP kinase
TAUVO_v1_0836	250.568	213.734	102.837	0.0189046	0.00582235	0.0254932	0.012316	FMN-binding glutamate synthase family protein
TAUVO_v1_0787	273.41	168.669	124.408	0.0188829	0.00329531	0.0226119	0.0151539	mutS DNA mismatch repair protein MutS
TAUVO_v1_0828	229.278	193.446	141.73	0.0188151	0.00284532	0.0220349	0.0155953	Hydrogenase, CooK
TAUVO_v1_1951	263.601	171.872	128.443	0.0187972	0.00307921	0.0222817	0.0153128	HcyBio domain-containing protein
TAUVO_v1_1167	233.472	174.464	152.714	0.0186883	0.00172958	0.0206455	0.0167311	Alcohol dehydrogenase, adh
TAUVO_v1_0830	166.407	265.858	127.875	0.0186713	0.006924	0.0265066	0.0108361	Carbon monoxide-induced hydrogenase iron-sulfur protein CooX
TAUVO_v1_1098	214.688	183.836	160.831	0.0186452	0.00140979	0.0202405	0.0170498	rimO Ribosomal protein S12 methylthiotransferase RimO
TAUVO_v1_1993	352.32	121.804	85.09	0.0186405	0.0051293	0.0244448	0.0128361	conserved protein of unknown function
TAUVO_v1_1097	205.972	199.883	152.726	0.0186194	0.00242602	0.0213647	0.0158741	META domain-containing protein
TAUVO_v1_1906	207.461	188.872	161.448	0.0185927	0.00150549	0.0202963	0.0168891	Peptidase M16
TAUVO_v1_0195	251.552	198.09	108.006	0.0185883	0.0048869	0.0241183	0.0130582	gatB Aspartyl/glutamyl-tRNA(Asn/Gln) amidotransferase subunit B
TAUVO_v1_0993	171.958	237.089	148.322	0.018579	0.00445628	0.0236217	0.0135362	thiE Thiamine-phosphate synthase
TAUVO_v1_0295	203.079	216.692	136.24	0.0185337	0.00405511	0.0231225	0.0139449	Radical SAM protein
TAUVO_v1_1454	205.27	202.384	146.89	0.0184848	0.00283662	0.0216948	0.0152749	ade Adenine deaminase
TAUVO_v1_0167	106.854	251.709	194.815	0.0184459	0.00362093	0.0225434	0.0143485	ctpA Carboxy-terminal-processing protease
TAUVO_v1_0968	205.163	181.868	165.165	0.0184065	0.00103364	0.0195762	0.0172368	gpmI 2,3-bisphosphoglycerate-independent phosphoglycerate mutase
TAUVO_v1_0771	246.342	188.228	116.403	0.0183658	0.00402136	0.0229164	0.0138152	fliA RNA polymerase sigma factor FliA
TAUVO_v1_1109	269.502	137.754	143.474	0.0183577	0.00249688	0.0211832	0.0155322	cbpA Curved DNA-binding protein
TAUVO_v1_0357	173.372	221.993	155.08	0.0183482	0.00335833	0.0221485	0.0145478	Glutaredoxin domain-containing protein
TAUVO_v1_0473	264.458	185.033	100.747	0.0183413	0.00482014	0.0237958	0.0128868	ilvI acetolactate synthase/acetohydroxybutanoate synthase, catalytic subunit
TAUVO_v1_1588	258.805	172.065	116.195	0.0182355	0.00356008	0.0222641	0.0142069	Amino acid ABC transporter substrate-binding protein
TAUVO_v1_1939	213.736	162.495	169.677	0.0181969	0.000984818	0.0193114	0.0170825	glmM phosphoglucosamine mutase
TAUVO_v1_1688	200.422	163.985	180.71	0.0181706	0.000995586	0.0192972	0.017044	cuyA L-cysteate sulfo-lyase
TAUVO_v1_0181	168.405	203.773	172.856	0.0181678	0.00159261	0.01997	0.0163656	Malonyl CoA-acyl carrier protein transacylase
TAUVO_v1_0380	278.713	183.536	80.1343	0.0180794	0.00589235	0.0247473	0.0114116	zf-RING_7 domain-containing protein
TAUVO_v1_0825	212.994	157.791	171.469	0.0180751	0.00115499	0.0193821	0.0167681	aroL Shikimate kinase 2
TAUVO_v1_1318	308.958	108.791	124.362	0.0180704	0.00378336	0.0223516	0.0137891	Preprotein translocase subunit TatB
TAUVO_v1_2053	228.805	196.865	115.746	0.0180472	0.00428921	0.0229009	0.0131935	secA protein translocation ATPase
TAUVO_v1_0202	168.052	187.208	184.896	0.0180052	0.000365176	0.0184184	0.017592	gcvPB putative glycine dehydrogenase (decarboxylating) subunit 2
TAUVO_v1_0474	198.343	171.428	166.328	0.01787	0.000621747	0.0185735	0.0171664	ilvH acetolactate synthase/acetohydroxybutanoate synthase, regulatory subunit
TAUVO_v1_1908	196.36	195.428	143.708	0.0178498	0.0026369	0.0208338	0.0148659	protein of unknown function
TAUVO_v1_1201	156.539	238.548	139.286	0.0178124	0.00500208	0.0234728	0.012152	Cytochrome c heme lyase subunit CcmF
TAUVO_v1_0884	253.763	128.571	151.457	0.017793	0.00247013	0.0205882	0.0149978	conserved protein of unknown function
TAUVO_v1_2010	245.092	163.288	124.552	0.0177644	0.00274631	0.0208721	0.0146567	bamA Outer membrane protein assembly factor BamA
TAUVO_v1_1602	241.426	189.695	101.597	0.0177572	0.00477503	0.0231607	0.0123538	putative enzyme
TAUVO_v1_1603	188.376	213.208	129.987	0.017719	0.00417356	0.0224419	0.0129962	ruvA Holliday junction ATP-dependent DNA helicase RuvA
TAUVO_v1_0200	283.992	142.597	104.515	0.0177034	0.00362751	0.0218083	0.0135985	hemB Delta-aminolevulinic acid dehydratase
TAUVO_v1_1750	263.992	54.3257	212.525	0.0176948	0.0082995	0.0270865	0.008303	heterodisulfide reductase, subunit A/methylviologen reducing hydrogenase, subunit delta
TAUVO_v1_1305	30.9553	263.087	236.744	0.0176929	0.00441495	0.0226889	0.0126969	exported protein of unknown function
TAUVO_v1_0385	175.775	185.682	167.449	0.0176302	0.00091177	0.018662	0.0165984	aroA 3-phosphoshikimate 1-carboxyvinyltransferase
TAUVO_v1_1786	208.893	182.37	137.592	0.0176285	0.00242871	0.0203769	0.0148802	Phosphoribosylaminoimidazolecarboxamide formyltransferase
TAUVO_v1_1445	195.924	254.006	78.8639	0.0176265	0.00877546	0.0275568	0.0076961	Antitoxin
TAUVO_v1_0209	297.515	159.845	71.2065	0.0176189	0.00564877	0.0240111	0.0112267	protein of unknown function
TAUVO_v1_0004	173.74	200.217	152.209	0.0175389	0.00240086	0.0202557	0.014822	dapB 4-hydroxy-tetrahydrodipicolinate reductase
TAUVO_v1_0082	230.831	169.58	125.434	0.0175282	0.00272829	0.0206155	0.0144408	purN Phosphoribosylglycinamide formyltransferase
TAUVO_v1_1788	227.079	141.746	156.149	0.0174991	0.00166719	0.0193857	0.0156125	cpoB Cell division coordinator CpoB
TAUVO_v1_1176	242.931	185.08	95.6119	0.0174541	0.00488967	0.0229873	0.0119209	conserved protein of unknown function
TAUVO_v1_1450	236.262	172.436	114.121	0.0174273	0.0034211	0.0212986	0.013556	Inorganic triphosphatase
TAUVO_v1_0233	180.921	166.795	174.779	0.0174165	0.00044434	0.0179193	0.0169137	Molybdopterin synthase sulfur carrier subunit
TAUVO_v1_1168	162.281	245.453	114.313	0.0174016	0.00656577	0.0248314	0.0099717	conserved protein of unknown function
TAUVO_v1_1934	198.024	188.515	135.159	0.01739	0.00275721	0.02051	0.0142699	Lipid A biosynthesis lauroyl acyltransferase
TAUVO_v1_1282	174.921	178.319	167.9	0.0173713	0.000522149	0.0179622	0.0167805	IMP cyclohydrolase
TAUVO_v1_0805	189.807	185.532	144.617	0.0173319	0.00210041	0.0197087	0.0149551	NAD-dependent dehydratase
TAUVO_v1_0872	162.609	181.144	174.544	0.0172766	0.000441452	0.0177761	0.016777	Flagellar motor rotation protein MotB
TAUVO_v1_1221	208.309	178.79	131.014	0.0172704	0.00260056	0.0202132	0.0143276	der GTPase Der
TAUVO_v1_1488	284.855	164.133	68.7962	0.0172595	0.00576408	0.0237821	0.0107368	protein of unknown function
TAUVO_v1_0222	219.328	189.565	102.999	0.0170631	0.00455089	0.0222129	0.0119133	purC Phosphoribosylaminoimidazole-succinocarboxamide synthase
TAUVO_v1_0702	194.737	238.44	78.386	0.0170521	0.00803319	0.0261425	0.0079617	protein of unknown function
TAUVO_v1_0427	157.508	202.866	151.042	0.0170472	0.00261808	0.0200098	0.0140846	proS proline--tRNA ligase
TAUVO_v1_0970	216.437	179.94	114.501	0.0170293	0.00353268	0.0210269	0.0130317	paaK phenylacetate-CoA ligase
TAUVO_v1_0813	99.1716	261.903	149.695	0.0170257	0.0059739	0.0237858	0.0102656	Exopolyphosphatase
TAUVO_v1_1563	136.44	216.195	157.895	0.0170177	0.00307339	0.0204956	0.0135398	aroQ 3-dehydroquinate dehydratase
TAUVO_v1_0537	82.8134	238.585	188.894	0.0170097	0.0035386	0.0210141	0.0130054	conserved exported protein of unknown function
TAUVO_v1_1451	189.567	178.349	140.687	0.0169534	0.0019699	0.0191826	0.0147243	conserved protein of unknown function
TAUVO_v1_0558	206.729	178.676	122.838	0.0169414	0.00299246	0.0203277	0.0135551	purQ Phosphoribosylformylglycinamidine synthase subunit PurQ
TAUVO_v1_1585	204.542	235.713	67.3629	0.0169206	0.00847909	0.0265156	0.00732559	MarR family transcriptional regulator
TAUVO_v1_1564	188.204	189.775	127.408	0.0168463	0.00316999	0.0204335	0.0132591	engB putative GTP-binding protein EngB
TAUVO_v1_2052	235.915	142.731	123.449	0.0167365	0.00220121	0.0192274	0.0142456	cpsG phosphomannomutase
TAUVO_v1_1605	152.386	213.239	135.821	0.0167149	0.0038943	0.0211217	0.0123081	thyX Flavin-dependent thymidylate synthase
TAUVO_v1_0905	129.825	168.311	202.497	0.0166878	0.00201639	0.0189695	0.014406	conserved exported protein of unknown function
TAUVO_v1_0812	128.807	211.411	160.257	0.0166825	0.00278321	0.019832	0.013533	ppk Polyphosphate kinase
TAUVO_v1_1650	210.776	157.434	131.976	0.0166729	0.00179916	0.0187088	0.0146369	mutL DNA mismatch repair protein MutL
TAUVO_v1_1244	158.318	202.276	138.536	0.0166376	0.00319549	0.0202537	0.0130216	carA carbamoyl phosphate synthetase subunit alpha
TAUVO_v1_0923	257.24	121.272	117.665	0.0165392	0.00265755	0.0195465	0.0135319	Pyridoxal phosphate homeostasis protein
TAUVO_v1_1173	232.512	138.295	123.782	0.0164863	0.00208332	0.0188438	0.0141288	tsaD tRNA N6-adenosine threonylcarbamoyltransferase
TAUVO_v1_1647	186.465	165.459	141.106	0.0164343	0.00137495	0.0179902	0.0148784	conserved protein of unknown function
TAUVO_v1_1960	192.067	152.983	147.801	0.0164283	0.000842853	0.0173821	0.0154746	Sodium:proton antiporter
TAUVO_v1_2056	198.187	168.863	125.603	0.0164218	0.00237492	0.0191092	0.0137343	glmS Glutamine--fructose-6-phosphate aminotransferase
TAUVO_v1_0486	214.541	154.523	122.893	0.0163986	0.00215195	0.0188337	0.0139634	speA Biosynthetic arginine decarboxylase
TAUVO_v1_0530	112.506	220.407	158.501	0.0163805	0.00343131	0.0202633	0.0124976	conserved protein of unknown function
TAUVO_v1_0722	215.698	184.285	89.8172	0.0163267	0.00495996	0.0219394	0.010714	AAA domain-containing protein
TAUVO_v1_1379	120.125	200.95	168.456	0.0163177	0.00204553	0.0186324	0.014003	Flagellar hook-associated protein flgK
TAUVO_v1_1361	219.478	130.678	138.407	0.0162855	0.00167964	0.0181861	0.0143848	cobT Nicotinate-nucleotide--dimethylbenzimidazole phosphoribosyltransferase
TAUVO_v1_1353	243.421	136.468	108.575	0.0162822	0.00271268	0.0193518	0.0132125	dapL LL-diaminopimelate aminotransferase
TAUVO_v1_0710	158.355	219.815	110.099	0.0162756	0.00548727	0.022485	0.0100662	conserved protein of unknown function
TAUVO_v1_0637	139.876	187.099	160.867	0.0162614	0.0014667	0.0179211	0.0146017	protein of unknown function
TAUVO_v1_1446	182.566	219.155	85.7346	0.0162485	0.00669614	0.0238259	0.00867111	Putative mRNA interferase YoeB
TAUVO_v1_1226	138.114	178.416	170.369	0.01623	0.000805816	0.0171418	0.0153181	hisC, cmk Cytidylate kinase,Histidinol-phosphate aminotransferase
TAUVO_v1_0866	155.913	181.627	147.346	0.0161628	0.00172196	0.0181114	0.0142143	Radical SAM domain heme biosynthesis protein
TAUVO_v1_0735	270.041	129.352	85.1245	0.0161506	0.00383493	0.0204902	0.0118109	putative PhageMin_Tail domain-containing protein
TAUVO_v1_1568	178.113	169.337	136.219	0.0161223	0.00172617	0.0180757	0.014169	zraR DNA-binding transcriptional activator ZraR
TAUVO_v1_0822	164.777	140.721	175.292	0.0160264	0.00173342	0.0179879	0.0140648	Hydrolase Nlp/P60
TAUVO_v1_0967	139.098	130.241	209.962	0.0159767	0.0040305	0.0205376	0.0114158	conserved protein of unknown function
TAUVO_v1_0773	260.113	121.224	95.4629	0.0158933	0.00319221	0.0195056	0.012281	Flagella-associated GTP-binding protein
TAUVO_v1_1606	132.229	171.428	172.981	0.0158879	0.000773244	0.0167629	0.0150129	N-acetyltransferase domain-containing protein
TAUVO_v1_0826	147.936	179.005	148.868	0.0158603	0.00153796	0.0176006	0.0141199	Glycoside hydrolase
TAUVO_v1_1281	110.256	199.663	164.841	0.0158253	0.00222513	0.0183433	0.0133073	Phosphatidylglycerophosphatase A
TAUVO_v1_1565	144.933	186.854	142.93	0.0158239	0.00222954	0.0183468	0.0133009	DNA helicase
TAUVO_v1_1376	214.211	171.917	86.2246	0.0157451	0.00458726	0.0209361	0.0105541	4-vinyl reductase
TAUVO_v1_0745	256.001	115.614	100.261	0.0157292	0.00295108	0.0190687	0.0123898	Capsid protein
TAUVO_v1_1300	37.6248	249.313	184.262	0.0157067	0.00474	0.0210705	0.0103428	Basal-body rod modification protein FlgD
TAUVO_v1_1645	251.59	116.49	97.6536	0.0155245	0.00293639	0.0188473	0.0122016	selD Selenide, water dikinase
TAUVO_v1_0747	205.972	148.351	110.544	0.0154956	0.00239629	0.0182072	0.0127839	conserved protein of unknown function
TAUVO_v1_0119	151.96	149.454	162.409	0.0154608	0.000652254	0.0161989	0.0147227	Methylmalonate-semialdehyde dehydrogenase (CoA acylating)
TAUVO_v1_1058	189.903	157.294	116.571	0.0154589	0.00227707	0.0180357	0.0128822	protein of unknown function
TAUVO_v1_0746	268.289	148.526	46.585	0.0154467	0.00606433	0.0223091	0.00858423	Phage portal protein
TAUVO_v1_0354	219.243	163.604	79.5696	0.0154139	0.00460289	0.0206225	0.0102052	Acetyl-coenzyme A carboxyl transferase alpha chain
TAUVO_v1_1108	57.5835	182.488	220.197	0.0153423	0.00334803	0.0191309	0.0115536	conserved protein of unknown function
TAUVO_v1_1725	150.348	171.199	138.328	0.0153292	0.00164571	0.0171915	0.0134669	Branched-chain amino acid ABC transporter, amino acid-binding protein (TC 3.A.1.4.1)
TAUVO_v1_0778	177.297	167.644	113.453	0.0152798	0.00280031	0.0184487	0.012111	fhs Formate--tetrahydrofolate ligase
TAUVO_v1_1276	218.926	130.997	108.459	0.0152794	0.00221686	0.017788	0.0127708	conserved protein of unknown function
TAUVO_v1_0196	150.537	191.011	116.032	0.0152526	0.00374938	0.0194955	0.0110098	Multimodular transpeptidase-transglycosylase
TAUVO_v1_1719	150.429	195.023	112.019	0.015249	0.00415062	0.0199459	0.0105522	GGDEF domain-containing protein
TAUVO_v1_0808	71.0876	204.803	181.224	0.0152372	0.00262599	0.0182087	0.0122656	fliE Flagellar hook-basal body complex protein FliE
TAUVO_v1_0091	128.424	183.144	144.741	0.0152103	0.00203817	0.0175167	0.0129039	uraA putative uracil permease
TAUVO_v1_0971	214.211	164.571	76.644	0.0151808	0.00475108	0.0205572	0.0098045	conserved protein of unknown function
TAUVO_v1_0114	320.291	88.5846	46.4127	0.0151763	0.0053023	0.0211764	0.00917617	Sulfur carrier protein adenylyltransferase ThiF
TAUVO_v1_0774	203.079	165.77	86.2851	0.0151711	0.00424186	0.0199712	0.010371	flhA flagellar biosynthesis protein FlhA
TAUVO_v1_1346	180.225	118.681	155.453	0.0151453	0.00201751	0.0174283	0.0128623	Nucleoid-associated protein Amet_4780
TAUVO_v1_1045	117.997	211.815	124.222	0.0151345	0.0044842	0.0202088	0.0100601	HTH araC/xylS-type domain-containing protein
TAUVO_v1_1956	148.757	171.428	133.574	0.0151253	0.00189404	0.0172686	0.012982	bioD ATP-dependent dethiobiotin synthetase BioD
TAUVO_v1_0600	193.564	130.12	129.856	0.015118	0.00122359	0.0165026	0.0137334	conserved exported protein of unknown function
TAUVO_v1_1067	252.241	122.981	78.1019	0.0151108	0.00368219	0.0192776	0.010944	CoA-binding protein
TAUVO_v1_0697	190.504	198.192	63.9016	0.0150866	0.00681132	0.0227943	0.00737884	protein of unknown function
TAUVO_v1_0131	177.885	148.351	126.247	0.0150827	0.00135336	0.0166142	0.0135513	dnaG DNA primase
TAUVO_v1_0009	150.853	179.275	121.443	0.0150523	0.0028916	0.0183245	0.0117802	sudB Sulfide dehydrogenase subunit beta
TAUVO_v1_0783	106.255	186.734	158.249	0.0150413	0.00191136	0.0172042	0.0128784	mtnP S-methyl-5\'-thioadenosine phosphorylase
TAUVO_v1_0081	175.076	166.153	109.853	0.0150361	0.00290399	0.0183223	0.0117499	Uroporphyrinogen-III methyltransferase
TAUVO_v1_1609	173.372	141.52	135.695	0.0150196	0.000729689	0.0158453	0.0141939	cimA (R)-citramalate synthase
TAUVO_v1_1331	189.098	163.437	97.4289	0.0149988	0.00348819	0.0189461	0.0110516	DNA-binding protein
TAUVO_v1_1559	218.582	110.204	120.978	0.0149921	0.00205398	0.0173164	0.0126678	dnaJ Chaperone protein DnaJ
TAUVO_v1_1932	199.398	155.926	91.7282	0.0149018	0.00352401	0.0188896	0.010914	conserved protein of unknown function
TAUVO_v1_1209	179.363	166.096	100.561	0.0148673	0.00339442	0.0187085	0.0110262	Coenzyme A biosynthesis bifunctional protein CoaBC
TAUVO_v1_1117	149.033	170.315	125.977	0.0148442	0.00221692	0.0173529	0.0123355	Helicase
TAUVO_v1_1316	119.006	188.57	135.724	0.0147767	0.0027697	0.0179109	0.0116425	Osmotically inducible protein OsmC
TAUVO_v1_1596	139.551	168.357	133.409	0.0147106	0.00176092	0.0167032	0.0127179	ddl D-alanine--D-alanine ligase
TAUVO_v1_0370	193.058	159.605	87.8463	0.0146837	0.00382801	0.0190155	0.0103519	Electron transport complex protein RnfD
TAUVO_v1_1437	199.989	153.645	84.9723	0.0146202	0.00376837	0.0188845	0.0103559	GntR family transcriptional regulator
TAUVO_v1_0046	189.857	137.687	110.679	0.0146074	0.00184958	0.0167004	0.0125144	Glycosyl transferase family 2
TAUVO_v1_1479	112.506	162.064	163.03	0.0145866	0.000964252	0.0156778	0.0134955	rnpA Ribonuclease P protein component
TAUVO_v1_1567	188.566	138.142	110.6	0.0145769	0.00185007	0.0166705	0.0124834	Histidine kinase
TAUVO_v1_0208	155.476	194.1	86.9199	0.0145499	0.00536676	0.0206229	0.0084768	Survival protein SurA precursor (Peptidyl-prolyl cis-trans isomerase SurA)
TAUVO_v1_0705	254.082	118.248	62.9376	0.0145089	0.00418898	0.0192492	0.00976863	N-acetylmuramoyl-L-alanine amidase
TAUVO_v1_1893	203.079	132.182	99.9091	0.0145057	0.00232581	0.0171376	0.0118738	rfbB dTDP-glucose 4,6-dehydratase 1
TAUVO_v1_1546	161.992	163.344	107.397	0.0144245	0.00284389	0.0176426	0.0112063	glnS glutamine--tRNA ligase
TAUVO_v1_1499	125.026	159.088	146.783	0.0143632	0.000816701	0.0152874	0.013439	pssA CDP-diacylglycerol--serine O-phosphatidyltransferase
TAUVO_v1_1862	70.73	180.484	178.957	0.014339	0.00209891	0.0167142	0.0119639	lpxA UDP-N-acetylglucosamine acyltransferase
TAUVO_v1_1710	190.289	113.56	125.835	0.0143228	0.00149074	0.0160097	0.0126359	TPR_REGION domain-containing protein
TAUVO_v1_2033	165.969	132.29	131.386	0.0143215	0.000658413	0.0150665	0.0135764	gatA Glutamyl-tRNA(Gln) amidotransferase subunit A
TAUVO_v1_1124	189.832	109.381	128.693	0.0142636	0.00166993	0.0161533	0.0123738	putative membrane transporter protein
TAUVO_v1_1292	177.092	108.163	142.567	0.0142607	0.0019875	0.0165098	0.0120117	Alcohol dehydrogenase, adh
TAUVO_v1_0186	208.26	111.428	107.781	0.014249	0.00190738	0.0164074	0.0120906	Anaerobic ribonucleoside-triphosphate reductase-activating protein
TAUVO_v1_0045	230.61	103.349	92.8255	0.0142261	0.00260411	0.017173	0.0112793	Phosphohydrolase
TAUVO_v1_1607	168.228	133.283	124.145	0.0141885	0.000887143	0.0151924	0.0131847	tRNA threonylcarbamoyladenosine biosynthesis protein TsaE (modular protein)
TAUVO_v1_0831	136.995	190.165	95.248	0.0140803	0.00474713	0.0194522	0.0087084	Carbon monoxide-induced hydrogenase NuoC-like protein CooU
TAUVO_v1_1731	181.649	120.172	119.155	0.0140325	0.00119399	0.0153836	0.0126814	Serine--glyoxylate aminotransferase
TAUVO_v1_1218	213.187	142.492	65.2176	0.0140299	0.00439952	0.0190084	0.00905139	yfdH CPS-53 (KpLE1) prophage; bactoprenol glucosyl transferase
TAUVO_v1_1335	134.674	187.15	98.8521	0.0140225	0.00441782	0.0190218	0.00902331	Putative antiporter CaxA
TAUVO_v1_0024	210.965	130.908	78.386	0.0140086	0.00332911	0.0177759	0.0102414	mraZ Transcriptional regulator MraZ
TAUVO_v1_0049	199.266	75.3484	145.379	0.0139998	0.00389716	0.0184098	0.00958972	rpe Ribulose-phosphate 3-epimerase
TAUVO_v1_1183	187.084	124.641	108.251	0.0139992	0.00158731	0.0157954	0.012203	protein of unknown function
TAUVO_v1_1904	181.975	112.343	125.57	0.0139963	0.00138138	0.0155595	0.0124331	MBL fold metallo-hydrolase
TAUVO_v1_1947	209.497	120.712	89.5976	0.0139936	0.00254019	0.0168681	0.0111191	livM branched chain amino acid/phenylalanine ABC transporter membrane subunit LivM
TAUVO_v1_1480	160.658	161.999	97.0026	0.0139887	0.00330468	0.0177283	0.0102491	Pyridoxal kinase
TAUVO_v1_1623	146.053	131.843	141.095	0.0139664	0.000497977	0.0145299	0.0134029	protein of unknown function
TAUVO_v1_0958	194.973	117.961	104.641	0.0139192	0.00174255	0.0158911	0.0119473	MFS domain-containing protein
TAUVO_v1_0824	182.899	139.109	94.2345	0.0138747	0.00258047	0.0167948	0.0109547	aroC Chorismate synthase
TAUVO_v1_0709	221.98	115.914	78.1829	0.0138692	0.0030561	0.0173275	0.0104109	conserved protein of unknown function
TAUVO_v1_1938	161.508	151.836	102.648	0.0138664	0.00254626	0.0167478	0.010985	protein of unknown function
TAUVO_v1_0308	171.318	175.49	68.9592	0.0138589	0.00540968	0.0199805	0.00773727	Phenylacetate--CoA ligase
TAUVO_v1_1254	185.697	144.966	84.392	0.0138352	0.00332279	0.0175953	0.0100751	3-deoxy-D-manno-octulosonic acid transferase
TAUVO_v1_0052	169.219	110.886	133.557	0.0137887	0.00145016	0.0154297	0.0121477	pheT Phenylalanine--tRNA ligase beta subunit
TAUVO_v1_1886	152.696	146.115	111.951	0.0136921	0.00176784	0.0156926	0.0116916	FliH domain-containing protein
TAUVO_v1_1822	154.829	123.323	131.976	0.013671	0.000678826	0.0144391	0.0129028	pcm Protein-L-isoaspartate O-methyltransferase (modular protein)
TAUVO_v1_0420	145.129	152.612	110.994	0.0136245	0.00209668	0.0159971	0.0112519	hypD Fe-(CN)2CO cofactor assembly scaffold protein HypD
TAUVO_v1_2036	138.2	159.262	111.257	0.013624	0.00240089	0.0163409	0.0109071	smpB SsrA-binding protein
TAUVO_v1_1789	150.617	96.4281	161.671	0.0136239	0.00328845	0.0173451	0.00990264	lspA lipoprotein signal peptidase
TAUVO_v1_1120	192.405	94.6958	119.398	0.0135499	0.00205523	0.0158757	0.0112242	gpsA Glycerol-3-phosphate dehydrogenase
TAUVO_v1_1419	191.26	137.754	76.9862	0.0135333	0.00344069	0.0174269	0.00963983	conserved protein of unknown function
TAUVO_v1_1260	147.393	127.391	128.546	0.0134443	0.00037825	0.0138724	0.0130163	putative enzyme
TAUVO_v1_1820	151.425	126.62	124.877	0.0134307	0.000501769	0.0139985	0.0128629	glnA Glutamine synthetase
TAUVO_v1_0417	240.301	79.1205	82.9082	0.013411	0.00307131	0.0168865	0.00993546	Biopolymer transport protein ExbD/TolR
TAUVO_v1_1270	175.775	160.362	66.0363	0.0134058	0.0048676	0.018914	0.00789755	Transporter
TAUVO_v1_1604	150.752	138.567	112.693	0.0134004	0.00138108	0.0149632	0.0118375	ruvB Holliday junction branch migration complex subunit RuvB
TAUVO_v1_0179	172.751	124.423	104.304	0.0133826	0.00150817	0.0150893	0.0116759	protein of unknown function
TAUVO_v1_1279	136.316	137.454	125.418	0.0133062	0.0006091	0.0139955	0.012617	Dihydroorotate dehydrogenase electron transfer subunit
TAUVO_v1_1552	125.637	171.93	101.143	0.0132903	0.00354557	0.0173025	0.00927815	Chromosomal replication initiator protein DnaA
TAUVO_v1_1448	133.745	128.964	135.138	0.0132616	0.000310413	0.0136128	0.0129103	polA DNA polymerase I
TAUVO_v1_1246	153.008	154.285	88.9618	0.0132085	0.00332153	0.0169671	0.00944981	4-amino-4-deoxychorismate lyase
TAUVO_v1_1175	169.337	137.21	89.4622	0.0132003	0.00261937	0.0161644	0.0102362	conserved exported protein of unknown function
TAUVO_v1_1989	145.897	153.296	96.7263	0.0131973	0.0028569	0.0164302	0.00996441	srpH Serine acetyltransferase, plasmid
TAUVO_v1_0990	186.418	92.7662	115.967	0.0131717	0.00195937	0.0153889	0.0109544	conserved exported protein of unknown function
TAUVO_v1_0173	160.951	109.601	123.683	0.0131412	0.00110583	0.0143925	0.0118898	hslV peptidase component of the HslVU protease
TAUVO_v1_1561	142.206	142.893	108.898	0.0131332	0.00172853	0.0150892	0.0111772	ftsK DNA translocase FtsK
TAUVO_v1_1330	197.429	124.423	69.5359	0.0130463	0.00335688	0.016845	0.00924762	tmk Thymidylate kinase
TAUVO_v1_0857	106.717	178.881	105.438	0.0130345	0.00373498	0.0172611	0.008808	SPOR domain-containing protein
TAUVO_v1_1717	139.204	145.478	105.473	0.0130052	0.00201758	0.0152883	0.0107221	uvrA UvrABC system protein A
TAUVO_v1_1718	119.301	156.576	112.049	0.0129309	0.00224502	0.0154713	0.0103904	D,D-heptose 1,7-bisphosphate phosphatase
TAUVO_v1_1518	131.853	239.609	16.3304	0.0129264	0.0111642	0.0255599	0.000292958	conserved exported protein of unknown function
TAUVO_v1_1216	299.735	46.0552	40.2167	0.0128669	0.00494688	0.0184648	0.00726898	GtrA domain-containing protein
TAUVO_v1_1813	174.717	112.377	98.1311	0.0128408	0.00151474	0.0145549	0.0111268	htpG Chaperone protein HtpG
TAUVO_v1_0973	110.418	180.264	92.5951	0.0127759	0.00441195	0.0177685	0.00778332	Ribosomal protein L11 methyltransferase
TAUVO_v1_0926	169.114	133.984	79.4173	0.0127505	0.00298104	0.0161239	0.00937715	conserved exported protein of unknown function
TAUVO_v1_1513	140.061	142.417	99.4899	0.0127323	0.00217762	0.0151965	0.010268	hldD ADP-L-glycero-D-manno-heptose-6-epimerase
TAUVO_v1_0532	0	275.509	105.856	0.0127122	0.00924239	0.0231709	0.00225341	conserved protein of unknown function
TAUVO_v1_0504	155.601	115.807	109.607	0.0127005	0.000881772	0.0136983	0.0117027	ribBA 3,4-dihydroxy-2-butanone 4-phosphate synthase / GTP cyclohydrolase-2
TAUVO_v1_0475	129.043	89.8446	160.156	0.0126348	0.00351643	0.016614	0.00865556	recO DNA repair protein RecO
TAUVO_v1_1897	142.536	117.327	118.846	0.0126236	0.000476616	0.0131629	0.0120843	yqxC Putative rRNA methyltransferase YqxC
TAUVO_v1_1730	116.419	134.161	124.963	0.0125181	0.000524854	0.013112	0.0119242	Diacylglycerol kinase
TAUVO_v1_1127	219.289	86.4528	69.6858	0.0125143	0.00284414	0.0157327	0.00929581	putative Aspartate racemase
TAUVO_v1_0596	144.304	147.818	80.6742	0.0124265	0.00340666	0.0162815	0.00857153	trpS Tryptophan--tRNA ligase
TAUVO_v1_0933	239.463	83.6233	49.6551	0.0124247	0.00373455	0.0166508	0.00819867	Oxidoreductase, 2-nitropropane dioxygenase family protein
TAUVO_v1_1302	183.4	92.0879	97.0237	0.012417	0.00172752	0.0143719	0.0104622	Na_H_antiporter domain-containing protein
TAUVO_v1_0945	153.887	104.926	113.562	0.0124125	0.000961575	0.0135006	0.0113244	Sigma-54 factor interaction domain-containing protein
TAUVO_v1_1811	133.05	71.8719	167.361	0.0124094	0.00478147	0.0178202	0.0069987	conserved exported protein of unknown function
TAUVO_v1_1837	142.427	147.72	80.2622	0.012347	0.00341698	0.0162136	0.0084803	conserved exported protein of unknown function
TAUVO_v1_0098	95.1444	176.214	98.4798	0.0123279	0.00397065	0.0168211	0.00783472	clpP ATP-dependent Clp protease proteolytic subunit
TAUVO_v1_1471	158.544	111.654	99.2717	0.0123156	0.00119451	0.0136674	0.0109639	conserved protein of unknown function
TAUVO_v1_1006	178.179	132.611	57.7752	0.0122855	0.00406836	0.0168893	0.00768172	conserved exported protein of unknown function
TAUVO_v1_1787	173.372	99.8967	93.0481	0.0122106	0.00151903	0.0139295	0.0104916	Ferredoxin
TAUVO_v1_1423	218.845	100.137	46.6359	0.0121873	0.00387199	0.0165688	0.0078057	conserved protein of unknown function
TAUVO_v1_0896	178.509	73.469	112.913	0.012163	0.00256624	0.015067	0.00925907	protein of unknown function
TAUVO_v1_1570	120.614	132.046	111.665	0.0121441	0.00101933	0.0132976	0.0109907	nth Endonuclease III
TAUVO_v1_0969	126.502	109.336	127.3	0.0121046	0.000911919	0.0131365	0.0110727	rsfS Ribosomal silencing factor RsfS
TAUVO_v1_1749	236.404	23.6292	102.926	0.0120986	0.00517888	0.0179591	0.00623816	FAD_binding_2 domain-containing protein
TAUVO_v1_0184	184.429	112.171	65.9882	0.0120863	0.00294948	0.0154239	0.00874863	Ribonucleotide reductase of class III (anaerobic), large subunit
TAUVO_v1_1286	146.193	157.388	58.8458	0.0120809	0.00498132	0.0177178	0.006444	asd Aspartate-semialdehyde dehydrogenase
TAUVO_v1_0837	148.3	90.1973	122.704	0.01204	0.00181394	0.0140927	0.00998737	Tripartite tricarboxylate transporter substrate binding protein
TAUVO_v1_1359	196.885	68.0669	95.1006	0.0120017	0.00259825	0.0149419	0.00906155	conserved protein of unknown function
TAUVO_v1_0946	109.291	135.393	114.38	0.0119688	0.00109269	0.0132053	0.0107323	TPR_REGION domain-containing protein
TAUVO_v1_1663	118.131	153.15	87.1756	0.0119486	0.00329898	0.0156817	0.00821542	Osmotically inducible protein OsmC
TAUVO_v1_1950	190.026	96.2207	71.8538	0.0119367	0.00237591	0.0146253	0.00924808	Fis family transcriptional regulator
TAUVO_v1_0849	148.546	106.441	102.721	0.0119236	0.000866302	0.0129039	0.0109433	ligA DNA ligase
TAUVO_v1_1601	134.845	152.62	69.7861	0.0119084	0.00416661	0.0166233	0.0071934	Pseudouridine synthase
TAUVO_v1_0087	173.684	97.9918	84.4768	0.0118718	0.00172465	0.0138234	0.00992014	Lipid-A-disaccharide synthase
TAUVO_v1_2029	143.31	143.42	66.7937	0.0117841	0.00390121	0.0161988	0.00736948	tRNA(5-methylaminomethyl-2-thiouridylate) methyltransferase
TAUVO_v1_1709	159.947	97.2814	95.3811	0.0117537	0.00122797	0.0131432	0.0103641	DNA repair exonuclease family protein YhaO
TAUVO_v1_0548	110.191	139.682	102.015	0.0117296	0.00189449	0.0138734	0.00958575	yhdZ putative ABC transporter ATP-binding subunit YhdZ
TAUVO_v1_1312	83.6761	123.214	144.082	0.0116991	0.00141901	0.0133048	0.0100933	ErfK/YbiS/YcfS/YnhG family protein
TAUVO_v1_0784	99.9117	132.409	117.969	0.0116763	0.00087058	0.0126615	0.0106912	Dicarboxylate/amino acid:cation symporter
TAUVO_v1_1177	135.007	142.616	72.4576	0.0116694	0.00354755	0.0156838	0.00765493	Septum formation initiator
TAUVO_v1_0889	31.7506	155.505	161.884	0.011638	0.00246377	0.014426	0.00884996	putative MltA-interacting protein
TAUVO_v1_0927	134.92	137.541	75.1958	0.0115885	0.00316531	0.0151704	0.00800666	fliP flagellar biosynthesis protein FliP
TAUVO_v1_1801	156.282	111.061	79.6822	0.0115675	0.00195849	0.0137838	0.00935127	comM Competence protein ComM
TAUVO_v1_0663	135.524	97.0197	114.062	0.0115535	0.00102913	0.0127181	0.010389	metG Methionine--tRNA ligase
TAUVO_v1_1252	145.812	99.2923	101.378	0.0115494	0.00088139	0.0125468	0.010552	dITP/XTP pyrophosphatase
TAUVO_v1_1465	209.19	78.3478	58.9426	0.0115494	0.00287355	0.0148011	0.00829762	conserved protein of unknown function
TAUVO_v1_1598	173.872	130.241	41.9925	0.0115368	0.00472457	0.0168832	0.00619049	dut Deoxyuridine 5\'-triphosphate nucleotidohydrolase
TAUVO_v1_0870	114.129	118.875	113.081	0.0115362	0.000291873	0.0118665	0.0112059	bipA ribosome-dependent GTPase, ribosome assembly factor
TAUVO_v1_0135	94.5903	155.123	93.7223	0.0114479	0.00312328	0.0149822	0.00791355	obgE GTPase ObgE
TAUVO_v1_0172	150.689	86.827	104.981	0.0114166	0.00139125	0.0129909	0.00984224	putative enzyme
TAUVO_v1_0962	163.937	104.956	73.3202	0.0114071	0.00213874	0.0138273	0.00898688	mlaD Outer membrane lipid asymmetry maintenance protein MlaD
TAUVO_v1_0642	113.942	147.72	80.2622	0.0113975	0.00337287	0.0152142	0.0075807	gmhA Phosphoheptose isomerase
TAUVO_v1_0327	76.5038	165.305	100.082	0.0113964	0.00343577	0.0152843	0.00750843	HicB-like domain-containing protein
TAUVO_v1_0557	155.507	128.804	56.7267	0.0113679	0.00380077	0.0156689	0.00706695	pyrG CTP synthetase
TAUVO_v1_0508	64.135	166.295	109.717	0.0113382	0.00316604	0.0149209	0.00775552	conserved exported protein of unknown function
TAUVO_v1_1406	110.418	163.033	66.6685	0.0113373	0.00481898	0.0167905	0.00588412	conserved membrane protein of unknown function
TAUVO_v1_0601	117.347	110.643	111.645	0.0113211	0.000129471	0.0114677	0.0111746	exported protein of unknown function
TAUVO_v1_0164	174.839	102.608	61.2538	0.01129	0.00273357	0.0143834	0.00819671	putative Ribonuclease E
TAUVO_v1_1919	119.28	131.533	87.7477	0.0112854	0.00219712	0.0137716	0.00879909	gspD Type II secretion system protein GspD
TAUVO_v1_1698	0	98.5709	239.513	0.0112695	0.00776175	0.0200527	0.0024862	conserved protein of unknown function
TAUVO_v1_1311	117.514	125.749	94.6037	0.0112622	0.00156367	0.0130317	0.00949277	protein of unknown function
TAUVO_v1_0109	130.907	119.999	86.2246	0.0112377	0.00177143	0.0132422	0.00923312	conserved protein of unknown function
TAUVO_v1_0517	183.96	94.2198	57.5927	0.0111924	0.00277094	0.014328	0.00805679	6-carboxy-5,6,7,8-tetrahydropterin synthase
TAUVO_v1_0107	182.863	79.024	73.6063	0.0111831	0.00206833	0.0135236	0.00884257	Flavoredoxin
TAUVO_v1_0408	106.255	142.856	85.5402	0.0111551	0.00286988	0.0144026	0.00790749	RNA polymerase sigma factor RpoH
TAUVO_v1_0253	106.162	95.1537	132.945	0.011142	0.00189567	0.0132872	0.00899687	csm CRISPR system Cms endoribonuclease Csm3
TAUVO_v1_0991	142.29	120.496	71.1596	0.0111315	0.00262389	0.0141007	0.00816231	N-acetylmuramoyl-L-alanine amidase
TAUVO_v1_1121	106.332	103.042	124.512	0.0111295	0.00108301	0.0123551	0.00990401	Isocitrate lyase/phosphoenolpyruvate mutase family protein
TAUVO_v1_1670	28.1856	89.3228	215.561	0.0111023	0.00674973	0.0187404	0.00346429	protein of unknown function
TAUVO_v1_0664	128.185	102.583	100.328	0.0110365	0.000526619	0.0116324	0.0104406	PSP1 C-terminal domain-containing protein
TAUVO_v1_0090	128.116	99.6577	103.139	0.0110305	0.000542856	0.0116448	0.0104162	upp uracil phosphoribosyltransferase
TAUVO_v1_1234	106.699	106.858	116.575	0.0110044	0.000495365	0.0115649	0.0104438	secD Protein translocase subunit SecD
TAUVO_v1_1891	119.648	105.789	104.625	0.0110021	0.000283934	0.0113234	0.0106808	AsmA domain-containing protein
TAUVO_v1_1372	135.974	105.468	88.4138	0.0109952	0.0011364	0.0122811	0.00970923	livG branched chain amino acid/phenylalanine ABC transporter ATP binding subunit LivG
TAUVO_v1_1827	178.943	85.2973	65.4804	0.0109907	0.00222563	0.0135092	0.00847215	TPR_REGION domain-containing protein
TAUVO_v1_1625	113.339	130.612	85.5402	0.010983	0.00225584	0.0135358	0.0084303	OstA-like_N domain-containing protein
TAUVO_v1_1377	48.0293	131.454	149.83	0.0109771	0.00200521	0.0132462	0.00870797	csrA, fliW Translational regulator CsrA,Flagellar assembly factor FliW
TAUVO_v1_1994	134.845	105.447	87.8787	0.010939	0.00114522	0.0122349	0.00964307	nusA Transcription termination/antitermination protein NusA
TAUVO_v1_0609	170.662	116.985	40.2697	0.0109306	0.00422497	0.0157116	0.00614957	apeA putative M18 family aminopeptidase 1
TAUVO_v1_0827	151.484	101.422	74.7165	0.0109208	0.00180898	0.0129678	0.0088737	Carbon monoxide-induced hydrogenase membrane protein CooM
TAUVO_v1_1328	83.3865	109.441	134.26	0.0109029	0.00144495	0.012538	0.00926779	conserved exported protein of unknown function
TAUVO_v1_1220	141.549	95.1537	90.2129	0.0108972	0.000972326	0.0119975	0.00979689	yedF Sulfurtransferase-like selenium metabolism protein
TAUVO_v1_1238	146.805	98.8853	80.7315	0.0108807	0.00142376	0.0124918	0.00926958	conserved membrane protein of unknown function
TAUVO_v1_0365	108.26	130.997	87.1542	0.0108804	0.00219218	0.013361	0.00839968	4Fe-4S ferredoxin
TAUVO_v1_0396	168.86	75.0575	81.5638	0.0108494	0.00177272	0.0128554	0.00884334	ilvD Dihydroxy-acid dehydratase
TAUVO_v1_1225	152.138	119.805	53.0738	0.0108339	0.00356807	0.0148715	0.00679624	sfsA Sugar fermentation stimulation protein homolog
TAUVO_v1_1205	170.913	16.4133	137.592	0.0108306	0.00632276	0.0179855	0.00367574	protein of unknown function
TAUVO_v1_1831	123.346	119.934	80.6804	0.0107987	0.00201212	0.0130756	0.00852173	Exopolyphosphatase
TAUVO_v1_0781	164.228	104.914	54.6089	0.0107917	0.00299481	0.0141806	0.00740274	mtnA Methylthioribose-1-phosphate isomerase
TAUVO_v1_0603	150.66	98.6476	74.4266	0.0107911	0.00172902	0.0127477	0.00883456	icd isocitrate dehydrogenase
TAUVO_v1_1937	128.526	138.856	56.046	0.010781	0.00418349	0.015515	0.0060469	dacA Diadenylate cyclase
TAUVO_v1_1491	143.959	113.363	65.6728	0.0107665	0.00260455	0.0137138	0.00781918	MEMO1 family protein
TAUVO_v1_0113	205.972	83.0765	33.1633	0.0107404	0.0037848	0.0150233	0.00645749	thiS Thiamine biosynthesis protein ThiS
TAUVO_v1_0716	143.08	129.552	49.3652	0.0107332	0.00414002	0.0154181	0.00604836	conserved protein of unknown function
TAUVO_v1_0182	117.698	126.754	76.7042	0.0107052	0.0025213	0.0135583	0.0078521	exported protein of unknown function
TAUVO_v1_0199	196.586	78.1189	46.3866	0.010703	0.00303328	0.0141355	0.00727056	Radical SAM domain heme biosynthesis protein
TAUVO_v1_1892	166.803	101.17	53.0069	0.0106994	0.00296316	0.0140525	0.00734623	Glyco_trans_2-like domain-containing protein
TAUVO_v1_1245	114.504	131.954	74.4538	0.0106971	0.00288324	0.0139598	0.00743438	dapF Diaminopimelate epimerase
TAUVO_v1_1323	138.066	112.098	70.7311	0.0106965	0.00225478	0.013248	0.00814495	dxs 1-deoxy-D-xylulose-5-phosphate synthase
TAUVO_v1_0885	109.739	91.6857	119.266	0.0106897	0.00138143	0.0122529	0.00912644	conserved protein of unknown function
TAUVO_v1_0266	57.46	165.542	97.1414	0.0106714	0.00370381	0.0148627	0.00648018	conserved protein of unknown function
TAUVO_v1_0708	132.556	95.4733	90.7065	0.0106245	0.000796046	0.0115253	0.00972372	conserved protein of unknown function
TAUVO_v1_0023	127.506	133.163	57.7397	0.0106136	0.00382127	0.0149378	0.00628945	rsmH Ribosomal RNA small subunit methyltransferase H
TAUVO_v1_1393	150.853	97.7862	68.3117	0.010565	0.0019684	0.0127925	0.00833757	conserved protein of unknown function
TAUVO_v1_1157	108.187	132.467	76.2086	0.0105621	0.00281389	0.0137463	0.00737787	conserved protein of unknown function
TAUVO_v1_1832	195.924	94.0762	26.288	0.010543	0.00427932	0.0153855	0.00570045	protein of unknown function
TAUVO_v1_0955	100.098	115.353	100.73	0.0105394	0.000746988	0.0113847	0.00969408	conserved protein of unknown function
TAUVO_v1_1903	149.513	90.0648	76.5954	0.0105391	0.00144077	0.0121695	0.0089087	FMN_red domain-containing protein
TAUVO_v1_0838	98.3621	94.4602	123.178	0.0105333	0.00144992	0.0121741	0.0088926	GntR family transcriptional regulator
TAUVO_v1_0595	96.782	134.767	84.4066	0.0105318	0.00253005	0.0133949	0.00766883	ADP-heptose synthase / D-glycero-beta-D-manno-heptose 7-phosphate kinase
TAUVO_v1_1200	96.3178	110.996	108.556	0.010529	0.000286308	0.010853	0.010205	Cytochrome c-type biogenesis protein CcmE, heme chaperone
TAUVO_v1_1367	78.453	128.735	107.094	0.0104761	0.00132193	0.011972	0.00898015	HMA domain-containing protein
TAUVO_v1_1702	80.4439	135.744	97.1414	0.0104443	0.00205071	0.0127649	0.00812372	Sigma-54-dependent Fis family transcriptional regulator
TAUVO_v1_1486	164.331	105.827	42.801	0.010432	0.0035961	0.0145014	0.00636262	panB 3-methyl-2-oxobutanoate hydroxymethyltransferase
TAUVO_v1_0780	124.541	116.611	71.0183	0.0104057	0.00235507	0.0130707	0.00774066	protein of unknown function
TAUVO_v1_1870	137.668	106.096	67.8824	0.0103882	0.00214519	0.0128157	0.00796067	conserved protein of unknown function
TAUVO_v1_1114	167.352	62.6782	80.8355	0.0103622	0.00205154	0.0126837	0.00804066	conserved protein of unknown function
TAUVO_v1_1179	153.406	80.3567	76.7189	0.0103494	0.00145228	0.0119928	0.00870599	Zn-dependent hydrolase, RNA-metabolising, CPSF 100 kDa analog
TAUVO_v1_1326	122.266	109.197	78.7439	0.0103402	0.00161711	0.0121702	0.00851032	tolB Tol-Pal system protein TolB
TAUVO_v1_0806	146.72	147.944	14.7645	0.0103143	0.00677678	0.0179829	0.00264564	protein of unknown function
TAUVO_v1_1967	109.56	127.519	72.3242	0.0103134	0.00276595	0.0134434	0.00718345	Histone-lysine N-methyltransferase
TAUVO_v1_1550	155.979	79.8886	73.249	0.0103039	0.00156389	0.0120736	0.00853417	Chromosome partitioning protein ParB
TAUVO_v1_1571	34.3286	178.021	96.7263	0.0103025	0.0045227	0.0154204	0.00518462	protein of unknown function
TAUVO_v1_0123	105.696	131.954	70.9083	0.0102853	0.0030534	0.0137405	0.00683004	conserved protein of unknown function
TAUVO_v1_0789	47.8149	119.387	141.141	0.0102781	0.00192376	0.0124551	0.00810117	HIT family hydrolase
TAUVO_v1_0099	104.643	136.551	66.8984	0.0102698	0.00348309	0.0142112	0.00632827	tig Trigger factor
TAUVO_v1_1489	176.16	60.9019	70.9083	0.0102657	0.00218005	0.0127326	0.00779873	conserved protein of unknown function
TAUVO_v1_1936	122.908	121.405	63.6083	0.010264	0.00294845	0.0136005	0.00692754	Dihydropteroate synthase
TAUVO_v1_1685	128.185	82.0664	97.4613	0.0102571	0.00106734	0.0114649	0.00904926	conserved protein of unknown function
TAUVO_v1_1492	128.149	108.816	70.5868	0.0102517	0.00204965	0.0125711	0.00793231	putative aspartate/prephenate aminotransferase
TAUVO_v1_1197	165.526	106.597	35.2737	0.0102466	0.00400392	0.0147774	0.00571571	protein of unknown function
TAUVO_v1_1160	139.098	100.185	67.9878	0.0102424	0.00192678	0.0124227	0.008062	Metallo-beta-lactamase family protein, RNA-specific
TAUVO_v1_0767	96.3178	133.196	77.5401	0.0102351	0.00278822	0.0133903	0.00707994	conserved protein of unknown function
TAUVO_v1_1202	99.6329	96.8766	110.287	0.0102266	0.000674825	0.0109902	0.00946292	ABC transporter ATP-binding protein
TAUVO_v1_0612	122.266	81.0172	103.351	0.0102212	0.00125785	0.0116446	0.00879777	Hydrogenase accessory protein HypB
TAUVO_v1_0963	173.55	82.1424	49.8985	0.0101864	0.00262329	0.0131549	0.00721784	Organic solvent ABC transporter permease
TAUVO_v1_0820	117.997	96.7549	87.686	0.0100813	0.000672093	0.0108418	0.00932073	YicC family protein
TAUVO_v1_0449	113.139	97.7862	91.0823	0.0100669	0.000491878	0.0106235	0.00951032	conserved exported protein of unknown function
TAUVO_v1_0494	151.564	72.7759	77.2767	0.0100539	0.00149006	0.0117401	0.00836773	Ferredoxin
TAUVO_v1_0501	105.005	126.05	70.4449	0.01005	0.00278328	0.0131996	0.00690042	putative dCMP deaminase
TAUVO_v1_0375	79.2199	155.198	66.9643	0.0100461	0.00445408	0.0150863	0.0050058	FAD:protein FMN transferase
TAUVO_v1_0821	94.0621	84.9109	121.159	0.0100044	0.00182059	0.0120646	0.00794419	MiaB family protein, possibly involved in tRNA or rRNA modification
TAUVO_v1_0349	87.9974	115.895	96.1424	0.0100012	0.00104674	0.0111857	0.00881665	conserved exported protein of unknown function
TAUVO_v1_0398	96.0108	92.2021	111.645	0.00999528	0.000978797	0.0111029	0.00888766	tpiA Triosephosphate isomerase
TAUVO_v1_1558	140.007	105.882	51.6596	0.00991828	0.00295617	0.0132635	0.00657305	DNA-binding response regulator
TAUVO_v1_1007	153.887	79.8025	61.9429	0.00985442	0.00183024	0.0119255	0.00778331	conserved protein of unknown function
TAUVO_v1_1003	60.6829	78.6722	155.717	0.00983574	0.00400283	0.0143654	0.00530612	Phosphoesterase
TAUVO_v1_0405	92.8659	124.855	74.7612	0.0097494	0.00250824	0.0125877	0.00691105	hprT Hypoxanthine-guanine phosphoribosyltransferase
TAUVO_v1_0061	154.209	92.8941	45.1437	0.00974157	0.00289623	0.013019	0.00646418	TNase-like domain-containing protein
TAUVO_v1_1370	133.437	64.0718	93.0996	0.00968694	0.00179467	0.0117178	0.00765608	menA 1,4-dihydroxy-2-naphthoate octaprenyltransferase
TAUVO_v1_1274	135.733	74.654	79.4696	0.00966187	0.00115451	0.0109683	0.00835543	pfkA ATP-dependent 6-phosphofructokinase
TAUVO_v1_1255	198.343	71.4282	19.9594	0.0096577	0.0039055	0.0140772	0.00523821	protein of unknown function
TAUVO_v1_0964	130.372	86.6769	72.6611	0.00965699	0.00120135	0.0110164	0.00829754	ABC transporter
TAUVO_v1_0565	120.494	98.3566	70.0574	0.00963025	0.0015779	0.0114158	0.00784469	Replication-associated recombination protein A
TAUVO_v1_1634	90.3843	143.218	54.5725	0.00960583	0.0044353	0.0146248	0.00458681	conserved protein of unknown function
TAUVO_v1_0564	165.969	63.7541	57.8987	0.0095874	0.00204454	0.011901	0.00727378	Ribosomal RNA small subunit methyltransferase E
TAUVO_v1_0463	146.72	96.8684	41.8327	0.00951403	0.00312879	0.0130546	0.00597346	hslU ATPase component of the HslVU protease
TAUVO_v1_1206	176.649	37.4998	71.1053	0.00950849	0.00289263	0.0127818	0.00623517	TPR_REGION domain-containing protein
TAUVO_v1_1065	115.532	117.476	51.9755	0.00949946	0.00332825	0.0132657	0.00573319	Eukaryotic translation initiation factor 3 110 kDa subunit
TAUVO_v1_1988	130.862	92.803	60.7786	0.00948145	0.00190965	0.0116424	0.00732048	conserved membrane protein of unknown function
TAUVO_v1_0511	133.882	86.5501	63.0911	0.00945076	0.00163332	0.011299	0.00760249	lon Lon protease
TAUVO_v1_1852	148.757	80.952	53.225	0.00943115	0.00209577	0.0118027	0.00705956	Tripartite tricarboxylate transporter TctB family protein
TAUVO_v1_1208	105.895	91.525	85.2503	0.00942235	0.000460383	0.00994332	0.00890137	exported protein of unknown function
TAUVO_v1_0220	88.4504	99.6134	93.8631	0.00939756	0.000328794	0.00976963	0.0090255	Lipoate-protein ligase A
TAUVO_v1_1023	93.4058	107.641	80.2089	0.00937518	0.00137162	0.0109273	0.00782304	thiC Phosphomethylpyrimidine synthase
TAUVO_v1_1711	128.037	99.4352	53.7783	0.009375	0.00248818	0.0121906	0.00655937	RNA polymerase sigma-54 factor
TAUVO_v1_1589	142.807	77.1425	61.0757	0.00936751	0.00163003	0.0112121	0.00752296	Amino acid ABC transporter permease
TAUVO_v1_1287	75.8537	133.306	70.2254	0.00931282	0.00319319	0.0129263	0.00569939	conserved protein of unknown function
TAUVO_v1_0819	210.011	15.126	52.8337	0.00926567	0.00387702	0.0136529	0.00487841	Putative regulatory protein TAUVO_v1_0819
TAUVO_v1_2008	160.53	49.9484	67.2014	0.00925598	0.00214338	0.0116814	0.00683051	Lipoprotein-releasing system transmembrane subunit LolC
TAUVO_v1_0765	138.158	85.2926	52.9635	0.00921381	0.00209232	0.0115815	0.00684612	conserved protein of unknown function
TAUVO_v1_1122	106.497	96.4281	73.4868	0.00921372	0.00121966	0.0105939	0.00783354	ogt Methylated-DNA--protein-cysteine methyltransferase
TAUVO_v1_1322	108.973	91.943	75.1958	0.00920375	0.000969638	0.010301	0.0081065	ispA geranyl diphosphate/farnesyl diphosphate synthase
TAUVO_v1_1084	120.193	88.4926	67.1949	0.00919602	0.00134098	0.0107135	0.00767856	conserved protein of unknown function
TAUVO_v1_0228	134.399	86.3757	54.0984	0.00916243	0.00203206	0.0114619	0.00686293	yhdZ putative ABC transporter ATP-binding subunit YhdZ
TAUVO_v1_1256	155.043	83.2994	35.4209	0.00912544	0.00302021	0.0125431	0.00570775	mnmG 5-carboxymethylaminomethyluridine-tRNA synthase subunit MnmG
TAUVO_v1_1856	112.288	102.027	59.1055	0.00911402	0.00223122	0.0116389	0.00658915	prfB Peptide chain release factor 2
TAUVO_v1_0336	96.9767	88.4732	86.745	0.00907317	0.000199918	0.00929939	0.00884694	Tricarboxylate transport membrane protein TctA
TAUVO_v1_1315	137.775	88.0149	45.8128	0.00905344	0.00251243	0.0118965	0.00621036	dgt Deoxyguanosinetriphosphate triphosphohydrolase-like protein
TAUVO_v1_0938	154.777	66.8865	49.8408	0.00905013	0.00204185	0.0113607	0.00673956	conserved protein of unknown function
TAUVO_v1_0670	106.308	89.9676	74.8848	0.00903868	0.000883156	0.0100381	0.0080393	tyrS Tyrosine--tRNA ligase
TAUVO_v1_0493	87.1788	93.2886	90.235	0.00902341	0.000176323	0.00922294	0.00882388	hom Homoserine dehydrogenase
TAUVO_v1_0816	82.3887	112.747	74.6174	0.00899176	0.00191881	0.0111631	0.00682042	TPR_REGION domain-containing protein
TAUVO_v1_1265	81.8848	134.469	52.7367	0.00896967	0.00409281	0.0136011	0.00433822	TRAP transporter solute receptor, TAXI family precursor
TAUVO_v1_2035	105.636	100.563	62.8567	0.00896851	0.00194073	0.0111647	0.00677237	putative Peripla_BP_6 domain-containing protein
TAUVO_v1_1883	128.037	76.9821	62.7414	0.00892533	0.00132682	0.0104268	0.0074239	miaB tRNA-2-methylthio-N(6)-dimethylallyladenosine synthase
TAUVO_v1_1708	127.961	83.085	56.1198	0.00890553	0.00175476	0.0108912	0.00691983	protein of unknown function
TAUVO_v1_1085	122.925	92.3862	51.6315	0.0088981	0.00226109	0.0114568	0.00633943	conserved protein of unknown function
TAUVO_v1_0924	113.339	73.469	79.8375	0.00888819	0.000774504	0.00976462	0.00801175	Flagellar biosynthesis protein fliL
TAUVO_v1_0782	57.9575	133.58	74.6533	0.00887303	0.00307734	0.0123554	0.00539068	Aldolase_II domain-containing protein
TAUVO_v1_0089	93.7693	84.0463	88.0698	0.00886285	0.000249992	0.00914574	0.00857995	conserved membrane protein of unknown function
TAUVO_v1_0130	79.1589	100.146	85.8921	0.00883991	0.000760996	0.00970106	0.00797876	mutS Endonuclease MutS2
TAUVO_v1_1964	170.55	73.703	20.595	0.00882827	0.00356245	0.0128596	0.00479697	Putative nickel-responsive regulator
TAUVO_v1_1345	67.9315	119.057	77.4745	0.00881544	0.00215953	0.0112592	0.0063717	sdaB L-serine dehydratase 2
TAUVO_v1_1732	86.3753	77.1425	100.827	0.0088115	0.0011853	0.0101528	0.00747021	conserved protein of unknown function
TAUVO_v1_1283	99.6531	94.8677	69.761	0.00880939	0.00129893	0.0102793	0.00733951	GTP-binding protein HflX
TAUVO_v1_0850	90.7004	121.565	50.795	0.00876867	0.00353955	0.0127741	0.00476329	uvrB excision nuclease subunit B
TAUVO_v1_1821	84.5569	94.7364	83.1991	0.00874975	0.000583074	0.00940955	0.00808994	YitT family protein
TAUVO_v1_0235	115.7	133.333	13.3063	0.00874464	0.00605649	0.0155982	0.00189107	moaC cyclic pyranopterin monophosphate synthase
TAUVO_v1_0157	130.862	58.0018	72.9343	0.0087266	0.00146331	0.0103825	0.00707071	proC Pyrroline-5-carboxylate reductase
TAUVO_v1_1899	100.333	90.3307	70.6759	0.00871132	0.00105424	0.0099043	0.00751833	purA Adenylosuccinate synthetase
TAUVO_v1_1407	104.847	96.0408	59.5174	0.00868018	0.00189901	0.0108291	0.00653124	rnhA, topA DNA topoisomerase 1,Ribonuclease H
TAUVO_v1_0500	78.7539	95.2936	85.5905	0.0086546	0.000534763	0.00925975	0.00804946	Low-specificity L-threonine aldolase
TAUVO_v1_1946	167.904	66.1948	24.8998	0.0086333	0.00313179	0.0121773	0.00508935	livH branched chain amino acid/phenylalanine ABC transporter membrane subunit LivH
TAUVO_v1_1453	129.982	44.9374	83.7132	0.00862109	0.0023142	0.0112399	0.00600233	cutA Divalent-cation tolerance protein CutA
TAUVO_v1_1161	157.508	70.1295	28.8184	0.00854853	0.00293074	0.011865	0.00523208	rsmD 16S rRNA (Guanine(966)-N(2))-methyltransferase RsmD
TAUVO_v1_1262	107.32	103.578	45.3586	0.00854189	0.00297884	0.0119128	0.00517102	trmFO Methylenetetrahydrofolate--tRNA-(uracil-5-)-methyltransferase TrmFO
TAUVO_v1_0817	113.942	82.0664	59.6234	0.00852106	0.0013954	0.0101001	0.00694201	pyrF Orotidine 5\'-phosphate decarboxylase
TAUVO_v1_0823	120.925	74.654	59.8009	0.00851268	0.00127259	0.00995275	0.0070726	recD2 ATP-dependent RecD-like DNA helicase
TAUVO_v1_2051	105.696	91.3529	56.7267	0.00845919	0.00183537	0.0105361	0.00638227	protein of unknown function
TAUVO_v1_0965	93.6236	91.7078	67.834	0.00843885	0.0012231	0.00982291	0.00705478	gpt Xanthine-guanine phosphoribosyltransferase
TAUVO_v1_1422	131.687	50.5852	70.6759	0.0084316	0.00169679	0.0103517	0.0065115	protein of unknown function
TAUVO_v1_1336	92.3322	89.4756	70.9528	0.00842535	0.00095505	0.00950609	0.00734461	Ribosomal large subunit pseudouridine synthase C
TAUVO_v1_0097	105.005	102.1	44.9086	0.00840047	0.00292314	0.0117083	0.00509263	clpX ATP-dependent Clp protease ATP-binding subunit ClpX
TAUVO_v1_1524	33.0572	85.7138	133.063	0.00839445	0.00278616	0.0115473	0.00524162	putative Antitoxin MazE
TAUVO_v1_0640	124.541	26.9102	100.261	0.00839041	0.00385059	0.0127478	0.00403306	conserved protein of unknown function
TAUVO_v1_0462	129.043	65.0599	56.271	0.00834579	0.00138735	0.00991572	0.00677585	cobB NAD-dependent protein deacetylase
TAUVO_v1_0177	93.4058	62.7904	93.9948	0.0083397	0.00158675	0.0101353	0.00654413	amrS AmmeMemoRadiSam system radical SAM enzyme
TAUVO_v1_1999	76.8174	101.17	70.6759	0.00828879	0.00153477	0.0100255	0.00655204	hisA 1-(5-phosphoribosyl)-5- imidazole-4-carboxamide isomerase
TAUVO_v1_2048	44.3807	102.288	101.23	0.00826332	0.00110552	0.00951433	0.0070123	FMN reductase
TAUVO_v1_2034	81.9684	55.1018	109.98	0.00823501	0.00274395	0.0113401	0.00512994	gatC Aspartyl/glutamyl-tRNA(Asn/Gln) amidotransferase subunit C
TAUVO_v1_1478	78.7539	136.134	31.7002	0.0082196	0.00522262	0.0141296	0.00230964	Putative membrane protein insertion efficiency factor
TAUVO_v1_1235	85.0043	81.6322	79.8375	0.0082158	0.000121668	0.00835348	0.00807812	secF Protein-export membrane protein SecF
TAUVO_v1_0972	101.682	48.8243	95.5019	0.00820028	0.00240202	0.0109184	0.00548214	Molecular chaperone DnaJ
TAUVO_v1_1712	113.539	98.1317	34.2765	0.00819825	0.00332018	0.0119554	0.00444112	D-alanyl-D-alanine carboxypeptidase
TAUVO_v1_1720	52.5026	45.3779	147.934	0.00819383	0.00519775	0.0140756	0.00231202	protein of unknown function
TAUVO_v1_0174	82.8989	69.261	93.4322	0.0081864	0.00120893	0.00955443	0.00681837	conserved protein of unknown function
TAUVO_v1_0554	86.3753	93.3175	65.1899	0.00816276	0.00141304	0.00976176	0.00656375	pgl 6-phosphogluconolactonase
TAUVO_v1_1872	114.047	92.8567	37.9228	0.0081609	0.00290193	0.0114447	0.00487705	Sodium-dependent phosphate transporter
TAUVO_v1_1013	143.08	55.943	45.2514	0.00814247	0.00185837	0.0102454	0.00603952	Aspartate racemase
TAUVO_v1_1198	129.753	71.3653	42.7324	0.00812836	0.00200184	0.0103937	0.00586307	ydfK Uncharacterized membrane protein YdfK
TAUVO_v1_1475	105.483	79.4801	58.7895	0.00812507	0.00124883	0.00953825	0.00671189	putative Shikimate dehydrogenase (NADP(+))
TAUVO_v1_1857	83.3865	88.0865	70.8593	0.00807775	0.00086465	0.00905619	0.0070993	GGDEF domain-containing protein
TAUVO_v1_1879	109.903	71.9612	60.325	0.00807297	0.00102359	0.00923127	0.00691467	Nucleoside triphosphate pyrophosphohydrolase
TAUVO_v1_0818	105.523	72.2023	63.7127	0.00804792	0.000838346	0.0089966	0.00709924	gmk guanylate kinase
TAUVO_v1_0353	86.3753	110.204	44.7017	0.00804268	0.00327959	0.0117539	0.00433148	Biotin attachment protein
TAUVO_v1_0892	68.0754	104.6	68.5047	0.00803934	0.00183946	0.0101209	0.00595779	3\'-5\' exonuclease domain-containing protein
TAUVO_v1_0845	129.043	46.4714	64.9281	0.00801474	0.00168639	0.00992307	0.0061064	ruvC crossover junction endodeoxyribonuclease RuvC
TAUVO_v1_0632	133.882	83.571	22.4543	0.0079969	0.00342933	0.0118775	0.00411625	putative Methyltranfer_dom domain-containing protein
TAUVO_v1_0409	158.33	59.0308	22.4934	0.00799513	0.00290805	0.0112859	0.00470436	conserved exported protein of unknown function
TAUVO_v1_1239	95.2518	108.243	36.2109	0.0079902	0.00362878	0.0120966	0.00388385	Peptidase_M23 domain-containing protein
TAUVO_v1_0790	139.46	32.1427	67.3629	0.00796552	0.00246611	0.0107562	0.00517486	protein of unknown function
TAUVO_v1_1232	144.458	54.9956	39.4573	0.0079637	0.0020261	0.0102564	0.00567095	mnmE tRNA modification GTPase MnmE
TAUVO_v1_1182	88.5168	70.1295	80.1675	0.00796046	0.000563995	0.00859868	0.00732224	dksA RNA polymerase-binding transcription factor DksA
TAUVO_v1_1863	50.8412	112.296	75.0372	0.00793914	0.00203711	0.0102443	0.00563394	fabZ 3-hydroxy-acyl- dehydratase
TAUVO_v1_0096	95.1766	90.487	52.3579	0.00793405	0.0019605	0.0101526	0.00571554	lon Lon protease
TAUVO_v1_1363	32.5219	109.311	95.999	0.00792773	0.00150491	0.0096307	0.00622477	Crp/Fnr family transcriptional regulator
TAUVO_v1_0704	157.508	39.7057	39.6253	0.00789463	0.00226788	0.010461	0.00532828	conserved protein of unknown function
TAUVO_v1_0568	139.946	59.1336	37.5542	0.0078878	0.00206686	0.0102267	0.00554892	aroD 3-dehydroquinate dehydratase
TAUVO_v1_1699	8.51394	39.2458	188.488	0.00787491	0.00773264	0.0166252	-0.000875391	Phosphodiesterase
TAUVO_v1_1360	102.657	54.2215	79.1999	0.00786928	0.00142771	0.00948488	0.00625367	dppF dipeptide ABC transporter ATP binding subunit DppF
TAUVO_v1_0680	70.4641	135.338	28.3633	0.0078055	0.0053532	0.0138632	0.00174778	acsA Acetyl-coenzyme A synthetase
TAUVO_v1_0898	130.372	75.12	28.2571	0.00779163	0.00278986	0.0109486	0.00463461	bacA undecaprenyl pyrophosphate phosphatase
TAUVO_v1_0116	182.247	34.3304	16.9289	0.00778356	0.00313718	0.0113336	0.0042335	Thiazole biosynthesis protein ThiH
TAUVO_v1_1217	154.817	48.6575	29.7424	0.0077739	0.00241771	0.0105098	0.00503801	conserved membrane protein of unknown function
TAUVO_v1_0551	81.1404	112.986	38.1043	0.00774104	0.00374566	0.0119796	0.00350243	pth Peptidyl-tRNA hydrolase
TAUVO_v1_1931	58.72	104.887	68.5447	0.00773838	0.00189529	0.0098831	0.00559366	conserved exported protein of unknown function
TAUVO_v1_0263	81.2944	105.394	44.9938	0.00772274	0.00302228	0.0111428	0.0043027	exported protein of unknown function
TAUVO_v1_1405	16.6313	119.786	93.7223	0.00767133	0.00216946	0.0101263	0.00521636	queF NADPH-dependent 7-cyano-7-deazaguanine reductase
TAUVO_v1_1666	114.858	66.8706	48.1594	0.00766294	0.00144677	0.00930012	0.00602577	Histidine kinase
TAUVO_v1_0267	197.299	32.481	0	0.00765935	0.00384436	0.0120097	0.00330904	Antibiotic biosynthesis monooxygenase
TAUVO_v1_0620	139.631	49.693	39.6739	0.00763327	0.0018947	0.00977732	0.00548922	galE UDP-glucose 4-epimerase
TAUVO_v1_1275	80.577	92.8567	54.8883	0.00761073	0.0019028	0.00976395	0.00545751	ftsY Signal recognition particle receptor FtsY
TAUVO_v1_0448	95.6298	80.148	52.4906	0.00760895	0.00149349	0.00929899	0.0059189	hemC hydroxymethylbilane synthase
TAUVO_v1_0053	92.0677	77.3635	58.6772	0.00760361	0.00104265	0.00878348	0.00642374	pheS phenylalanine--tRNA ligase subunit alpha
TAUVO_v1_1472	116.419	49.4277	61.6594	0.00758353	0.00132158	0.00907904	0.00608803	Biotin--protein ligase
TAUVO_v1_0303	48.464	110.536	68.2774	0.00757591	0.00225507	0.0101278	0.00502406	conserved protein of unknown function
TAUVO_v1_1072	77.3324	86.3327	62.256	0.0075307	0.00120526	0.00889458	0.00616683	Glycosyltransferase family 2 protein
TAUVO_v1_0241	23.6959	116.055	85.843	0.0075198	0.0021195	0.00991824	0.00512135	ABC transporter ATP-binding protein
TAUVO_v1_0597	93.5418	94.3227	37.6526	0.00751724	0.00288269	0.0107793	0.00425516	Site-2 protease family protein
TAUVO_v1_2054	94.9516	82.0664	48.4121	0.00751434	0.00177722	0.00952545	0.00550323	Radical SAM protein
TAUVO_v1_0348	113.219	57.0822	54.6879	0.00749964	0.00110987	0.00875558	0.0062437	aspA aspartate ammonia-lyase
TAUVO_v1_0583	69.4201	91.4281	63.87	0.00749061	0.00138697	0.00906012	0.0059211	murI Glutamate racemase
TAUVO_v1_0302	77.5105	89.3228	56.7267	0.007452	0.00163209	0.00929889	0.00560511	protein of unknown function
TAUVO_v1_0411	55.0199	116.242	51.6757	0.00743125	0.00327601	0.0111384	0.0037241	ywlF Putative sugar phosphate isomerase YwlF
TAUVO_v1_0447	128.447	54.0851	39.7715	0.00741013	0.00172437	0.00936144	0.00545883	ATP-dependent protease La Type II
TAUVO_v1_2001	79.1419	95.003	47.7845	0.00739765	0.00236563	0.0100746	0.00472069	hisB Imidazoleglycerol-phosphate dehydratase
TAUVO_v1_1371	113.459	71.9125	36.5358	0.00739691	0.00210436	0.00977821	0.00501561	livF branched chain amino acid/phenylalanine ABC transporter ATP binding subunit LivF
TAUVO_v1_0187	121.099	62.0241	37.9128	0.00736786	0.00182409	0.00943201	0.00530371	plsY Glycerol-3-phosphate acyltransferase
TAUVO_v1_1836	85.8216	86.538	48.3631	0.00735743	0.00194121	0.00955411	0.00516074	conserved protein of unknown function
TAUVO_v1_0706	62.2706	107.641	50.1306	0.00733473	0.00289323	0.0106087	0.00406073	conserved membrane protein of unknown function
TAUVO_v1_1888	113.673	65.4983	40.672	0.00732811	0.00170308	0.00925533	0.0054009	Bifunctional adenosylcobalamin biosynthesis protein
TAUVO_v1_0613	90.0045	84.2733	45.286	0.00731879	0.0020089	0.00959208	0.00504551	hypA Hydrogenase maturation factor HypA 1
TAUVO_v1_0418	90.9385	66.9538	61.0079	0.00729668	0.000597944	0.00797331	0.00662004	MotA/TolQ/ExbB proton channel family protein
TAUVO_v1_1549	114.607	66.0363	37.7442	0.00727958	0.00185955	0.00938386	0.00517531	soj Sporulation initiation inhibitor protein Soj
TAUVO_v1_0416	133.405	38.434	46.0273	0.00726222	0.00179526	0.00929375	0.00523069	tolA Cell envelope integrity protein TolA
TAUVO_v1_0665	55.784	89.2853	72.3528	0.0072474	0.000974116	0.00834972	0.00614509	hemA Glutamyl-tRNA reductase
TAUVO_v1_1689	63.2512	60.7421	93.3534	0.00724489	0.00165204	0.00911435	0.00537543	protein of unknown function
TAUVO_v1_0254	64.5213	81.3249	71.4209	0.00724224	0.0005452	0.00785919	0.00662529	conserved protein of unknown function
TAUVO_v1_1223	145.812	49.6461	21.3427	0.00722669	0.00255149	0.010114	0.00433941	recR Recombination protein RecR
TAUVO_v1_0410	103.784	62.7904	50.1306	0.00722351	0.00110912	0.00847859	0.00596842	conserved exported protein of unknown function
TAUVO_v1_0390	107.424	76.7986	32.0299	0.00720841	0.00245994	0.00999209	0.00442472	fusA Elongation factor G 2
TAUVO_v1_0017	54.522	90.7558	70.7158	0.00719979	0.00112183	0.00846926	0.00593031	murD UDP-N-acetylmuramoylalanine--D-glutamate ligase
TAUVO_v1_0404	57.5835	88.4788	69.5359	0.00718661	0.00103299	0.00835555	0.00601767	conserved protein of unknown function
TAUVO_v1_0268	79.2721	86.2777	49.6358	0.00717286	0.00184499	0.00926066	0.00508505	AraC family transcriptional regulator
TAUVO_v1_1909	67.5744	99.7742	47.6003	0.00716496	0.00261134	0.01012	0.00420995	exported protein of unknown function
TAUVO_v1_0003	85.1733	62.8795	66.4255	0.00714928	0.000432894	0.00763914	0.00665941	Glutamine-dependent NAD(+) synthetase
TAUVO_v1_1901	119.894	46.0552	48.26	0.00714031	0.00140415	0.00872925	0.00555137	Energy conserving hydrogenase Ehb polyferredoxin (protein K)
TAUVO_v1_1595	65.3082	75.2609	72.2919	0.00709537	0.000220448	0.00734483	0.00684591	protein of unknown function
TAUVO_v1_1000	70.0035	93.2768	49.3114	0.00708639	0.00219841	0.00957413	0.00459866	tRNA (adenine(58)-N(1))-methyltransferase TrmI
TAUVO_v1_0198	50.2056	108.482	53.8903	0.00708592	0.00279392	0.0102475	0.0039243	Ubiquinone/menaquinone biosynthesis methyltransferase UbiE
TAUVO_v1_0957	80.4094	78.7641	51.7865	0.007032	0.00137996	0.00859358	0.00547042	Peptidase
TAUVO_v1_1706	100.027	60.9603	49.5543	0.00701804	0.00103323	0.00818725	0.00584883	Membrane-bound lytic murein transglycosylase D precursor
TAUVO_v1_0748	99.1716	71.4282	39.9188	0.00701729	0.00178406	0.00903615	0.00499843	protein of unknown function
TAUVO_v1_0134	63.585	77.346	68.2516	0.00697275	0.000488069	0.00752506	0.00642045	proB Glutamate 5-kinase
TAUVO_v1_1721	66.3876	44.6279	97.9824	0.0069666	0.00266941	0.00998732	0.00394588	conserved exported protein of unknown function
TAUVO_v1_0014	80.2717	67.7268	60.0064	0.0069335	0.000498687	0.00749781	0.00636918	murC UDP-N-acetylmuramate--L-alanine ligase
TAUVO_v1_0922	104.323	65.1203	38.4931	0.00693123	0.00167153	0.00882273	0.00503972	era GTPase Era
TAUVO_v1_1374	97.5297	63.8597	46.3957	0.00692617	0.00119515	0.00827861	0.00557373	livH branched chain amino acid/phenylalanine ABC transporter membrane subunit LivH
TAUVO_v1_0495	84.5569	81.2026	41.5996	0.00691197	0.00202968	0.00920876	0.00461517	Agmatinase
TAUVO_v1_0867	91.283	78.8957	36.7434	0.0068974	0.00220381	0.00939125	0.00440356	yoeB Toxin YoeB
TAUVO_v1_1038	88.2737	59.3404	59.2202	0.00689447	0.000558011	0.00752592	0.00626302	csoR Copper-sensing transcriptional repressor CsoR
TAUVO_v1_0161	84.4299	83.3973	38.8399	0.0068889	0.00227259	0.00946058	0.00431722	GntR family transcriptional regulator
TAUVO_v1_1041	103.69	56.2314	46.6477	0.00688563	0.00111389	0.00814612	0.00562514	Sodium-dependent transporter
TAUVO_v1_0982	0	128.571	76.9862	0.0068519	0.00325035	0.01053	0.00317378	conserved protein of unknown function
TAUVO_v1_1626	44.0763	63.4917	97.5792	0.00683824	0.00184315	0.00892397	0.00475252	lptB lipopolysaccharide transport system ATP binding protein
TAUVO_v1_0355	84.5569	79.5785	40.8432	0.00683262	0.00199263	0.0090875	0.00457774	Acetyl-CoA carboxylase biotin carboxylase subunit
TAUVO_v1_0627	147.27	38.5712	18.8616	0.00682342	0.0024853	0.0096358	0.00401105	DegT/DnrJ/EryC1/StrS aminotransferase
TAUVO_v1_0671	37.7132	84.7481	81.974	0.00681451	0.000889376	0.00782093	0.00580808	(Fe-S)-binding protein
TAUVO_v1_1086	96.2848	64.7257	42.4479	0.00678195	0.00138419	0.0083483	0.00521559	Putative sulfate transporter, sulP
TAUVO_v1_0320	47.8149	117.091	38.4931	0.00677997	0.00397203	0.0112747	0.0022852	conserved protein of unknown function
TAUVO_v1_1075	123.583	29.6702	49.7449	0.00676661	0.00190081	0.00891758	0.00461564	ispU undecaprenyl diphosphate synthase
TAUVO_v1_0021	86.8626	79.4274	36.4843	0.00675914	0.00221805	0.0092691	0.00424918	Cell division protein FtsI (Peptidoglycan synthetase)
TAUVO_v1_0550	124.357	41.9252	36.2109	0.00674976	0.00166606	0.00863508	0.00486443	conserved exported protein of unknown function
TAUVO_v1_0056	110.646	39.5275	51.6635	0.0067279	0.0013912	0.0083022	0.00515361	lepA elongation factor 4
TAUVO_v1_0218	14.3959	111.981	75.3306	0.00672358	0.00238429	0.00942166	0.0040255	conserved protein of unknown function
TAUVO_v1_1878	76.5038	88.1628	36.9534	0.00672067	0.0025745	0.00963399	0.00380735	conserved membrane protein of unknown function
TAUVO_v1_1652	99.7876	52.706	49.0927	0.00671954	0.000958045	0.00780367	0.00563541	Sulfatase domain-containing protein
TAUVO_v1_0379	141.282	40.7033	18.9564	0.00669806	0.00240477	0.00941932	0.00397681	ispDF 2-C-methyl-D-erythritol 4-phosphate cytidylyltransferase / 2-C-methyl-D-erythritol 2,4-cyclodiphosphate synthase
TAUVO_v1_0988	105.803	49.2399	45.8641	0.00669691	0.00113368	0.00797979	0.00541403	Glutathione synthase/Ribosomal protein S6 modification enzyme (glutaminyl transferase)
TAUVO_v1_0015	43.776	100.895	55.7993	0.00668234	0.00235088	0.00934261	0.00402206	murG UDP-N-acetylglucosamine--N-acetylmuramyl-(pentapeptide) pyrophosphoryl-undecaprenol N-acetylglucosamine transferase
TAUVO_v1_0338	65.911	64.0876	69.6429	0.00665472	0.000278373	0.00696972	0.00633971	Tripartite tricarboxylate transporter substrate binding protein
TAUVO_v1_0118	32.8544	75.7227	90.3683	0.00663151	0.00121213	0.00800316	0.00525986	Amino acid permease
TAUVO_v1_0050	62.2706	77.7405	58.4856	0.00661656	0.000969284	0.0077134	0.00551971	protein of unknown function
TAUVO_v1_0407	95.9844	57.2132	45.2972	0.00661649	0.00104689	0.00780116	0.00543183	5-methyltetrahydrofolate--homocysteine methyltransferase
TAUVO_v1_0389	99.9117	46.0552	52.2817	0.00660829	0.00102498	0.00776816	0.00544841	rsmA Ribosomal RNA small subunit methyltransferase A
TAUVO_v1_1631	65.9516	85.5027	45.1298	0.00655281	0.00201868	0.00883716	0.00426845	conserved exported protein of unknown function
TAUVO_v1_0018	67.1273	68.7621	60.045	0.00653115	0.000438997	0.00702792	0.00603437	mraY phospho-N-acetylmuramoyl-pentapeptide- transferase
TAUVO_v1_0210	90.2573	69.3415	36.3306	0.00653098	0.00180082	0.0085688	0.00449316	protein of unknown function
TAUVO_v1_0628	128.798	31.2476	35.4721	0.00651724	0.00184881	0.00860936	0.00442512	Aminotransferase
TAUVO_v1_0078	54.7854	90.7558	49.6177	0.0065053	0.00207815	0.00885695	0.00415365	aatA putative aspartate/prephenate aminotransferase
TAUVO_v1_0619	98.9426	33.85	62.229	0.00650072	0.00172427	0.00845191	0.00454953	rkpK UDP-glucose 6-dehydrogenase
TAUVO_v1_1320	85.8216	74.1754	34.5451	0.00648474	0.00207196	0.00882938	0.0041401	putative enzyme
TAUVO_v1_1620	69.9382	92.1104	32.1733	0.00647406	0.00300061	0.00986957	0.00307856	Nmad3 domain-containing protein
TAUVO_v1_1855	49.1309	72.5422	71.689	0.0064454	0.000444393	0.00694828	0.00594253	conserved protein of unknown function
TAUVO_v1_0733	115.167	66.3591	11.5893	0.00643718	0.00310636	0.00995236	0.00292201	mRNA interferase YafQ
TAUVO_v1_0766	60.011	72.4497	59.8143	0.00640917	0.00064266	0.0071364	0.00568193	tRNA nucleotidyltransferase, A-adding
TAUVO_v1_0110	94.6161	51.7918	45.7021	0.00640366	0.000933789	0.00746034	0.00534698	Protein HflC
TAUVO_v1_1853	47.6259	65.5558	78.812	0.00639979	0.000814052	0.00732098	0.0054786	Tricarboxylate transport membrane protein TctA
TAUVO_v1_0406	137.315	19.7801	34.5451	0.00638799	0.00224475	0.00892816	0.00384782	Thioredoxin domain-containing protein
TAUVO_v1_0631	191.26	0	0	0.00637532	0.00368079	0.0105405	0.00221011	protein of unknown function
TAUVO_v1_0796	67.3619	48.5173	74.5653	0.00634815	0.00130721	0.00782739	0.0048689	greA Transcription elongation factor GreA
TAUVO_v1_0928	89.2545	77.1425	23.9513	0.00634494	0.00276192	0.00947034	0.00321954	fliQ flagellar biosynthesis protein FliQ
TAUVO_v1_0536	99.1716	23.8094	66.5313	0.00631708	0.00237549	0.0090052	0.00362896	trmL tRNA (cytidine(34)-2\'-O)-methyltransferase
TAUVO_v1_0020	58.5566	85.8842	44.9979	0.00631463	0.00204861	0.00863284	0.00399641	murE UDP-N-acetylmuramoyl-L-alanyl-D-glutamate--2,6-diaminopimelate ligase
TAUVO_v1_0711	80.7327	81.4066	27.0806	0.00630733	0.00276372	0.00943478	0.00317988	conserved protein of unknown function
TAUVO_v1_0728	87.7913	101.17	0	0.00629872	0.00510895	0.01208	0.000517406	Addiction module toxin, HicA family
TAUVO_v1_2057	75.4263	67.9071	45.5411	0.00629582	0.00117479	0.00762522	0.00496642	Site-specific DNA-methyltransferase (adenine-specific)
TAUVO_v1_0421	86.6293	63.5291	38.0402	0.00627329	0.00144916	0.00791317	0.00463341	hypE hydrogenase maturation protein, carbamoyl dehydratase
TAUVO_v1_0516	88.9504	65.052	33.9684	0.00626569	0.00172962	0.00822295	0.00430844	DNA polymerase III alpha subunit
TAUVO_v1_0786	84.2023	63.0725	40.672	0.00626489	0.00128124	0.00771475	0.00481503	conserved exported protein of unknown function
TAUVO_v1_1022	92.8659	44.591	49.8408	0.00624326	0.00091691	0.00728084	0.00520568	MFS transporter
TAUVO_v1_0630	122.725	41.7855	22.4543	0.00623216	0.00199367	0.0084882	0.00397611	putative Methyltransf_25 domain-containing protein
TAUVO_v1_1684	28.6378	94.8811	63.4004	0.00623064	0.00184993	0.00832403	0.00413725	NAD(P)H oxidoreductase YRKL / Flavodoxin 2
TAUVO_v1_0864	81.6352	62.7174	41.6226	0.00619918	0.00119751	0.00755429	0.00484406	Magnesium transporter MgtE
TAUVO_v1_0415	90.0733	49.541	46.1446	0.00619197	0.000830279	0.00713151	0.00525242	conserved exported protein of unknown function
TAUVO_v1_0237	0	79.9647	105.152	0.00617055	0.0021815	0.00863916	0.00370195	Molybdopterin adenylyltransferase
TAUVO_v1_0502	78.1791	54.4314	52.448	0.00616862	0.000486328	0.00671895	0.00561829	5-amino-6-(5-phosphoribosylamino)uracil reductase,Diaminohydroxyphosphoribosylaminopyrimidine deaminase
TAUVO_v1_0002	88.0191	66.7322	29.8355	0.00615289	0.00199705	0.00841277	0.00389302	lcfA Long-chain-fatty-acid--CoA ligase
TAUVO_v1_1785	105.975	45.797	32.7039	0.00614919	0.00144136	0.00778025	0.00451814	RNB domain-containing protein
TAUVO_v1_0019	72.9754	54.9862	56.4888	0.00614835	0.000340143	0.00653326	0.00576344	UDP-N-acetylmuramoyl-tripeptide--D-alanyl-D-alanine ligase
TAUVO_v1_0197	0	108.27	75.6356	0.00613019	0.0024071	0.00885408	0.0034063	conserved protein of unknown function
TAUVO_v1_1643	66.3876	63.7541	53.445	0.00611956	0.000536805	0.00672701	0.0055121	Competence/damage-inducible protein CinA
TAUVO_v1_1116	78.6094	55.2029	49.4407	0.00610843	0.000582193	0.00676725	0.00544962	Peptide-binding protein
TAUVO_v1_1556	127.041	28.1542	27.5352	0.00609101	0.00190929	0.00825157	0.00393045	TPR_REGION domain-containing protein
TAUVO_v1_1728	82.3887	83.0765	16.5816	0.00606823	0.00338328	0.00989677	0.00223969	conserved protein of unknown function
TAUVO_v1_1597	88.4125	47.3043	45.756	0.00604909	0.000809735	0.00696539	0.00513279	Phosphohydrolase
TAUVO_v1_1375	123.583	37.9778	19.898	0.00604863	0.00203344	0.00834968	0.00374758	GGDEF domain-containing protein
TAUVO_v1_1461	47.8149	80.8159	52.6072	0.00604127	0.00145656	0.00768952	0.00439301	putative Histidine kinase
TAUVO_v1_0166	104.712	40.2233	36.1276	0.00603543	0.00129677	0.00750286	0.004568	conserved protein of unknown function
TAUVO_v1_0566	42.1675	78.9647	59.4067	0.00601796	0.00110755	0.00727127	0.00476466	1-acyl-sn-glycerol-3-phosphate acyltransferase
TAUVO_v1_1889	93.5418	53.8987	32.9461	0.00601288	0.00142404	0.00762433	0.00440143	conserved protein of unknown function
TAUVO_v1_0815	79.58	59.3404	41.4541	0.00601248	0.00105604	0.0072075	0.00481746	Single-stranded-DNA-specific exonuclease recJ
TAUVO_v1_0037	71.4489	49.9907	58.8891	0.00601096	0.000552363	0.00663601	0.0053859	clpA ATP-dependent Clp protease ATP-binding subunit ClpA
TAUVO_v1_0219	61.3199	73.6092	45.2514	0.00600602	0.00141836	0.00761104	0.004401	Lysylphosphatidylglycerol synthetase family protein
TAUVO_v1_0163	108.066	41.5116	28.9993	0.00595256	0.00153456	0.00768908	0.00421605	Serine/threonine protein phosphatase
TAUVO_v1_1237	92.3322	66.5021	18.5829	0.00591391	0.00258046	0.00883398	0.00299384	hxlR HTH-type transcriptional activator HxlR
TAUVO_v1_1350	98.4877	39.0146	39.6435	0.00590486	0.00113894	0.00719369	0.00461602	Xanthine/uracil/thiamine/ascorbate permease family protein
TAUVO_v1_1178	26.7763	96.4281	53.8903	0.00590316	0.00232178	0.0085305	0.00327582	pgsA CDP-diacylglycerol--glycerol-3-phosphate 3-phosphatidyltransferase
TAUVO_v1_0998	83.5021	46.51	47.056	0.00590227	0.000707186	0.00670253	0.00510201	ATP-dependent helicase
TAUVO_v1_0111	73.3598	63.4048	39.3719	0.00587122	0.00127387	0.00731273	0.0044297	HflK protein
TAUVO_v1_1212	61.7916	89.0105	24.8725	0.00585582	0.00320826	0.00948631	0.00222533	coaX Type III pantothenate kinase
TAUVO_v1_0594	97.3685	50.0925	27.995	0.00584853	0.00157501	0.00763083	0.00406624	membrane protein of unknown function
TAUVO_v1_0978	69.1002	29.8616	76.4895	0.00584838	0.00235145	0.0085093	0.00318746	conserved membrane protein of unknown function
TAUVO_v1_1851	120.15	19.7801	34.5451	0.00581585	0.00193584	0.00800646	0.00362523	conserved protein of unknown function
TAUVO_v1_0701	71.4036	30.857	71.8538	0.00580381	0.00208584	0.00816416	0.00344347	conserved protein of unknown function
TAUVO_v1_0732	91.283	70.1295	12.2478	0.00578868	0.00305043	0.00924057	0.00233678	dinJ antitoxin/DNA-binding transcriptional repressor DinJ
TAUVO_v1_1078	51.3519	57.0643	64.9637	0.00577933	0.000436553	0.00627334	0.00528532	Membrane-associated zinc metalloprotease
TAUVO_v1_0188	110.418	37.7759	25.0007	0.00577315	0.00164962	0.00763987	0.00390643	PMT_2 domain-containing protein
TAUVO_v1_0144	21.2511	91.8363	59.8782	0.00576552	0.00191251	0.00792972	0.00360131	Reactive intermediate/imine deaminase
TAUVO_v1_1321	0	120.826	51.9425	0.00575893	0.00382439	0.0100866	0.00143123	xseB Exodeoxyribonuclease 7 small subunit
TAUVO_v1_0242	78.3698	41.3935	52.5759	0.00574464	0.000823067	0.00667603	0.00481325	Molybdopterin molybdenumtransferase
TAUVO_v1_0534	60.3411	63.0178	48.5772	0.0057312	0.000727304	0.00655422	0.00490818	Flagellar biosynthesis protein FlhB
TAUVO_v1_1251	55.8899	68.7988	47.039	0.00572426	0.00108869	0.00695622	0.00449229	murJ putative lipid II flippase MurJ
TAUVO_v1_1911	72.8608	47.2301	51.3241	0.00571383	0.000497895	0.00627726	0.00515041	gspG Type II secretion system protein GspG
TAUVO_v1_2037	105.57	38.7095	27.0417	0.0057107	0.00151576	0.00742595	0.00399545	rsmI Ribosomal RNA small subunit methyltransferase I (modular protein)
TAUVO_v1_0983	56.6495	71.811	42.565	0.00570085	0.00146234	0.00735564	0.00404606	Ferrous iron transport protein B
TAUVO_v1_1792	77.1335	44.4442	48.7896	0.00567891	0.000626193	0.00638752	0.00497031	larB Pyridinium-3,5-biscarboxylic acid mononucleotide synthase
TAUVO_v1_1557	93.9521	40.6013	35.7168	0.00567567	0.00110116	0.00692175	0.00442959	Histidine kinase
TAUVO_v1_0873	56.3712	45.4734	68.072	0.00566389	0.00112995	0.00694255	0.00438523	protein of unknown function
TAUVO_v1_1800	78.553	60.0216	30.2446	0.00562731	0.00162183	0.00746258	0.00379203	lptD LPS-assembly protein LptD
TAUVO_v1_0939	78.5439	57.5997	31.6157	0.00559198	0.00145412	0.00723747	0.00394648	Vitamin B12-dependent ribonucleoside-diphosphate reductase
TAUVO_v1_0304	45.5768	62.3705	59.6234	0.00558569	0.000327008	0.00595573	0.00521564	Methyltransferase
TAUVO_v1_1839	107.105	20.5713	39.5196	0.00557321	0.00175981	0.00756462	0.0035818	Sirohydrochlorin cobaltochelatase
TAUVO_v1_0535	86.2934	35.8292	43.9296	0.00553507	0.000980773	0.00664492	0.00442522	conserved membrane protein of unknown function
TAUVO_v1_1204	68.6573	46.1536	50.6661	0.0055159	0.000450271	0.00602543	0.00500637	putative Cytochrome c-type biogenesis protein CcmC, heme lyase for CcmE
TAUVO_v1_1819	34.476	54.6288	76.3254	0.00551434	0.00123807	0.00691534	0.00411333	Sodium:proton antiporter
TAUVO_v1_1355	88.5982	56.7224	19.8126	0.00550444	0.00208424	0.00786298	0.0031459	ABC transporter
TAUVO_v1_0158	67.1273	40.8275	57.0427	0.00549992	0.000883125	0.00649927	0.00450057	conserved protein of unknown function
TAUVO_v1_0428	66.2052	27.5509	71.0642	0.00549401	0.00219983	0.00798336	0.00300466	ispG 4-hydroxy-3-methylbut-2-en-1-yl diphosphate synthase (flavodoxin)
TAUVO_v1_1357	85.1544	49.0659	30.468	0.00548961	0.0012758	0.00693332	0.00404591	lgt Phosphatidylglycerol--prolipoprotein diacylglyceryl transferase
TAUVO_v1_2009	58.9787	57.7719	47.4805	0.00547437	0.000528894	0.00607287	0.00487587	lolD lipoprotein release complex - ATP binding subunit
TAUVO_v1_0466	69.5489	52.5971	41.9925	0.00547128	0.000681595	0.00624258	0.00469999	PBPb domain-containing protein
TAUVO_v1_1473	79.455	52.6492	31.9824	0.00546955	0.00125644	0.00689135	0.00404775	fmt Methionyl-tRNA formyltransferase
TAUVO_v1_0481	85.8216	41.2086	36.8481	0.00546261	0.000926553	0.0065111	0.00441412	argH Argininosuccinate lyase
TAUVO_v1_0259	41.7294	66.1221	55.99	0.00546138	0.000628483	0.00617258	0.00475019	conserved protein of unknown function
TAUVO_v1_1646	68.793	42.6875	51.1213	0.00542006	0.000596044	0.00609455	0.00474557	conserved exported protein of unknown function
TAUVO_v1_1656	56.1741	55.744	50.2474	0.00540552	0.000281553	0.00572412	0.00508691	Peptidase U32
TAUVO_v1_1039	76.8699	30.7586	53.2887	0.0053639	0.00131101	0.00684745	0.00388036	membrane protein of unknown function
TAUVO_v1_1083	66.8766	52.614	41.4143	0.00536349	0.000678011	0.00613074	0.00459625	AcrB/AcrD/AcrF family protein
TAUVO_v1_1332	47.8149	55.1018	57.7397	0.00535521	0.000211721	0.0055948	0.00511563	protein of unknown function
TAUVO_v1_1076	78.4655	42.386	39.4801	0.00534438	0.00073678	0.00617813	0.00451064	Phosphatidate cytidylyltransferase
TAUVO_v1_1687	42.5021	91.8363	25.6621	0.00533335	0.00332345	0.00909419	0.00157251	RutC family protein HP_0944
TAUVO_v1_1470	89.2545	40.7141	29.9391	0.00533025	0.00116935	0.00665349	0.00400702	rlmN Dual-specificity RNA methyltransferase RlmN
TAUVO_v1_0667	11.0191	73.0155	75.4021	0.00531456	0.00122193	0.0066973	0.00393181	Siroheme synthase / Precorrin-2 oxidase
TAUVO_v1_1184	65.3082	50.174	43.8133	0.00530985	0.000474737	0.00584706	0.00477263	conserved protein of unknown function
TAUVO_v1_1273	59.947	55.65	42.8978	0.00528316	0.000669881	0.0060412	0.00452512	putative DNA helicase
TAUVO_v1_1802	84.2023	43.6655	30.504	0.00527906	0.00112041	0.00654692	0.0040112	conserved membrane protein of unknown function
TAUVO_v1_1796	0	85.7138	71.8538	0.00525225	0.00166706	0.00713871	0.00336579	protein of unknown function
TAUVO_v1_0576	92.1054	49.2802	15.889	0.00524249	0.00202473	0.00753369	0.00295129	Biosynthetic Aromatic amino acid aminotransferase alpha
TAUVO_v1_0108	68.8535	41.8773	46.1917	0.00523075	0.000524095	0.00582382	0.00463768	Transglycosylase
TAUVO_v1_0989	42.1675	63.7792	50.92	0.00522889	0.000706234	0.00602807	0.00442971	conserved membrane protein of unknown function
TAUVO_v1_0591	122.953	11.8075	21.9961	0.00522521	0.00210357	0.00760561	0.0028448	ABC_trans_aux domain-containing protein
TAUVO_v1_0323	63.2512	59.2235	33.9467	0.00521405	0.00130391	0.00668956	0.00373854	Site-specific DNA-methyltransferase (adenine-specific)
TAUVO_v1_0847	93.2509	30.7035	32.1733	0.00520426	0.00119185	0.00655296	0.00385555	rlmE Ribosomal RNA large subunit methyltransferase E
TAUVO_v1_0178	42.7737	78.8677	34.4347	0.00520254	0.00223764	0.00773467	0.00267041	protein of unknown function
TAUVO_v1_1001	72.8058	48.9423	34.1902	0.00519795	0.000951581	0.00627476	0.00412113	ABC transporter ATP-binding protein
TAUVO_v1_2041	67.7103	60.2953	27.2549	0.00517535	0.00171504	0.00711609	0.0032346	trmD tRNA (guanine-N(1)-)-methyltransferase
TAUVO_v1_0217	46.8118	62.0376	45.2227	0.00513574	0.000850927	0.00609865	0.00417282	Phosphatase
TAUVO_v1_0038	51.493	81.593	20.7271	0.0051271	0.0030433	0.00857092	0.00168328	clpS ATP-dependent Clp protease adapter protein ClpS
TAUVO_v1_1436	48.9066	70.4497	34.4504	0.00512689	0.00180126	0.0071652	0.00308858	Sulfopropanediol 3-dehydrogenase, hpsN
TAUVO_v1_1517	64.0072	12.2936	77.2929	0.00511979	0.00327093	0.0088212	0.00141838	exported protein of unknown function
TAUVO_v1_1920	59.503	45.714	47.9025	0.00510399	0.000267695	0.00540691	0.00480106	T2SSC domain-containing protein
TAUVO_v1_0252	63.7532	55.1018	34.2161	0.00510237	0.00110705	0.00635511	0.00384962	CRISPR system Cms protein Csm2
TAUVO_v1_1707	46.8118	67.4322	37.6856	0.00506432	0.00149144	0.00675204	0.0033766	23S rRNA (Guanosine(2251)-2\'-O)-methyltransferase RlmB
TAUVO_v1_0552	97.4618	31.0343	22.7124	0.00504028	0.00142077	0.00664804	0.00343253	rho transcription termination factor Rho
TAUVO_v1_0190	98.2618	42.4637	9.88814	0.00502046	0.00213951	0.00744154	0.00259937	5-nucleotidase
TAUVO_v1_0921	61.9106	75.8047	12.4602	0.00500585	0.00318565	0.00861076	0.00140095	ybeY Endoribonuclease YbeY
TAUVO_v1_0229	40.523	55.6791	53.9531	0.00500517	0.000288291	0.0053314	0.00467894	adhE aldehyde-alcohol dehydrogenase
TAUVO_v1_1854	33.1596	76.426	40.0424	0.0049876	0.0018821	0.00711739	0.00285781	conserved exported protein of unknown function
TAUVO_v1_0510	77.7736	67.2196	4.47223	0.00498218	0.00323947	0.00864798	0.00131638	DNA repair protein RadC
TAUVO_v1_1224	70.0035	43.6973	35.2224	0.00496411	0.000724624	0.0057841	0.00414412	Deacylase
TAUVO_v1_0590	66.571	55.4062	26.7963	0.00495912	0.00151214	0.00667027	0.00324797	Acyl- --phospholipid O-acyltransferase
TAUVO_v1_1767	52.356	50.6382	45.1595	0.00493846	0.000287051	0.00526328	0.00461363	DNA helicase
TAUVO_v1_0658	78.7539	28.8769	40.3457	0.00493255	0.00102495	0.0060924	0.00377271	mrdB Peptidoglycan glycosyltransferase MrdB
TAUVO_v1_0868	31.5016	90.7558	25.3602	0.00492059	0.00330948	0.00866562	0.00117555	DNA-damage-inducible protein J
TAUVO_v1_0560	59.7686	34.4386	52.928	0.00490451	0.000974923	0.00600774	0.00380128	Ferredoxin
TAUVO_v1_1746	93.5732	33.1796	20.2813	0.00490114	0.001439	0.00652951	0.00327276	MBL fold metallo-hydrolase
TAUVO_v1_0729	56.9709	43.7688	45.8641	0.00488679	0.000256304	0.00517683	0.00459676	HicB-like domain-containing protein
TAUVO_v1_1551	72.5865	51.1185	22.7248	0.00488099	0.0015769	0.00666542	0.00309657	ADP-heptose synthase / D-glycero-beta-D-manno-heptose 7-phosphate kinase
TAUVO_v1_1066	51.8252	59.7232	34.768	0.00487721	0.00125087	0.0062927	0.00346172	YkgJ family cysteine cluster protein
TAUVO_v1_1963	99.5403	34.413	12.0202	0.00486578	0.00184692	0.00695577	0.00277579	folE GTP cyclohydrolase FolE2
TAUVO_v1_1004	22.1292	70.1295	53.445	0.00485679	0.00113068	0.00613627	0.0035773	conserved protein of unknown function
TAUVO_v1_1373	72.5865	37.1771	35.7105	0.00484913	0.000699421	0.0056406	0.00405766	Branched-chain amino acid ABC transporter permease
TAUVO_v1_0599	77.2394	40.7965	25.9088	0.00479816	0.00112581	0.00607214	0.00352418	FlgO domain-containing protein
TAUVO_v1_1784	54.6456	70.8451	18.33	0.00479403	0.00263288	0.00777341	0.00181464	Methylenetetrahydrofolate reductase
TAUVO_v1_1690	13.2556	49.6461	80.0352	0.00476456	0.00181502	0.00681845	0.00271068	protein of unknown function
TAUVO_v1_0030	62.0901	24.5961	56.2334	0.00476399	0.00163594	0.00661523	0.00291275	conserved exported protein of unknown function
TAUVO_v1_0243	41.9692	56.8291	43.9232	0.00475738	0.000665269	0.0055102	0.00400456	Molybdopterin molybdenumtransferase
TAUVO_v1_0645	54.0936	29.6102	58.7895	0.00474978	0.00147133	0.00641475	0.00308481	dnaC Replicative DNA helicase
TAUVO_v1_1898	66.0239	40.1563	35.4347	0.0047205	0.000592333	0.00539079	0.00405021	conserved protein of unknown function
TAUVO_v1_0559	67.693	28.17	45.4132	0.00470921	0.00104737	0.00589442	0.003524	AI-2E family transporter
TAUVO_v1_0007	43.8158	63.1166	33.314	0.00467488	0.00149253	0.00636384	0.00298592	yngI Putative acyl-CoA synthetase YngI
TAUVO_v1_0039	52.5026	60.5039	27.1716	0.0046726	0.00167494	0.00656797	0.00277724	prfA peptide chain release factor RF1
TAUVO_v1_0752	77.3883	34.558	28.0354	0.00466606	0.000945085	0.00573552	0.00359659	Phage terminase large subunit
TAUVO_v1_0489	34.5501	59.7232	45.1984	0.00464906	0.00080389	0.00555874	0.00373937	Transcriptional regulator, ArsR family / Methyltransferase fusion
TAUVO_v1_1523	24.5655	35.3864	79.1051	0.00463523	0.00227461	0.0072092	0.00206127	mRNA interferase
TAUVO_v1_0286	57.8948	45.8685	34.9559	0.00462397	0.000641024	0.00534936	0.00389859	Iron-sulfur flavoprotein
TAUVO_v1_0543	0	138.461	0	0.00461536	0.00705008	0.0125933	-0.00336256	protein of unknown function
TAUVO_v1_1900	68.8781	34.7265	34.6562	0.00460869	0.000657933	0.00535321	0.00386417	conserved protein of unknown function
TAUVO_v1_1866	38.8063	57.7637	41.6544	0.00460748	0.000832346	0.00554937	0.00366559	nspC Carboxynorspermidine/carboxyspermidine decarboxylase
TAUVO_v1_0668	24.3421	84.1554	29.3947	0.00459641	0.00280828	0.00777427	0.00141854	conserved protein of unknown function
TAUVO_v1_1921	31.2079	68.3313	37.6856	0.00457416	0.00158869	0.00637193	0.00277639	putative Type II secretion system protein F
TAUVO_v1_0432	61.1332	56.3598	19.686	0.00457263	0.00188686	0.00670781	0.00243745	hisH Imidazole glycerol phosphate synthase subunit HisH
TAUVO_v1_0414	75.9123	31.8113	29.1675	0.00456304	0.000884103	0.00556349	0.00356258	conserved membrane protein of unknown function
TAUVO_v1_1926	54.6456	43.2942	38.4931	0.00454776	0.000357309	0.0049521	0.00414343	trmH tRNA (guanosine(18)-2\'-O)-methyltransferase
TAUVO_v1_1667	70.9307	51.0877	14.2756	0.00454313	0.00198234	0.00678637	0.0022999	Permease of the drug/metabolite transporter (DMT) superfamily
TAUVO_v1_0953	42.6062	56.653	36.9383	0.00453991	0.000989025	0.0056591	0.00342073	Peptidase U32
TAUVO_v1_2020	136.151	0	0	0.00453836	0.00262023	0.00750343	0.0015733	protein of unknown function
TAUVO_v1_1293	75.9613	32.8266	26.7541	0.00451806	0.000939003	0.00558065	0.00345548	ispE 4-diphosphocytidyl-2-C-methyl-D-erythritol kinase
TAUVO_v1_1099	39.377	64.2854	31.7002	0.00451209	0.00163767	0.00636529	0.00265888	lepB Signal peptidase I
TAUVO_v1_0347	49.5858	35.7141	49.8985	0.00450661	0.00072112	0.00532264	0.00369059	Adenylylsulfate reductase, aprB
TAUVO_v1_0764	53.5527	53.9997	26.9452	0.00448325	0.00137595	0.00604029	0.00292622	Phosphoserine phosphatase
TAUVO_v1_0227	79.3373	42.8569	11.9756	0.00447233	0.00183918	0.00655356	0.0023911	Amino acid ABC transporter permease
TAUVO_v1_1770	54.6456	62.9734	16.497	0.00447054	0.00234147	0.00712016	0.00182091	conserved protein of unknown function
TAUVO_v1_0618	58.7569	41.1104	33.787	0.00445514	0.000549764	0.00507726	0.00383303	NAD-dependent dehydratase
TAUVO_v1_1860	38.1429	61.5381	33.7774	0.00444862	0.00140006	0.00603294	0.0028643	conserved membrane protein of unknown function
TAUVO_v1_0309	87.433	20.9911	24.9289	0.0044451	0.00125631	0.00586674	0.00302345	glnA Glutamine synthetase
TAUVO_v1_1509	37.1321	54.6772	41.518	0.00444424	0.000690977	0.00522616	0.00366233	Acyl_transf_3 domain-containing protein
TAUVO_v1_1258	0	81.6802	50.7203	0.00441335	0.00200485	0.00668206	0.00214465	conserved protein of unknown function
TAUVO_v1_1089	55.9506	42.6011	33.782	0.00441112	0.000557896	0.00504244	0.0037798	Cytochrome c-type biogenesis protein DsbD, protein-disulfide reductase
TAUVO_v1_1011	71.7223	34.4386	25.6621	0.0043941	0.000914187	0.0054286	0.0033596	argF CP4-6 prophage; ornithine carbamoyltransferase ArgF
TAUVO_v1_1773	63.7532	42.2447	25.6621	0.00438866	0.00100815	0.00552949	0.00324784	Cytosine-specific methyltransferase
TAUVO_v1_0779	37.018	74.654	19.8674	0.00438465	0.00274641	0.0074925	0.00127679	protein of unknown function
TAUVO_v1_2044	74.3787	40.476	16.6328	0.00438292	0.00148289	0.00606097	0.00270487	putative NAGPA domain-containing protein
TAUVO_v1_1191	21.2511	67.3466	42.7701	0.00437893	0.00139044	0.00595235	0.0028055	pstB phosphate ABC transporter ATP binding subunit
TAUVO_v1_0947	44.5212	47.6414	38.4017	0.00435214	0.000462888	0.00487595	0.00382834	proA Gamma-glutamyl phosphate reductase
TAUVO_v1_1203	11.6419	43.6023	74.9779	0.00434073	0.00181712	0.006397	0.00228446	ABC transporter involved in cytochrome c biogenesis, CcmB subunit
TAUVO_v1_0236	49.4332	59.3404	19.898	0.00428905	0.00198114	0.00653093	0.00204718	moaA GTP 3\',8-cyclase
TAUVO_v1_0319	49.9381	45.2167	33.502	0.00428856	0.000620109	0.00499028	0.00358684	Type I site-specific deoxyribonuclease
TAUVO_v1_1580	73.3598	29.0605	25.8378	0.00427527	0.000898124	0.0052916	0.00325895	MBL fold metallo-hydrolase
TAUVO_v1_0562	49.2816	42.594	36.3677	0.00427478	0.000363995	0.00468668	0.00386288	GAF domain-containing protein
TAUVO_v1_1961	47.8149	49.5916	30.7945	0.00427337	0.000951232	0.00534979	0.00319694	ybfI Uncharacterized HTH-type transcriptional regulator YbfI
TAUVO_v1_0734	81.1404	46.753	0	0.00426311	0.00258852	0.0071923	0.00133393	protein of unknown function
TAUVO_v1_1644	35.3483	56.011	35.5712	0.00423102	0.00104156	0.00540966	0.00305238	EamA family transporter
TAUVO_v1_0299	73.6964	33.0274	19.7763	0.00421667	0.00112579	0.00549062	0.00294271	Radical_SAM domain-containing protein
TAUVO_v1_0897	50.5214	14.5552	61.0079	0.00420282	0.00233554	0.00684573	0.0015599	Undecaprenyl-diphosphatase
TAUVO_v1_0753	46.433	66.8865	12.4602	0.00419266	0.00272442	0.00727563	0.00110968	protein of unknown function
TAUVO_v1_0666	49.2212	56.7224	19.8126	0.00419187	0.00185749	0.00629382	0.00208993	HemX protein, negative effector of steady-state concentration of glutamyl-tRNA reductase
TAUVO_v1_1163	61.8595	28.0055	35.5712	0.00418121	0.000691387	0.00496359	0.00339883	miaA tRNA dimethylallyltransferase
TAUVO_v1_0206	75.9776	37.8084	11.121	0.00416357	0.00166234	0.00604468	0.00228246	mfd Transcription-repair-coupling factor
TAUVO_v1_0891	45.6415	32.8732	45.9293	0.00414813	0.000663758	0.00489925	0.00339702	mltG Endolytic murein transglycosylase
TAUVO_v1_0775	106.045	7.63787	10.6714	0.00414514	0.00187081	0.00626216	0.00202811	conserved protein of unknown function
TAUVO_v1_1591	65.1096	32.8266	26.2081	0.00413814	0.000760725	0.00499898	0.0032773	tRNA-dihydrouridine synthase
TAUVO_v1_2002	35.6068	59.4982	28.6651	0.00412567	0.00155026	0.00587995	0.00237139	Twin-arginine translocation protein TatC
TAUVO_v1_0987	72.0902	26.7032	24.8725	0.00412219	0.000895778	0.00513586	0.00310852	conserved protein of unknown function
TAUVO_v1_0310	57.3779	36.0666	30.0946	0.00411797	0.000554809	0.00474579	0.00349014	gltA Glutamate synthase large chain
TAUVO_v1_0297	98.5632	21.297	3.30616	0.00410555	0.00188815	0.00624219	0.0019689	Glyco_trans_2-like domain-containing protein
TAUVO_v1_0890	0	59.7232	62.5823	0.00407685	0.00118554	0.00541841	0.00273529	Putative pre-16S rRNA nuclease
TAUVO_v1_0703	99.1716	9.52376	13.3063	0.00406672	0.00169943	0.00598981	0.00214363	conserved exported protein of unknown function
TAUVO_v1_1230	40.2652	59.9352	21.6102	0.00406035	0.00191628	0.00622883	0.00189188	tgt tRNA-guanine transglycosylase
TAUVO_v1_1496	7.35614	55.1018	59.2202	0.00405594	0.000980364	0.00516532	0.00294655	Alpha/beta hydrolase
TAUVO_v1_1169	50.7341	45.4734	24.9597	0.00403891	0.00106828	0.00524778	0.00283004	glmU UDP-N-acetylglucosamine pyrophosphorylase / Glucosamine-1-phosphate N-acetyltransferase
TAUVO_v1_0073	35.649	34.2348	51.0204	0.00403014	0.000849959	0.00499196	0.00306832	conserved protein of unknown function
TAUVO_v1_0146	58.8491	25.4316	35.5321	0.00399376	0.000743699	0.00483533	0.00315218	2fe-2s iron-sulfur cluster binding domain
TAUVO_v1_0814	0	0	119.756	0.00399188	0.00609769	0.0108921	-0.00290831	protein of unknown function
TAUVO_v1_0431	30.7774	47.2904	41.2953	0.00397877	0.000396873	0.00442787	0.00352967	hisF imidazole glycerol phosphate synthase subunit HisF
TAUVO_v1_0150	14.2427	53.3432	51.5971	0.00397277	0.000740849	0.00481112	0.00313442	TRZ/ATZ family protein
TAUVO_v1_0904	7.6723	77.3635	33.971	0.00396689	0.00235806	0.00663528	0.0012985	SLT domain-containing protein
TAUVO_v1_0321	39.377	49.1594	29.0585	0.00391983	0.00100506	0.00505716	0.0027825	ATPase
TAUVO_v1_0335	49.5858	33.3332	33.2656	0.00387282	0.00031345	0.00422752	0.00351812	Tripartite tricarboxylate transporter TctB family protein
TAUVO_v1_1077	52.5026	26.4705	36.9836	0.00386522	0.000660436	0.00461258	0.00311787	dxr 1-deoxy-D-xylulose 5-phosphate reductoisomerase
TAUVO_v1_0393	22.221	51.2149	42.4862	0.00386407	0.00064432	0.00459319	0.00313495	Cardiolipin synthetase
TAUVO_v1_0935	26.424	43.1389	46.0904	0.00385511	0.000379914	0.00428502	0.0034252	Nucleotide-binding protein Ddes_0972
TAUVO_v1_1715	49.922	41.84	23.7483	0.00385034	0.00096277	0.00493982	0.00276086	Site-specific DNA-methyltransferase (adenine-specific)
TAUVO_v1_1443	67.1507	14.5096	33.787	0.00384824	0.00127041	0.00528585	0.00241064	Tripartite tricarboxylate transporter substrate binding protein, slcH
TAUVO_v1_0147	46.5676	51.9873	16.4014	0.00383188	0.00179516	0.00586329	0.00180046	putative Opine oxidase subunit A
TAUVO_v1_0013	24.7166	66.4612	23.2143	0.00381307	0.00219674	0.00629892	0.00132722	murB UDP-N-acetylenolpyruvoylglucosamine reductase
TAUVO_v1_1339	8.04094	76.4475	29.1299	0.00378728	0.00251774	0.00663636	0.000938191	Tripartite tricarboxylate transporter substrate binding protein
TAUVO_v1_0378	59.7242	25.8097	28.047	0.00378603	0.000640992	0.00451138	0.00306068	putative UDP-2,3-diacylglucosamine pyrophosphatase LpxI
TAUVO_v1_1432	69.1895	23.9201	19.4952	0.0037535	0.000940191	0.00481742	0.00268957	suyB (2R)-sulfolactate sulfo-lyase subunit beta
TAUVO_v1_1267	96.782	9.29427	6.49281	0.0037523	0.00171638	0.00569457	0.00181003	conserved protein of unknown function
TAUVO_v1_1686	24.4533	38.7474	49.2149	0.00374719	0.00064433	0.00447631	0.00301806	GntR family transcriptional regulator
TAUVO_v1_0255	35.0345	44.6994	32.2335	0.00373224	0.000626784	0.00444152	0.00302297	CRISPR system Cms protein Csm5 (modular protein)
TAUVO_v1_0496	56.9709	20.5166	34.3981	0.00372952	0.000896856	0.00474441	0.00271463	conserved protein of unknown function
TAUVO_v1_0062	73.905	19.6541	18.3067	0.00372886	0.00105917	0.00492742	0.0025303	DNA helicase
TAUVO_v1_0333	45.7715	42.8569	23.0301	0.00372195	0.00102162	0.00487802	0.00256588	FadR family transcriptional regulator
TAUVO_v1_1433	56.3712	32.481	22.6907	0.0037181	0.000739268	0.00455466	0.00288154	suyA (2R)-sulfolactate sulfo-lyase subunit alpha
TAUVO_v1_0589	0	82.6526	28.8698	0.00371742	0.00289535	0.00699382	0.000441014	conserved protein of unknown function
TAUVO_v1_0234	33.7517	55.1018	22.643	0.00371655	0.00162593	0.00555646	0.00187664	Adenylyltransferase
TAUVO_v1_0367	64.31	23.5807	23.5329	0.00371412	0.0007843	0.00460164	0.0028266	radA DNA repair protein RadA
TAUVO_v1_0145	14.2427	51.2915	45.8641	0.00371328	0.000714332	0.00452162	0.00290494	FAD-binding oxidoreductase
TAUVO_v1_0629	67.7882	16.2748	27.2863	0.00371164	0.00104264	0.0048915	0.00253178	Glycine transferase
TAUVO_v1_0305	50.2842	25.352	35.4209	0.0037019	0.00063253	0.00441768	0.00298613	ATP-grasp domain-containing protein
TAUVO_v1_0451	77.9893	22.4687	10.4641	0.00369741	0.00132746	0.00519957	0.00219524	protein of unknown function
TAUVO_v1_0058	74.3787	27.5509	8.55402	0.00368279	0.00144127	0.00531374	0.00205184	gluA Glutamate transport ATP-binding protein GluA
TAUVO_v1_0075	40.8799	41.2212	27.4251	0.00365087	0.000701249	0.00444441	0.00285733	argJ Glutamate N-acetyltransferase / Amino-acid acetyltransferase
TAUVO_v1_1123	52.5026	30.2519	26.4168	0.00363905	0.000503095	0.00420835	0.00306974	DNA-3-methyladenine glycosylase 2 family protein
TAUVO_v1_0381	60.3978	40.6013	8.10381	0.00363676	0.00176675	0.00563603	0.00163749	Nif3-like dinuclear metal center hexameric protein
TAUVO_v1_1910	16.4272	52.0593	39.6739	0.00360535	0.000839339	0.00455515	0.00265554	conserved protein of unknown function
TAUVO_v1_1755	32.6541	9.40762	65.7199	0.00359272	0.0028172	0.00678068	0.000404758	Ferredoxin
TAUVO_v1_1679	53.5527	53.9997	0	0.00358508	0.00274792	0.00669464	0.000475518	conserved protein of unknown function
TAUVO_v1_0985	0	32.1427	74.8477	0.00356635	0.00237048	0.0062488	0.000883891	Ferrous iron transport protein A
TAUVO_v1_0696	0	72.8905	33.9467	0.00356124	0.00220191	0.00605294	0.00106954	conserved protein of unknown function
TAUVO_v1_1028	55.0199	33.0233	18.4556	0.00354996	0.000920913	0.00459207	0.00250785	Fis family transcriptional regulator
TAUVO_v1_0339	7.43787	29.9998	68.8599	0.00354325	0.00210436	0.00592456	0.00116194	Alkanesulfonate-binding protein, tauA
TAUVO_v1_0563	60.4327	32.1427	13.0983	0.00352246	0.00119844	0.00487862	0.0021663	conserved protein of unknown function
TAUVO_v1_1918	42.6526	28.6724	34.3372	0.00352207	0.000355319	0.00392415	0.00311999	Type II secretion system protein GspE
TAUVO_v1_1264	61.8595	33.0974	10.6714	0.00352094	0.00135984	0.00505975	0.00198213	ttuA tRNA-5-methyluridine(54) 2-sulfurtransferase
TAUVO_v1_1009	44.3807	12.786	47.6379	0.00349349	0.0017638	0.00548941	0.00149756	N-acetylglutamate synthase
TAUVO_v1_0956	55.784	21.4285	27.4442	0.00348856	0.000674112	0.00425139	0.00272573	protein of unknown function
TAUVO_v1_0287	55.0954	31.7459	17.7417	0.0034861	0.000911858	0.00451796	0.00245423	protein of unknown function
TAUVO_v1_0661	41.4494	42.9896	20.0212	0.00348201	0.00116426	0.00479949	0.00216453	Cell shape-determining protein MreC
TAUVO_v1_0611	36.6799	22.8962	44.2934	0.00346232	0.00107151	0.00467484	0.00224979	Dihydrofolate synthase
TAUVO_v1_1828	27.6045	31.8113	44.4456	0.00346205	0.000663389	0.00421274	0.00271135	conserved protein of unknown function
TAUVO_v1_1914	45.7715	39.5602	18.424	0.00345853	0.00110504	0.004709	0.00220805	conserved protein of unknown function
TAUVO_v1_0555	33.6105	41.9603	27.0579	0.00342096	0.000745322	0.00426437	0.00257755	Methyltransferase
TAUVO_v1_0112	30.0015	45.3779	27.1716	0.00341837	0.000918287	0.00445751	0.00237923	Glyco_trans_2-like domain-containing protein
TAUVO_v1_0718	65.3082	31.3587	5.84177	0.00341695	0.0015607	0.00518306	0.00165085	conserved protein of unknown function
TAUVO_v1_0215	33.6809	58.2207	10.168	0.00340232	0.00240266	0.00612118	0.000683459	conserved protein of unknown function
TAUVO_v1_1737	59.503	37.7141	4.79025	0.00340024	0.00180329	0.00544086	0.00135963	HTH gntR-type domain-containing protein
TAUVO_v1_0556	78.7539	22.689	0	0.00338143	0.00172335	0.00533159	0.00143127	protein of unknown function
TAUVO_v1_1772	40.3953	39.9013	20.9057	0.00337341	0.000969047	0.00446999	0.00227683	conserved protein of unknown function
TAUVO_v1_0573	47.2524	15.8823	38.0402	0.0033725	0.0011747	0.0047018	0.00204319	fabH 3-oxoacyl- synthase 3
TAUVO_v1_0022	25.2607	65.4983	10.168	0.00336423	0.00277708	0.00650679	0.000221675	protein of unknown function
TAUVO_v1_0016	26.5112	47.7367	26.6784	0.00336421	0.00107285	0.00457825	0.00215017	ftsW putative peptidoglycan glycosyltransferase FtsW
TAUVO_v1_1104	28.4855	49.2399	22.9321	0.00335525	0.0013235	0.00485293	0.00185757	membrane protein of unknown function
TAUVO_v1_1915	72.3685	20.8493	7.28248	0.00335001	0.00131115	0.00483371	0.00186631	conserved protein of unknown function
TAUVO_v1_1980	31.1353	35.8802	33.4204	0.00334786	0.000140368	0.0035067	0.00318902	IclR family transcriptional regulator
TAUVO_v1_1882	66.5251	33.5402	0	0.00333551	0.00193112	0.00552078	0.00115024	conserved protein of unknown function
TAUVO_v1_1222	54.8696	31.6158	13.2517	0.00332457	0.00111029	0.00458098	0.00206815	Sulfatase
TAUVO_v1_0300	48.9811	21.1671	29.574	0.00332407	0.000618994	0.00402453	0.00262362	Radical_SAM domain-containing protein
TAUVO_v1_1766	43.4211	27.1041	29.1299	0.00332184	0.000311458	0.00367429	0.00296939	Fic family protein
TAUVO_v1_2055	24.5655	60.157	14.8322	0.00331849	0.00227986	0.00589839	0.000738587	conserved exported protein of unknown function
TAUVO_v1_1504	8.89579	51.2574	39.3883	0.00331805	0.000918503	0.00435744	0.00227867	EamA family transporter
TAUVO_v1_1664	0	41.3263	57.7397	0.0033022	0.00125786	0.0047256	0.0018788	protein of unknown function
TAUVO_v1_0337	13.2556	40.0988	45.3533	0.00329026	0.000625054	0.00399757	0.00258294	Peptidase M20
TAUVO_v1_0954	42.0571	42.4082	14.1074	0.00328576	0.00143974	0.00491498	0.00165653	conserved protein of unknown function
TAUVO_v1_1944	44.695	29.265	24.5328	0.00328309	0.00041627	0.00375414	0.00281204	putative radical SAM superfamily protein YgiQ
TAUVO_v1_1982	46.976	29.3232	22.0604	0.00327865	0.000547408	0.0038981	0.0026592	ABC transporter substrate-binding protein
TAUVO_v1_0906	33.6617	29.9754	34.4898	0.0032709	0.000227393	0.00352821	0.00301358	putative enzyme
TAUVO_v1_0509	39.2615	36.1959	22.1251	0.00325275	0.000729903	0.00407871	0.00242679	putative DNA polymerase III subunit delta
TAUVO_v1_0791	47.8149	20.6632	28.8698	0.00324493	0.000604256	0.00392871	0.00256115	cusR DNA-binding transcriptional activator CusR
TAUVO_v1_0482	48.6843	42.0777	6.53216	0.00324314	0.00183816	0.00532322	0.00116306	Translation initiation factor 2
TAUVO_v1_1356	37.8464	32.7106	26.6595	0.00324055	0.000340892	0.00362631	0.0028548	Zinc ABC transporter, periplasmic-binding protein ZnuA
TAUVO_v1_0844	58.4636	10.106	28.2395	0.00322697	0.0011806	0.00456295	0.00189099	conserved protein of unknown function
TAUVO_v1_0659	35.7614	37.3478	23.3915	0.00321669	0.000705488	0.00401502	0.00241835	Penicillin-binding protein 2 (PBP-2)
TAUVO_v1_1165	19.1945	41.4744	34.768	0.00318123	0.000495092	0.00374148	0.00262098	Putative deoxyribonuclease YcfH
TAUVO_v1_0641	20.919	48.214	25.2611	0.00314647	0.00118734	0.00449007	0.00180287	conserved protein of unknown function
TAUVO_v1_1447	33.4704	50.6247	10.1044	0.00313999	0.0020269	0.00543364	0.000846338	Predicted cobalt transporter in sulfate-reducing delta-proteobacteria
TAUVO_v1_0793	45.3836	30.5083	18.2679	0.00313866	0.000733371	0.00396855	0.00230878	Peptidase
TAUVO_v1_0578	33.2625	33.5402	26.7778	0.00311935	0.000343354	0.00350789	0.00273081	conserved protein of unknown function
TAUVO_v1_2047	41.6428	26.394	25.1432	0.003106	0.000311835	0.00345888	0.00275313	uvrC UvrABC system protein C
TAUVO_v1_0669	43.7522	35.2939	14.089	0.0031045	0.00112191	0.00437407	0.00183494	nadK NAD kinase
TAUVO_v1_1210	20.6767	41.6986	29.1299	0.00305018	0.000689474	0.00383039	0.00226996	conserved protein of unknown function
TAUVO_v1_0315	46.1661	26.6008	18.5829	0.00304499	0.000605435	0.00373011	0.00235988	protein of unknown function
TAUVO_v1_0036	11.0191	44.4442	35.4834	0.00303155	0.000714869	0.0038405	0.0022226	aat leucyl/phenylalanyl-tRNA--protein transferase
TAUVO_v1_1838	65.6283	9.45373	15.8501	0.00303107	0.00106852	0.00424021	0.00182193	conserved membrane protein of unknown function
TAUVO_v1_0763	37.8911	47.3043	5.08399	0.00300931	0.00212299	0.0054117	0.000606929	NTP_transf_3 domain-containing protein
TAUVO_v1_1812	0	32.8266	57.3302	0.00300522	0.00150123	0.00470402	0.00130643	protein of unknown function
TAUVO_v1_1272	32.2308	27.1427	29.9391	0.00297709	0.000156818	0.00315454	0.00279963	PDDEXK_1 domain-containing protein
TAUVO_v1_0727	53.7061	19.8935	15.4414	0.00296803	0.000728413	0.00379231	0.00214375	conserved protein of unknown function
TAUVO_v1_0584	30.7774	41.3791	16.5181	0.00295582	0.00124355	0.00436303	0.00154861	truA tRNA pseudouridine synthase A
TAUVO_v1_1703	0	5.92265	82.7491	0.00295572	0.00393494	0.00740853	-0.00149708	BCCT transporter
TAUVO_v1_0351	50.1161	20.6263	17.291	0.00293445	0.000622384	0.00363874	0.00223016	Biotin_lipoyl_2 domain-containing protein
TAUVO_v1_0503	36.8482	46.0024	4.94407	0.00292649	0.00206455	0.00526275	0.000590224	ribE Riboflavin synthase
TAUVO_v1_0961	29.1047	39.1302	19.5255	0.00292535	0.000980247	0.0040346	0.00181609	ABC transporter ATP-binding protein
TAUVO_v1_1214	37.3623	25.1161	25.0653	0.00291813	0.000236181	0.00318539	0.00265086	Outer membrane lipoprotein carrier protein LolA
TAUVO_v1_1695	0	0	87.3897	0.00291299	0.00444967	0.00794827	-0.00212228	Sulfur reduction protein DsrE
TAUVO_v1_1869	15.3446	44.2077	27.7944	0.00291156	0.000911878	0.00394345	0.00187967	rlpA Endolytic peptidoglycan transglycosylase RlpA
TAUVO_v1_0140	11.1105	44.813	31.3056	0.00290764	0.000851531	0.00387124	0.00194404	conserved protein of unknown function
TAUVO_v1_1966	41.0365	29.5565	16.5181	0.00290371	0.000738233	0.00373909	0.00206832	Thioredoxin-like_fold domain-containing protein
TAUVO_v1_1754	38.0481	16.4424	32.5448	0.00290118	0.000846321	0.00385888	0.00194347	Succinate dehydrogenase flavoprotein subunit, sdh
TAUVO_v1_0931	49.4028	25.6193	11.9314	0.00289845	0.000903225	0.00392055	0.00187636	Histidinol-phosphatase
TAUVO_v1_0811	18.7247	37.762	30.1484	0.00288784	0.000480449	0.00343152	0.00234416	4-hydroxybenzoyl-CoA thioesterase family active site
TAUVO_v1_0213	25.3804	20.1082	40.8647	0.00287845	0.00104247	0.00405811	0.00169878	lysA Diaminopimelate decarboxylase
TAUVO_v1_1593	29.2238	31.5726	24.9969	0.00285978	0.000329284	0.0032324	0.00248716	putative enzyme
TAUVO_v1_0626	43.6571	27.2514	14.6441	0.00285175	0.000767049	0.00371975	0.00198376	putative enzyme
TAUVO_v1_0031	52.1194	15.0156	18.3568	0.00284973	0.000702079	0.0036442	0.00205525	Zn-dependent hydrolase
TAUVO_v1_0101	15.3887	26.6008	43.36	0.00284499	0.000918879	0.0038848	0.00180518	Putative NADH dehydrogenase/NAD(P)H nitroreductase
TAUVO_v1_0442	56.7028	10.8907	17.7521	0.00284486	0.000884846	0.00384615	0.00184356	AAA family ATPase
TAUVO_v1_0211	41.4067	29.8231	13.8893	0.0028373	0.000881069	0.00383433	0.00184028	Metallophos domain-containing protein
TAUVO_v1_0776	43.3091	28.7521	12.8852	0.00283155	0.000903737	0.00385422	0.00180887	conserved protein of unknown function
TAUVO_v1_1861	16.2774	42.2056	26.2081	0.00282304	0.000871128	0.00380881	0.00183726	Uncharacterized phosphosugar isomerase aq_1546
TAUVO_v1_0251	31.2564	32.0176	20.969	0.0028081	0.000559984	0.00344178	0.00217442	cas CRISPR system single-strand-specific deoxyribonuclease Cas10/Csm1 (subtype III-A)
TAUVO_v1_1005	32.2607	33.4594	18.1799	0.00279666	0.000773966	0.00367249	0.00192084	putative enzyme
TAUVO_v1_0930	62.2706	8.97005	12.5326	0.00279244	0.00100736	0.00393238	0.0016525	Exonuclease
TAUVO_v1_1510	51.2655	22.7224	9.52407	0.00278373	0.000944927	0.00385302	0.00171444	membrane protein of unknown function
TAUVO_v1_1162	47.532	22.8232	12.7551	0.00277034	0.000762272	0.00363294	0.00190775	coaD Phosphopantetheine adenylyltransferase
TAUVO_v1_1590	46.433	17.8364	18.6903	0.00276532	0.000543803	0.00338069	0.00214995	AAA_31 domain-containing protein
TAUVO_v1_1266	49.5858	20.879	12.2827	0.00275825	0.000766939	0.00362612	0.00189038	TRAP-type uncharacterized transport system, fused permease component
TAUVO_v1_0461	22.3136	28.9284	31.436	0.00275594	0.000196601	0.00297841	0.00253346	HTH tetR-type domain-containing protein
TAUVO_v1_0625	54.0027	19.4477	9.0572	0.00275025	0.000924728	0.00379668	0.00170383	ABC transporter
TAUVO_v1_1803	52.9016	14.0685	14.742	0.00272374	0.000741627	0.00356297	0.00188451	Potassium transporter KefB
TAUVO_v1_1040	14.3959	49.7693	17.384	0.00271831	0.00166081	0.00459769	0.000838924	mntP Putative manganese efflux pump MntP
TAUVO_v1_0356	0	50.9431	30.504	0.0027149	0.00128788	0.00417227	0.00125753	Ferredoxin-thioredoxin reductase subunit B
TAUVO_v1_1834	0	55.5426	25.8674	0.00271366	0.00167786	0.00461234	0.000814989	conserved protein of unknown function
TAUVO_v1_0673	46.7029	8.97005	25.0653	0.00269128	0.000986923	0.00380808	0.00157447	conserved membrane protein of unknown function
TAUVO_v1_1021	40.5702	23.3765	16.3304	0.0026759	0.000532049	0.00327797	0.00207383	protein of unknown function
TAUVO_v1_0343	25.0246	21.6287	33.5765	0.00267433	0.000599447	0.00335267	0.00199599	Tripartite tricarboxylate transporter substrate binding protein
TAUVO_v1_1638	62.2706	17.9401	0	0.00267369	0.00136265	0.00421567	0.0011317	protein of unknown function
TAUVO_v1_0621	29.9735	25.906	24.13	0.00266699	0.000130311	0.00281445	0.00251952	protein of unknown function
TAUVO_v1_1241	25.5499	33.8602	20.5688	0.00266597	0.000665342	0.00341887	0.00191306	coaE Dephospho-CoA kinase
TAUVO_v1_0634	35.232	30.451	14.1817	0.00266216	0.000850593	0.00362469	0.00169962	putative Transferase
TAUVO_v1_1421	33.4704	19.2856	26.9452	0.00265671	0.000431724	0.00314525	0.00216817	protein of unknown function
TAUVO_v1_0751	43.8956	21.0772	14.7241	0.00265657	0.000592601	0.00332716	0.00198597	conserved protein of unknown function
TAUVO_v1_1823	33.8227	27.6089	18.1525	0.00265281	0.00051759	0.00323851	0.0020671	putative Phosphomannomutase/phosphoglucomutase
TAUVO_v1_0698	54.0936	19.4804	5.44347	0.00263392	0.00106514	0.00383923	0.0014286	protein of unknown function
TAUVO_v1_1519	20.5972	41.5382	16.5816	0.0026239	0.00125841	0.00404793	0.00119987	acpS Holo- synthase
TAUVO_v1_0262	31.3174	31.5788	15.7574	0.00262179	0.000804649	0.00353233	0.00171124	oppD murein tripeptide ABC transporter/oligopeptide ABC transporter ATP binding subunit OppD
TAUVO_v1_1493	61.8595	2.54596	14.2285	0.00262113	0.0011833	0.00396016	0.0012821	LysR family transcriptional regulator
TAUVO_v1_1269	30.497	33.3874	14.7308	0.00262051	0.000941019	0.00368537	0.00155564	Methionine transporter MetT
TAUVO_v1_0377	0	49.0907	29.3947	0.00261618	0.00124104	0.00402055	0.00121181	protein of unknown function
TAUVO_v1_0984	0	50.0925	27.995	0.00260292	0.00133617	0.00411493	0.0010909	Ferrous iron transport protein A
TAUVO_v1_0264	42.6375	31.938	3.43251	0.00260027	0.00150399	0.0043022	0.000898335	ABC transporter permease
TAUVO_v1_0359	26.047	33.0182	18.8721	0.00259791	0.000707306	0.0033983	0.00179752	conserved protein of unknown function
TAUVO_v1_1868	0	48.6484	29.1299	0.00259261	0.00122986	0.00398433	0.00120089	conserved membrane protein of unknown function
TAUVO_v1_1751	45.3836	16.3437	15.9844	0.00259039	0.000562617	0.00322705	0.00195373	Sodium:sulfate symporter
TAUVO_v1_1657	21.0423	33.3425	23.2925	0.00258924	0.000521642	0.00317954	0.00199895	conserved protein of unknown function
TAUVO_v1_1579	41.104	21.9924	14.1817	0.00257594	0.000590537	0.00324419	0.00190768	mdtK Multidrug resistance protein MdtK
TAUVO_v1_1394	29.8067	21.4682	25.9953	0.00257567	0.000254766	0.00286397	0.00228738	Type I restriction-modification system, DNA-methyltransferase subunit M
TAUVO_v1_1791	18.8566	35.3117	22.7706	0.00256463	0.000656975	0.00330806	0.00182119	putative Pyridinium-3,5-bisthiocarboxylic acid mononucleotide nickel chelatase
TAUVO_v1_1231	35.7018	41.1426	0	0.00256148	0.00207764	0.00491255	0.000210412	Phenylacetic acid degradation protein PaaD, thioesterase
TAUVO_v1_0929	37.3045	19.1065	20.0212	0.00254774	0.000344469	0.00293754	0.00215794	selB Selenocysteine-specific elongation factor
TAUVO_v1_0207	38.5826	22.2313	15.5304	0.00254481	0.000505983	0.00311738	0.00197223	conserved protein of unknown function
TAUVO_v1_0488	27.8196	40.074	8.3985	0.00254307	0.00158528	0.00433698	0.00074916	mnmA tRNA-specific 2-thiouridylase MnmA
TAUVO_v1_0117	35.3872	40.7802	0	0.00253891	0.00205933	0.00486927	0.000208558	Thiamin-phosphate pyrophosphorylase
TAUVO_v1_1010	29.5327	22.689	23.7752	0.00253323	0.000132863	0.00268358	0.00238288	argB Acetylglutamate kinase
TAUVO_v1_0358	33.8941	32.5496	9.09542	0.00251797	0.00119939	0.0038752	0.00116074	conserved protein of unknown function
TAUVO_v1_1397	42.928	23.9621	8.63973	0.00251766	0.000921699	0.00356066	0.00147466	Type I restriction-modification system, restriction subunit R
TAUVO_v1_1341	16.8405	58.2207	0	0.00250204	0.0029206	0.00580701	-0.000802928	C4-dicarboxylate ABC transporter permease
TAUVO_v1_0074	55.784	8.03567	11.2272	0.00250156	0.000902428	0.00352276	0.00148037	YlxP-like protein
TAUVO_v1_0527	40.341	20.3389	14.2084	0.00249628	0.000539475	0.00310675	0.0018858	DNA repair protein RecN
TAUVO_v1_1745	12.116	13.9624	48.7695	0.00249493	0.00177935	0.00450845	0.00048141	protein of unknown function
TAUVO_v1_0777	55.6185	16.0237	3.19824	0.00249468	0.00109325	0.00373181	0.00125755	Omp85 domain-containing protein
TAUVO_v1_1799	29.1047	25.1551	20.5018	0.00249205	0.000262154	0.00278871	0.0021954	Alanine racemase
TAUVO_v1_1917	51.3285	12.3231	10.3304	0.00246606	0.000776254	0.00334448	0.00158765	conserved protein of unknown function
TAUVO_v1_0762	24.9082	28.7042	20.0522	0.00245549	0.000432718	0.00294515	0.00196582	Methyltransferase
TAUVO_v1_0761	52.5026	0	21.1335	0.00245454	0.00132962	0.00395915	0.000949926	protein of unknown function
TAUVO_v1_0798	22.5961	32.5496	18.1908	0.00244455	0.000719919	0.00325921	0.00162988	Cobalt-precorrin-2 C20-methyltransferase
TAUVO_v1_0593	43.1876	12.4423	17.384	0.0024338	0.000597613	0.00311006	0.00175754	Polyamine ABC transporter ATP-binding protein
TAUVO_v1_0424	42.5021	9.79587	20.5297	0.00242759	0.000751575	0.00327808	0.0015771	dppD dipeptide ABC transporter ATP binding subunit DppD
TAUVO_v1_1691	50.8412	14.6473	6.82156	0.00241033	0.00086537	0.00338959	0.00143108	TRAP transporter small permease
TAUVO_v1_0909	0	49.2399	22.9321	0.00240573	0.00148746	0.00408895	0.000722508	conserved membrane protein of unknown function
TAUVO_v1_1342	10.6679	50.7112	10.7351	0.00240381	0.00203573	0.00470745	0.000100165	Tricarboxylate transport membrane protein TctA
TAUVO_v1_1290	22.1292	31.877	17.815	0.00239404	0.000705044	0.00319187	0.00159621	Lipocalin-like domain-containing protein
TAUVO_v1_0540	47.8149	4.59181	19.2466	0.00238844	0.00100704	0.00352801	0.00124887	Corrinoid adenosyltransferase
TAUVO_v1_2000	12.3393	39.1045	19.8674	0.00237704	0.00101688	0.00352775	0.00122633	conserved exported protein of unknown function
TAUVO_v1_0638	35.1165	25.2926	10.6014	0.00236702	0.000805458	0.00327848	0.00145555	Cobalt-zinc-cadmium resistance protein
TAUVO_v1_0843	34.5948	27.9068	8.35509	0.00236189	0.00102765	0.00352479	0.00119899	LPS export ABC transporter permease LptF
TAUVO_v1_1012	6.61144	34.2855	29.2738	0.00233902	0.000545345	0.00295614	0.00172191	Glutamate transporter homolog
TAUVO_v1_0519	33.0572	20.9523	15.9675	0.00233257	0.000375551	0.00275754	0.00190759	conserved protein of unknown function
TAUVO_v1_1965	24.4161	25.7923	19.6561	0.00232882	0.000308536	0.00267796	0.00197967	Riboflavin kinase,FMN adenylyltransferase
TAUVO_v1_1592	0	29.0321	40.5626	0.00231982	0.000883656	0.00331978	0.00131987	GNAT family N-acetyltransferase
TAUVO_v1_1697	0	0	69.5359	0.00231786	0.0035406	0.00632443	-0.0016887	Putative Sulfur reduction protein DsrH
TAUVO_v1_0350	34.7745	25.0463	9.33166	0.00230508	0.000855516	0.00327319	0.00133697	conserved protein of unknown function
TAUVO_v1_1435	0	34.1338	34.9731	0.00230356	0.000666304	0.00305756	0.00154957	TRAPtransporter, dctP2
TAUVO_v1_0288	47.2524	9.07558	12.6801	0.00230027	0.000722856	0.00311826	0.00148228	Flavin reductase
TAUVO_v1_0344	36.4304	10.4956	21.9961	0.0022974	0.000693937	0.00308266	0.00151214	conserved membrane protein of unknown function
TAUVO_v1_1398	37.3623	8.97005	22.5587	0.00229637	0.000796491	0.00319769	0.00139506	Branched-chain amino acid transport system carrier protein
TAUVO_v1_1619	30.3415	26.2241	12.2131	0.00229262	0.000732522	0.00312155	0.00146369	Fic family protein
TAUVO_v1_0526	38.9474	25.2466	3.9193	0.00227044	0.0011649	0.00358866	0.000952233	dppC dipeptide ABC transporter membrane subunit DppC
TAUVO_v1_0674	10.8406	21.8622	34.9087	0.00225372	0.000734531	0.00308492	0.00142252	rRNA methyltransferase
TAUVO_v1_0518	25.7465	25.9614	15.5453	0.00224177	0.000529596	0.00284107	0.00164248	protein of unknown function
TAUVO_v1_0592	35.0018	7.56299	24.6557	0.00224068	0.000928761	0.00329167	0.00118969	MlaD domain-containing protein
TAUVO_v1_1079	32.7874	3.14867	30.7945	0.00222435	0.0014154	0.00382603	0.000622669	putative Inactive homolog of metal-dependent proteases, molecular chaperone
TAUVO_v1_1779	29.5871	19.1791	17.8642	0.00222101	0.000222872	0.00247322	0.00196881	lpxK Tetraacyldisaccharide 4\'-kinase
TAUVO_v1_0340	26.3158	13.2677	26.4817	0.00220218	0.000672228	0.00296287	0.00144148	putative Glutamate carboxypeptidase
TAUVO_v1_0388	25.5013	29.3876	10.2648	0.00217179	0.000962356	0.0032608	0.00108278	conserved protein of unknown function
TAUVO_v1_0034	50.5214	14.5552	0	0.00216922	0.00110555	0.00342026	0.000918174	protein of unknown function
TAUVO_v1_0608	42.0021	6.05039	16.9068	0.00216531	0.000799826	0.0030704	0.00126022	conserved protein of unknown function
TAUVO_v1_1358	30.0858	34.6708	0	0.00215855	0.00175082	0.00413979	0.000177313	putative membrane transporter protein
TAUVO_v1_1704	0	14.7995	49.1087	0.00213027	0.00182235	0.00419246	6.80862e-05	EamA family transporter
TAUVO_v1_1219	21.5938	24.8847	17.384	0.00212875	0.000375138	0.00255326	0.00170424	putative membrane transporter protein, tauE
TAUVO_v1_1539	63.7532	0	0	0.00212511	0.00122693	0.00351351	0.000736704	protein of unknown function
TAUVO_v1_1392	22.1903	23.4411	17.8642	0.00211652	0.00028041	0.00243383	0.00179921	conserved membrane protein of unknown function
TAUVO_v1_1415	48.3327	11.1397	3.891	0.00211212	0.000865112	0.00309108	0.00113315	Amidohydrolase
TAUVO_v1_1495	0	21.4285	41.9147	0.00211144	0.00119194	0.00346025	0.000762627	NADPH-dependent FMN reductase
TAUVO_v1_2025	0	13.8995	48.5499	0.00208165	0.00183377	0.00415675	6.53961e-06	Thioredoxin family protein
TAUVO_v1_1995	12.116	20.9437	29.2617	0.00207738	0.000485222	0.00262646	0.0015283	rimP Ribosome maturation factor RimP
TAUVO_v1_0296	55.5526	6.40186	0	0.00206515	0.00105713	0.00326141	0.000868889	conserved protein of unknown function
TAUVO_v1_0064	20.479	30.975	10.3041	0.0020586	0.00103355	0.00322818	0.000889032	ADP-ribosyl- hydrolase
TAUVO_v1_1594	27.1016	23.4238	10.909	0.00204781	0.000654303	0.00278823	0.0013074	MBOAT family protein
TAUVO_v1_0301	32.1638	16.2161	12.9466	0.00204422	0.000375793	0.00246947	0.00161897	Radical_SAM domain-containing protein
TAUVO_v1_0386	20.3236	20.4933	20.4517	0.00204229	3.53821e-06	0.00204629	0.00203828	xseA Exodeoxyribonuclease 7 large subunit
TAUVO_v1_0183	27.3577	22.66	11.0121	0.00203433	0.000616592	0.00273207	0.00133658	Multimodular transpeptidase-transglycosylase
TAUVO_v1_1991	23.5707	25.8047	11.3853	0.00202536	0.000727302	0.00284838	0.00120234	conserved protein of unknown function
TAUVO_v1_0292	53.5527	0	7.18538	0.0020246	0.00102641	0.0031861	0.000863109	Transcriptional regulator
TAUVO_v1_0289	0	28.5713	31.935	0.00201688	0.000606028	0.00270266	0.00133109	CrcB family protein
TAUVO_v1_0622	21.0285	22.2138	16.9289	0.00200571	0.000265729	0.00230641	0.00170501	putative Glyco_trans_2-like domain-containing protein
TAUVO_v1_1775	0	60.111	0	0.0020037	0.0030607	0.00546721	-0.00145981	putative RHH-type transcriptional regulator, rel operon repressor / antitoxin RelB
TAUVO_v1_1052	16.6313	31.943	11.1574	0.00199106	0.00104358	0.00317198	0.000810132	conserved exported protein of unknown function
TAUVO_v1_1185	0	51.2274	8.42037	0.00198826	0.00221597	0.00449587	-0.000519351	conserved protein of unknown function
TAUVO_v1_1199	27.6045	17.8939	13.8893	0.00197959	0.000301503	0.00232077	0.0016384	queA S-adenosylmethionine:tRNA ribosyltransferase-isomerase
TAUVO_v1_0230	11.1801	43.4832	4.50024	0.00197212	0.00196468	0.00419537	-0.000251128	Uncharacterized transporter HI_0883
TAUVO_v1_1307	25.0246	24.0319	10.073	0.00197098	0.000714612	0.00277964	0.00116232	xerC Tyrosine recombinase XerC
TAUVO_v1_0839	31.2808	12.6168	15.1094	0.0019669	0.000357624	0.00237159	0.00156221	ADP-heptose--LPS heptosyltransferase
TAUVO_v1_0948	11.0646	25.5016	22.2687	0.00196117	0.000294968	0.00229495	0.00162738	nadD putative nicotinate-nucleotide adenylyltransferase
TAUVO_v1_0937	28.1856	14.6165	15.8835	0.00195619	0.000256881	0.00224687	0.0016655	Chromosomal replication initiator protein DnaA
TAUVO_v1_1344	0	40.7141	17.9634	0.00195592	0.00126995	0.003393	0.000518831	Alkanesulfonate-binding protein, tauA
TAUVO_v1_0949	20.8376	21.0116	16.7752	0.00195415	0.000215097	0.00219755	0.00171074	conserved protein of unknown function
TAUVO_v1_0610	28.8538	19.9506	9.29144	0.00193653	0.000599227	0.00261462	0.00125844	selA L-seryl-tRNA(Sec) selenium transferase
TAUVO_v1_0943	26.9109	3.87651	27.0806	0.00192893	0.00118088	0.00326522	0.00059264	SOS-response repressor and protease LexA
TAUVO_v1_0499	21.2511	30.6121	5.70268	0.00191886	0.00124689	0.00332985	0.000507869	Glycosyl transferase
TAUVO_v1_0799	12.2827	35.3864	9.88814	0.00191858	0.0012904	0.0033788	0.000458357	cbiC Cobalt-precorrin-8 methylmutase
TAUVO_v1_1716	11.5291	33.2153	12.762	0.00191688	0.00104617	0.00310074	0.000733021	Type III restriction-modification system endonuclease
TAUVO_v1_0689	34.3286	11.8681	11.0544	0.00190837	0.00044196	0.0024085	0.00140825	putative Phage_integrase domain-containing protein
TAUVO_v1_0201	16.5798	23.8831	16.6843	0.00190491	0.00036693	0.00232013	0.00148969	WYL domain-containing protein
TAUVO_v1_1867	0	29.5439	27.5185	0.00190208	0.000558344	0.00253391	0.00127025	Branched-chain amino acid transporter AzlC
TAUVO_v1_0467	10.0663	34.8011	12.1557	0.00190077	0.00116132	0.00321493	0.000586616	ABC transporter ATP-binding protein, tauB
TAUVO_v1_1694	0	5.28373	51.6757	0.00189865	0.00238347	0.0045958	-0.000798505	Osmotically inducible protein OsmC
TAUVO_v1_0623	37.6542	10.8482	8.42037	0.00189743	0.000552739	0.00252291	0.00127194	Putative glycosyltransferase
TAUVO_v1_1548	0	18.3673	38.4931	0.00189535	0.00114542	0.00319151	0.000599181	protein of unknown function
TAUVO_v1_1587	19.9823	28.7845	8.04333	0.00189367	0.0010375	0.00306771	0.000719634	Polar amino acid ABC transporter permease
TAUVO_v1_1739	16.5286	33.3332	6.65313	0.00188383	0.00133567	0.00339528	0.000372381	EBSC protein
TAUVO_v1_0865	9.49516	16.4133	30.5761	0.00188282	0.000757661	0.00274019	0.00102544	conserved membrane protein of unknown function
TAUVO_v1_1413	27.2117	20.3832	8.76266	0.00187859	0.000629884	0.00259137	0.0011658	CitMHS domain-containing protein
TAUVO_v1_0260	28.1856	16.2405	11.3453	0.00185905	0.000369634	0.00227733	0.00144077	CRISPR-associated protein Csx3
TAUVO_v1_0580	24.3421	11.6883	19.5965	0.00185423	0.000429398	0.00234014	0.00136832	membrane protein of unknown function
TAUVO_v1_1093	30.9553	17.8364	6.2301	0.00183406	0.000685109	0.00260933	0.00105879	conserved protein of unknown function
TAUVO_v1_1494	54.9258	0	0	0.00183086	0.00105705	0.00302702	0.000634698	Cysteine transporter
TAUVO_v1_0352	34.1602	14.3838	6.34626	0.00182967	0.000609271	0.00251913	0.00114022	AcrB/AcrD/AcrF family protein
TAUVO_v1_1835	0	53.8203	0	0.00179401	0.0027404	0.00489506	-0.00130704	protein of unknown function
TAUVO_v1_1031	0	20.3901	33.2363	0.00178755	0.000823919	0.0027199	0.000855195	conserved protein of unknown function
TAUVO_v1_0523	25.8709	22.3601	5.2068	0.00178126	0.000888654	0.00278687	0.000775653	Recombination-associated protein RdgC
TAUVO_v1_0874	32.2607	12.0826	9.08994	0.0017811	0.00044315	0.00228258	0.00127963	Carbamoyltransferase HypF
TAUVO_v1_0127	16.4272	23.6633	13.2246	0.00177717	0.000523376	0.00236943	0.00118492	MFS transporter
TAUVO_v1_0960	20.5972	11.8681	20.7271	0.00177308	0.000450612	0.00228299	0.00126316	ABC transporter permease
TAUVO_v1_1395	43.8956	6.32315	2.94483	0.00177212	0.000774242	0.00264826	0.000895984	AAA_13 domain-containing protein
TAUVO_v1_1458	8.75044	12.605	31.7002	0.00176852	0.000988986	0.00288766	0.000649377	cas1 CRISPR-associated endonuclease Cas1
TAUVO_v1_1063	0	41.2527	11.5273	0.00175933	0.00157064	0.00353668	-1.80176e-05	putative Nicotinamidase/pyrazinamidase
TAUVO_v1_0106	23.5396	22.0407	7.10642	0.00175623	0.000766392	0.00262348	0.000888972	conserved protein of unknown function
TAUVO_v1_0298	16.2281	23.3765	13.0643	0.00175563	0.000517033	0.00234071	0.00117055	Glyco_trans_2-like domain-containing protein
TAUVO_v1_1912	31.688	11.4116	9.56633	0.00175553	0.000418278	0.00222886	0.0012822	conserved protein of unknown function
TAUVO_v1_0465	21.2511	14.2856	17.108	0.00175483	0.000177033	0.00195516	0.00155449	Glycoside hydrolase family 3
TAUVO_v1_1034	27.5477	9.52376	15.524	0.00175318	0.000416659	0.00222467	0.00128169	Putative potassium/proton antiporter
TAUVO_v1_1032	0	25.5544	26.7778	0.00174441	0.000507269	0.00231844	0.00117038	Thioredoxin
TAUVO_v1_1778	12.075	18.2637	21.8721	0.00174036	0.000237091	0.00200865	0.00147207	rnr Ribonuclease R
TAUVO_v1_1008	0	36.9415	15.1804	0.00173739	0.00119808	0.00309315	0.000381634	argC N-acetyl-gamma-glutamyl-phosphate reductase
TAUVO_v1_0057	23.2838	10.0621	18.7445	0.00173634	0.00046655	0.00226429	0.00120839	Amino acid ABC transporter permease
TAUVO_v1_0907	22.0836	25.4491	4.44456	0.00173257	0.00105917	0.00293113	0.000534012	putative Cobyrinate a,c-diamide synthase
TAUVO_v1_1424	45.3836	6.5375	0	0.0017307	0.000873933	0.00271965	0.000741756	transposase
TAUVO_v1_0840	24.7929	19.6428	7.48477	0.00173068	0.000645169	0.00246076	0.0010006	conserved protein of unknown function
TAUVO_v1_0455	40.2652	11.6004	0	0.00172885	0.000881113	0.00272593	0.000731778	conserved protein of unknown function
TAUVO_v1_0725	36.2823	12.5435	2.92089	0.00172489	0.000730328	0.00255133	0.000898446	conserved protein of unknown function
TAUVO_v1_1181	17.5871	26.6008	7.07919	0.0017089	0.000976189	0.00281357	0.000604243	NFACT-R_1 domain-containing protein
TAUVO_v1_1850	17.4439	22.6151	10.5323	0.00168637	0.000604369	0.00237028	0.00100247	Fis family transcriptional regulator
TAUVO_v1_0567	29.2106	5.61036	15.6772	0.00168327	0.000617275	0.00238178	0.000984758	rsmG Ribosomal RNA small subunit methyltransferase G
TAUVO_v1_0999	16.9471	19.5297	13.6431	0.00167066	0.000294412	0.00200382	0.0013375	conserved protein of unknown function
TAUVO_v1_0797	8.23887	28.4834	13.2653	0.00166625	0.000798814	0.0025702	0.000762308	conserved protein of unknown function
TAUVO_v1_0423	13.5234	21.4285	14.9695	0.00166405	0.000335247	0.00204342	0.00128468	PAS domain-containing sensor histidine kinase
TAUVO_v1_1091	0	29.3317	20.4906	0.00166075	0.000652114	0.00239868	0.000922809	conserved protein of unknown function
TAUVO_v1_1399	7.89863	22.7559	19.0762	0.00165769	0.000310822	0.00200942	0.00130596	protein of unknown function
TAUVO_v1_0027	15.3008	22.0407	12.3178	0.00165531	0.000487488	0.00220695	0.00110366	Alkanesulfonate-binding protein, tauA
TAUVO_v1_0693	0	49.541	0	0.00165137	0.00252251	0.00450585	-0.00120312	protein of unknown function
TAUVO_v1_0143	0	26.1903	23.286	0.00164921	0.000497741	0.00221246	0.00108596	Tripartite tricarboxylate transporter substrate binding protein
TAUVO_v1_0341	11.492	23.1758	13.8773	0.00161817	0.000484235	0.00216614	0.00107021	Crp/Fnr family transcriptional regulator
TAUVO_v1_0192	9.63178	19.4244	19.385	0.00161471	0.00018809	0.00182755	0.00140186	mutM Formamidopyrimidine-DNA glycosylase
TAUVO_v1_1701	0	10.7142	37.4238	0.0016046	0.00141353	0.00320416	5.04095e-06	Osmotically inducible protein OsmC
TAUVO_v1_0345	32.5219	4.68476	10.909	0.00160385	0.000568567	0.00224725	0.000960459	putative Uncharacterized 52.8 kDa protein in TAR-I ttuC\' 3\'region
TAUVO_v1_0553	41.5137	5.98004	0	0.00158312	0.000799412	0.00248774	0.000678505	conserved protein of unknown function
TAUVO_v1_1002	19.4737	8.41554	19.5965	0.00158286	0.000568864	0.00222659	0.000939127	conserved protein of unknown function
TAUVO_v1_0275	35.5832	7.68862	3.58075	0.00156175	0.000611863	0.00225414	0.000869364	putative HTH lysR-type domain-containing protein
TAUVO_v1_2021	46.7029	0	0	0.00155676	0.000898798	0.00257385	0.000539678	conserved protein of unknown function
TAUVO_v1_0270	0	18.2706	28.3633	0.00155446	0.000675294	0.00231863	0.000790296	putative 4-carboxymuconolactone decarboxylase
TAUVO_v1_0539	30.0183	6.91861	9.66643	0.00155345	0.000440108	0.00205147	0.00105542	zraR DNA-binding transcriptional activator ZraR
TAUVO_v1_0464	21.9929	17.4244	6.63947	0.00153522	0.000572306	0.00218285	0.000887599	RNA methyltransferase, TrmA family
TAUVO_v1_1325	21.0837	24.2968	0	0.00151269	0.00122695	0.00290111	0.000124259	protein of unknown function
TAUVO_v1_2030	23.4195	8.99621	12.5692	0.0014995	0.000301761	0.00184097	0.00115802	conserved protein of unknown function
TAUVO_v1_0980	0	0	44.9086	0.00149695	0.00228664	0.00408453	-0.00109062	protein of unknown function
TAUVO_v1_1771	0	0	44.9086	0.00149695	0.00228664	0.00408453	-0.00109062	protein of unknown function
TAUVO_v1_1962	0	33.7661	10.8869	0.00148843	0.00122199	0.00287124	0.000105624	ybfH Uncharacterized transporter YbhF
TAUVO_v1_0133	30.6015	8.81628	4.61917	0.0014679	0.000505284	0.00203968	0.000896117	protein of unknown function
TAUVO_v1_0755	0	29.6702	13.818	0.00144961	0.000896292	0.00246386	0.000435357	protein of unknown function
TAUVO_v1_0524	29.1047	8.38505	5.85765	0.00144491	0.00044154	0.00194456	0.000945264	conserved protein of unknown function
TAUVO_v1_2019	0	21.1349	22.1467	0.00144272	0.000419539	0.00191747	0.000967968	Flagellar motor switch protein FliM
TAUVO_v1_0214	28.6685	9.91124	4.61588	0.00143985	0.000489688	0.00199399	0.000885718	MATE family efflux transporter
TAUVO_v1_0458	28.9474	8.33973	5.82598	0.0014371	0.000439154	0.00193405	0.000940154	Methyltransferase domain-containing protein
TAUVO_v1_0312	0	0	43.1123	0.00143708	0.00219517	0.00392114	-0.00104699	protein of unknown function
TAUVO_v1_0851	13.946	12.0535	16.8407	0.00142801	0.000239555	0.00169909	0.00115693	MFS transporter
TAUVO_v1_1780	14.8757	21.4285	5.98782	0.00140973	0.000772359	0.00228374	0.000535727	membrane protein of unknown function
TAUVO_v1_1207	21.6374	14.0259	6.53216	0.00140652	0.000433789	0.0018974	0.000915638	Trk system potassium uptake protein
TAUVO_v1_1997	32.7539	9.43639	0	0.00140634	0.000716747	0.00221742	0.000595269	prmC Peptide chain release factor N(5)-glutamine methyltransferase
TAUVO_v1_0322	21.0837	18.2226	2.82889	0.00140451	0.000796055	0.00230533	0.000503687	Type I restriction-modification system, specificity subunit S
TAUVO_v1_0966	22.7561	13.112	6.10655	0.00139916	0.000432095	0.00188812	0.000910195	membrane protein of unknown function
TAUVO_v1_0660	17.1643	24.7251	0	0.00139632	0.00123971	0.00279918	-6.54413e-06	conserved membrane protein of unknown function
TAUVO_v1_0077	6.18391	10.6895	24.8916	0.00139217	0.000744409	0.00223455	0.000549789	Glucose-6-phosphate isomerase, pgi
TAUVO_v1_0913	0	20.8493	20.8071	0.00138855	0.000400844	0.00184214	0.000934948	cobS Adenosylcobinamide-GDP ribazoletransferase
TAUVO_v1_0546	33.2625	4.79146	3.34723	0.00138004	0.000566445	0.00202103	0.000739048	Glyco_trans_2-like domain-containing protein
TAUVO_v1_1487	13.6266	23.5549	4.11377	0.00137651	0.000972067	0.00247651	0.000276514	priA Primosomal protein N\'
TAUVO_v1_1236	0	35.0648	6.1239	0.00137296	0.00150034	0.00307075	-0.000324838	Nitroreductase
TAUVO_v1_0169	19.126	22.0407	0	0.00137222	0.00111302	0.00263172	0.000112721	ndk Nucleoside diphosphate kinase
TAUVO_v1_0029	31.5016	9.07558	0	0.00135257	0.000689342	0.00213264	0.000572509	conserved membrane protein of unknown function
TAUVO_v1_1696	0	0	40.5191	0.00135064	0.00206313	0.00368529	-0.000984015	Sulfur reduction protein DsrF
TAUVO_v1_1916	27.7188	7.98576	4.46297	0.00133892	0.0004496	0.00184769	0.000830147	conserved protein of unknown function
TAUVO_v1_0059	11.9537	13.7754	14.4349	0.0013388	5.29303e-05	0.0013987	0.00127891	Amino acid ABC transporter permease
TAUVO_v1_0800	35.1396	2.02474	2.82889	0.00133311	0.00063084	0.00204697	0.000619244	cbiD Cobalt-precorrin-5B C(1)-methyltransferase
TAUVO_v1_0802	6.24157	17.9819	15.0742	0.00130992	0.000245615	0.00158786	0.00103198	cobM Precorrin-4 C(11)-methyltransferase
TAUVO_v1_1693	13.1257	20.7982	5.28337	0.00130691	0.000775744	0.00218474	0.000429071	conserved protein of unknown function
TAUVO_v1_0265	15.844	13.6939	9.56633	0.00130348	0.000221741	0.0015544	0.00105255	Peptide ABC transporter permease
TAUVO_v1_1753	12.3678	14.2526	12.4458	0.00130221	9.22952e-05	0.00140665	0.00119777	Membrane protein
TAUVO_v1_0717	38.8063	0	0	0.00129354	0.000746827	0.00213866	0.000448428	membrane protein of unknown function
TAUVO_v1_0346	13.6847	6.57091	18.3613	0.00128723	0.000589985	0.00195486	0.000619598	Adenylylsulfate reductase alpha-subunit, aprA
TAUVO_v1_0258	0	22.689	15.8501	0.00128464	0.000504429	0.00185545	0.00071382	exported protein of unknown function
TAUVO_v1_1110	0	10.0185	27.995	0.00126712	0.000970404	0.00236523	0.000169001	conserved protein of unknown function
TAUVO_v1_0100	11.8479	6.82677	19.0762	0.00125836	0.000612841	0.00195186	0.000564869	MATE family efflux transporter
TAUVO_v1_1768	12.1711	10.5194	14.6974	0.00124626	0.000209067	0.00148284	0.00100968	conserved protein of unknown function
TAUVO_v1_0330	8.63753	7.4654	20.8608	0.00123212	0.000678158	0.00199953	0.000464715	Radical SAM protein
TAUVO_v1_0577	0	13.7754	23.0959	0.00122904	0.000585709	0.00189184	0.000566252	cbiKc Sirohydrochlorin cobaltochelatase CbiKC
TAUVO_v1_1069	8.72194	17.5895	10.5323	0.00122812	0.000367514	0.00164401	0.000812244	conserved protein of unknown function
TAUVO_v1_1984	18.7685	5.40718	12.5912	0.00122556	0.000405429	0.00168435	0.000766775	TRAP transporter large permease
TAUVO_v1_1154	20.5183	5.9113	10.3238	0.00122511	0.000325009	0.00159289	0.000857331	Heme chaperone HemW
TAUVO_v1_0001	28.6378	4.12527	3.84245	0.00122018	0.000474676	0.00175733	0.000683037	conserved protein of unknown function
TAUVO_v1_1343	0	32.3183	3.92644	0.00120816	0.00146181	0.00286235	-0.000446034	Amidohydrolase
TAUVO_v1_0120	0	29.9998	5.98782	0.00119959	0.00124954	0.00261358	-0.000214404	HTH cro/C1-type domain-containing protein
TAUVO_v1_0498	6.53082	18.8152	10.5152	0.00119537	0.000443547	0.00169729	0.000693454	Diaminopimelate aminotransferase
TAUVO_v1_0250	0	18.465	17.199	0.0011888	0.000348965	0.00158369	0.000793909	conserved protein of unknown function
TAUVO_v1_0136	0	26.3735	9.21202	0.00118618	0.000923874	0.00223165	0.000140722	protein of unknown function
TAUVO_v1_1368	15.7508	10.8907	8.87606	0.00118392	0.000151319	0.00135515	0.00101268	Competence domain-containing protein
TAUVO_v1_1902	21.0011	6.05039	8.45339	0.00118349	0.000290604	0.00151234	0.000854645	putative Competence protein F
TAUVO_v1_0908	0	35.4678	0	0.00118226	0.00180593	0.00322586	-0.000861344	ATP synthase subunit
TAUVO_v1_1043	20.0572	2.88923	12.1102	0.00116855	0.000520547	0.00175761	0.000579499	conserved membrane protein of unknown function
TAUVO_v1_0122	15.371	9.74245	9.89949	0.0011671	0.000107099	0.00128829	0.0010459	Histidine kinase
TAUVO_v1_1642	8.86634	15.3263	10.7067	0.00116331	0.0002444	0.00143988	0.000886746	Radical SAM mobile pair protein B
TAUVO_v1_1412	9.29734	2.67856	22.4543	0.00114767	0.000990787	0.00226885	2.64925e-05	Amidohydro-rel domain-containing protein
TAUVO_v1_0412	14.2427	14.3616	5.73302	0.00114458	0.000438921	0.00164126	0.000647894	A/G-specific adenine glycosylase
TAUVO_v1_1456	9.33787	12.7786	12.2158	0.00114441	6.69982e-05	0.00122022	0.00106859	cas9 CRISPR-associated endonuclease Cas9
TAUVO_v1_0758	0	0	34.2161	0.00114054	0.0017422	0.00311202	-0.000830946	protein of unknown function
TAUVO_v1_0006	16.7352	7.23211	10.1044	0.00113573	0.00021149	0.00137505	0.000896402	FtsJ domain-containing protein
TAUVO_v1_0726	17.1643	9.89006	6.90902	0.00113211	0.000225098	0.00138684	0.000877392	protein of unknown function
TAUVO_v1_1959	7.04641	18.2706	8.509	0.00112753	0.000503115	0.00169686	0.000558205	bioF Putative 8-amino-7-oxononanoate synthase
TAUVO_v1_0602	0	19.9077	13.9072	0.00112716	0.000442596	0.00162801	0.000626319	ahbA Siroheme decarboxylase alpha subunit
TAUVO_v1_0672	21.4211	12.3428	0	0.00112546	0.000683368	0.00189877	0.000352158	conserved membrane protein of unknown function
TAUVO_v1_2039	0	10.106	23.5329	0.0011213	0.000745305	0.00196469	0.000277904	rnhB Ribonuclease HII
TAUVO_v1_1743	9.18571	22.4944	1.84873	0.00111763	0.00103388	0.00228757	-5.23189e-05	Sigma-54 factor interaction domain-containing protein
TAUVO_v1_0382	11.298	13.0198	9.09542	0.00111378	0.000196275	0.00133588	0.00089167	conserved protein of unknown function
TAUVO_v1_1338	0	30.476	2.66125	0.00110458	0.00142682	0.00271918	-0.000510028	MFS transporter
TAUVO_v1_1306	11.1568	12.8571	8.98172	0.00109985	0.000193821	0.00131918	0.000880524	Methyltransferase
TAUVO_v1_0269	0	11.5138	21.4489	0.00109876	0.000589382	0.0017657	0.000431808	Flavodoxin
TAUVO_v1_1986	15.0148	5.76766	12.0876	0.00109567	0.000337011	0.00147703	0.000714303	Amidohydro_3 domain-containing protein
TAUVO_v1_0453	14.2807	18.5142	0	0.00109316	0.000930744	0.0021464	3.99272e-05	gmd GDP-mannose 4,6-dehydratase
TAUVO_v1_0936	7.52144	13.0015	12.1102	0.00108777	0.000106646	0.00120845	0.000967091	Peptidase M24 family protein
TAUVO_v1_0529	28.4855	4.10332	0	0.00108629	0.000548533	0.00170702	0.00046557	Nudix hydrolase domain-containing protein
TAUVO_v1_1983	15.5676	4.48503	12.5326	0.00108618	0.000424693	0.00156676	0.000605591	TRAP transporter small permease
TAUVO_v1_1111	19.8711	8.58729	3.99928	0.00108192	0.000347714	0.0014754	0.000688448	conserved protein of unknown function
TAUVO_v1_0759	15.8753	12.1964	4.26011	0.00107773	0.000423227	0.00155666	0.000598801	putative DNA primase DnaG
TAUVO_v1_0944	24.4533	5.28373	2.46075	0.00107326	0.000420481	0.00154908	0.000597439	Error-prone repair protein UmuC
TAUVO_v1_1396	19.9328	3.82841	8.02338	0.00105948	0.000341553	0.00144599	0.000672982	Type I restriction-modification system, specificity subunit S
TAUVO_v1_1296	11.7957	10.195	9.4961	0.00104956	5.12825e-05	0.00110759	0.000991531	Sensor domain-containing diguanylate cyclase
TAUVO_v1_1118	10.6255	12.2448	8.55402	0.00104748	0.000184592	0.00125637	0.000838594	conserved exported protein of unknown function
TAUVO_v1_1474	17.9707	8.62891	4.8224	0.0010474	0.000288197	0.00137353	0.000721275	SAM_MT_RSMB_NOP domain-containing protein
TAUVO_v1_1826	8.4468	2.43352	20.4001	0.00104268	0.000900147	0.00206129	2.40689e-05	conserved membrane protein of unknown function
TAUVO_v1_1289	29.0258	2.09058	0	0.00103721	0.000548538	0.00165794	0.000416485	ALGX domain-containing protein
TAUVO_v1_0803	22.6918	8.17187	0	0.00102879	0.000543289	0.00164358	0.000414	cbiA Cobyrinate a,c-diamide synthase
TAUVO_v1_1846	30.6015	0	0	0.00102005	0.000588927	0.00168648	0.000353618	Transcriptional regulator, MarR family
TAUVO_v1_0879	2.67763	19.2856	8.62246	0.00101952	0.000575632	0.00167091	0.000368134	cas9 CRISPR-associated endonuclease Cas9
TAUVO_v1_1824	0	7.95283	22.2228	0.00100586	0.000770321	0.00187755	0.000134155	conserved membrane protein of unknown function
TAUVO_v1_0919	7.65038	13.2244	9.23834	0.00100377	0.000210883	0.00124241	0.000765135	ybeZ PhoH-like protein
TAUVO_v1_0334	0	17.4006	12.1557	0.000985209	0.000386856	0.00142298	0.000547441	putative membrane transporter protein
TAUVO_v1_1987	10.9069	9.42678	8.7805	0.000970471	4.7418e-05	0.00102413	0.000916813	Sodium:proline symporter
TAUVO_v1_0422	0	17.0481	11.9095	0.000965251	0.000379019	0.00139415	0.000536351	conserved exported protein of unknown function
TAUVO_v1_1442	10.5835	18.2947	0	0.000962606	0.00091515	0.0019982	-7.29836e-05	Tricarboxylate transport membrane protein, slcF
TAUVO_v1_1797	0	11.9911	16.7535	0.000958151	0.000364974	0.00137116	0.000545144	putative Lysophospholipase L1
TAUVO_v1_0168	11.8218	11.9205	4.75853	0.000950026	0.000364314	0.00136229	0.000537766	conserved protein of unknown function
TAUVO_v1_0094	28.4855	0	0	0.000949516	0.000548203	0.00156987	0.000329165	protein of unknown function
TAUVO_v1_0329	24.6787	3.55495	0	0.00094112	0.000475226	0.00147889	0.000403351	transposase
TAUVO_v1_1990	13.2885	9.57102	5.34892	0.000940282	0.000239056	0.0012108	0.000669765	Aminoacetone oxidase family FAD-binding enzyme
TAUVO_v1_1247	8.08953	16.3141	3.25621	0.000921995	0.00065371	0.00166174	0.000182253	putative enzyme
TAUVO_v1_2038	0	11.5138	16.0867	0.000920016	0.000350448	0.00131658	0.000523447	conserved protein of unknown function
TAUVO_v1_0678	11.8218	15.3263	0	0.000904937	0.000770484	0.00177682	3.30523e-05	HTH gntR-type domain-containing protein
TAUVO_v1_1629	0	18.5142	8.62246	0.000904555	0.000559286	0.00153745	0.000271663	hxlR HTH-type transcriptional activator HxlR
TAUVO_v1_2004	9.16998	10.5675	7.38224	0.000903989	0.000159305	0.00108426	0.000723718	Restriction endonuclease
TAUVO_v1_0951	0	27.0675	0	0.000902251	0.00137821	0.00246184	-0.000657342	protein of unknown function
TAUVO_v1_0028	18.9903	5.4711	2.54801	0.000900314	0.000323235	0.00126609	0.000534539	TRAP-type C4-dicarboxylate transport system, large permease component
TAUVO_v1_0869	0	0	26.9452	0.000898172	0.00137198	0.00245072	-0.00065437	protein of unknown function
TAUVO_v1_0687	11.6419	13.4161	1.56204	0.000887334	0.000598066	0.00156411	0.000210558	conserved protein of unknown function
TAUVO_v1_1924	22.1292	0	4.45375	0.000886099	0.000443051	0.00138746	0.000384739	putative Prepilin peptidase
TAUVO_v1_1747	9.70157	16.7701	0	0.000882389	0.000838888	0.00183168	-6.69017e-05	rtcR Transcriptional regulatory protein RtcR
TAUVO_v1_0920	10.4595	13.058	2.80679	0.000877476	0.000514861	0.0014601	0.000294855	Membrane protein containing HD superfamily hydrolase domain, YQFF ortholog
TAUVO_v1_0903	0	26.15	0	0.000871666	0.00133149	0.00237839	-0.000635059	protein of unknown function
TAUVO_v1_0083	13.946	12.0535	0	0.000866651	0.000621647	0.00157011	0.000163191	AMMECR1 domain-containing protein
TAUVO_v1_0932	10.7536	10.8433	4.32854	0.00086418	0.000331394	0.00123919	0.000489173	conserved protein of unknown function
TAUVO_v1_1540	13.7315	11.8681	0	0.000853318	0.000612083	0.00154596	0.00016068	conserved protein of unknown function
TAUVO_v1_0804	14.6961	8.46789	2.36621	0.000851007	0.000353505	0.00125104	0.000450979	L-threonine 3-O-phosphate decarboxylase / Cobyric acid synthase
TAUVO_v1_1215	0	10.6403	14.8663	0.000850221	0.000323862	0.00121671	0.000483737	conserved protein of unknown function
TAUVO_v1_0459	14.592	2.10197	8.81041	0.000850147	0.000378708	0.0012787	0.000421598	Aminotransferase
TAUVO_v1_1734	12.1988	10.5434	2.45514	0.000839911	0.000419023	0.00131408	0.000365741	TRAP-type C4-dicarboxylate transport system, large permease component
TAUVO_v1_1584	16.4272	7.099	1.65308	0.000839309	0.000357679	0.00124406	0.000434558	Site-specific DNA-methyltransferase (adenine-specific)
TAUVO_v1_1278	8.75044	7.56299	8.80561	0.000837301	6.30794e-05	0.000908682	0.00076592	lnt Apolipoprotein N-acyltransferase
TAUVO_v1_0646	0	13.0015	12.1102	0.000837058	0.000245713	0.00111511	0.000559007	putative enzyme
TAUVO_v1_1457	0	14.5552	10.168	0.000824106	0.000323596	0.00119029	0.000457922	cas CRISPR-associated endoribonuclease Cas2
TAUVO_v1_0141	0	18.045	6.30296	0.000811599	0.000632124	0.00152692	9.62838e-05	conserved membrane protein of unknown function
TAUVO_v1_0533	10.22	5.88874	8.22753	0.000811208	0.000131824	0.000960381	0.000662035	Flagellar biosynthesis protein FliR
TAUVO_v1_1288	11.6166	3.34674	9.3519	0.000810509	0.000316908	0.00116912	0.000451894	putative poly(beta-D-mannuronate) O-acetylase
TAUVO_v1_1705	0	0	24.2204	0.000807346	0.00123324	0.00220289	-0.000588198	conserved protein of unknown function
TAUVO_v1_1506	21.0837	3.0371	0	0.000804028	0.000406001	0.00126346	0.000344595	dpnC Type-2 restriction enzyme DpnI
TAUVO_v1_0538	9.31351	10.7329	3.74889	0.000793176	0.000351469	0.0011909	0.000395451	Histidine kinase
TAUVO_v1_0162	0	23.7361	0	0.000791205	0.00120859	0.00215885	-0.000576438	5-formyltetrahydrofolate cyclo-ligase
TAUVO_v1_1068	6.14136	12.3853	4.94407	0.000782356	0.000375215	0.00120695	0.00035776	conserved protein of unknown function
TAUVO_v1_0284	0	17.9401	5.01306	0.000765105	0.000683047	0.00153805	-7.83557e-06	Transcriptional regulator, TetR family
TAUVO_v1_1978	6.74467	7.77254	8.14464	0.000755395	2.9865e-05	0.00078919	0.0007216	Pyruvate formate-lyase, pflD
TAUVO_v1_0399	0	15.4285	7.18538	0.000753796	0.000466072	0.00128121	0.000226386	conserved protein of unknown function
TAUVO_v1_1616	7.19794	6.22117	8.69199	0.000737037	0.000123641	0.00087695	0.000597123	Radical SAM protein
TAUVO_v1_0079	5.67295	16.3437	0	0.00073389	0.000818601	0.00166022	-0.000192444	MFS domain-containing protein
TAUVO_v1_1087	0	9.18363	12.831	0.000733822	0.000279524	0.00105013	0.000417511	ThrE_2 domain-containing protein
TAUVO_v1_2003	0	9.18363	12.831	0.000733822	0.000279524	0.00105013	0.000417511	tatA Sec-independent protein translocase protein TatA
TAUVO_v1_1354	9.95403	0	12.0202	0.000732473	0.000605781	0.00141798	4.69665e-05	conserved membrane protein of unknown function
TAUVO_v1_0285	0	18.1817	3.62898	0.000727023	0.0007573	0.00158399	-0.000129942	Elp3 domain-containing protein
TAUVO_v1_1324	21.7694	0	0	0.000725646	0.000418952	0.00119973	0.000251557	protein of unknown function
TAUVO_v1_1923	9.68403	6.97491	4.87254	0.000717716	0.00012762	0.000862131	0.000573301	Amidohydro_3 domain-containing protein
TAUVO_v1_1119	17.9106	0	3.60471	0.000717177	0.00035859	0.00112296	0.000311394	xerD Tyrosine recombinase XerD
TAUVO_v1_1441	0	14.6473	6.82156	0.000715629	0.000442473	0.00121633	0.000214923	Tripartite tricarboxylate transporter, slcG
TAUVO_v1_0261	9.0156	5.19478	7.25796	0.000715611	0.000116289	0.000847205	0.000584018	oppF Oligopeptide transport ATP-binding protein OppF
TAUVO_v1_0940	9.46161	8.17765	3.8085	0.000714925	0.000228428	0.000973416	0.000456435	protein of unknown function
TAUVO_v1_1319	0	11.4455	9.59472	0.00070134	0.000222605	0.000953241	0.000449438	ADP-heptose--lipooligosaccharide heptosyltransferase II
TAUVO_v1_0750	0	20.9753	0	0.000699176	0.00106801	0.00190774	-0.00050939	conserved protein of unknown function
TAUVO_v1_0690	0	8.66769	12.1102	0.000692596	0.00026382	0.000991137	0.000394055	protein of unknown function
TAUVO_v1_1776	0	20.5713	0	0.000685711	0.00104744	0.001871	-0.00049958	Relaxosome protein TraY (modular protein)
TAUVO_v1_0148	12.0614	3.47489	4.85499	0.00067971	0.000166901	0.000868576	0.000490843	conserved protein of unknown function
TAUVO_v1_1403	0	20.3901	0	0.000679669	0.00103821	0.00185452	-0.000495178	Crp/Fnr family transcriptional regulator
TAUVO_v1_0426	0	0	20.336	0.000677866	0.00103546	0.0018496	-0.000493864	protein of unknown function
TAUVO_v1_0033	5.84636	5.053	9.41316	0.000677084	0.000219635	0.000925625	0.000428543	Amidohydrolase
TAUVO_v1_0647	0	20.3006	0	0.000676688	0.00103366	0.00184638	-0.000493006	protein of unknown function
TAUVO_v1_1735	15.7508	4.53779	0	0.000676286	0.000344671	0.00106632	0.000286254	conserved membrane protein of unknown function
TAUVO_v1_0429	9.13868	0	11.0356	0.000672475	0.000556161	0.00130183	4.31194e-05	rarD EamA family transporter RarD
TAUVO_v1_0139	4.23676	7.32365	8.52695	0.000669579	9.30529e-05	0.000774878	0.00056428	Sigma-54-dependent Fis family transcriptional regulator
TAUVO_v1_2018	0	3.85712	16.1671	0.000667474	0.000644954	0.00139731	-6.23601e-05	transposase
TAUVO_v1_1825	0	6.45544	13.529	0.000666146	0.000402574	0.0011217	0.000210591	TVP38/TMEM64 family membrane protein
TAUVO_v1_0633	8.16352	11.7595	0	0.000664101	0.000589616	0.00133132	-3.11245e-06	conserved protein of unknown function
TAUVO_v1_0561	12.5123	7.20958	0	0.000657396	0.000399164	0.00110909	0.0002057	conserved membrane protein of unknown function
TAUVO_v1_0675	11.6166	3.34674	4.67595	0.000654644	0.000160746	0.000836546	0.000472743	Glycosyltransferase family 9 protein
TAUVO_v1_0691	0	7.87168	10.998	0.00062899	0.000239592	0.000900114	0.000357867	DNA binding domain protein, excisionase family
TAUVO_v1_1284	0	18.8152	0	0.000627174	0.000958025	0.00171128	-0.000456933	protein of unknown function
TAUVO_v1_0282	0	18.3673	0	0.000612242	0.000935215	0.00167054	-0.000446053	NADPH-dependent FMN reductase
TAUVO_v1_1460	5.75835	3.31796	9.27146	0.000611592	0.000297854	0.000948646	0.000274539	GGDEF domain-containing protein
TAUVO_v1_1092	4.85959	5.60018	7.82437	0.000609471	0.000116785	0.000741626	0.000477316	conserved protein of unknown function
TAUVO_v1_0156	0	13.0434	5.2068	0.00060834	0.000429385	0.00109423	0.000122446	MFS transporter
TAUVO_v1_0513	0	14.1806	3.96253	0.000604771	0.000539909	0.00121574	-6.19355e-06	ymdB 2\',3\'-cyclic-nucleotide 2\'-phosphodiesterase
TAUVO_v1_0271	14.1176	0	3.78842	0.000596867	0.000302023	0.000938638	0.000255096	conserved protein of unknown function
TAUVO_v1_0076	17.8509	0	0	0.00059503	0.000343541	0.000983783	0.000206277	protein of unknown function
TAUVO_v1_1977	0	0	17.815	0.000593833	0.000907095	0.00162031	-0.000432641	Cupin
TAUVO_v1_1742	0	9.85396	7.8672	0.000590706	0.000197347	0.000814025	0.000367387	conserved protein of unknown function
TAUVO_v1_0515	10.3784	2.99002	4.17755	0.000584866	0.000143612	0.000747379	0.000422354	Phosphohydrolase
TAUVO_v1_0311	5.38759	7.76081	4.33725	0.000582855	0.000171651	0.000777096	0.000388614	vnfA Nitrogen fixation protein VnfA
TAUVO_v1_0514	8.80801	5.07516	3.54542	0.000580953	0.000115511	0.000711665	0.00045024	conserved membrane protein of unknown function
TAUVO_v1_0040	8.08953	9.32235	0	0.000580396	0.000470764	0.00111312	4.76764e-05	conserved membrane protein of unknown function
TAUVO_v1_1537	0	17.4006	0	0.000580018	0.000885993	0.00158261	-0.000422577	conserved protein of unknown function
TAUVO_v1_1196	0	17.1428	0	0.000571426	0.000872867	0.00155917	-0.000416316	protein of unknown function
TAUVO_v1_0279	0	13.8579	3.22697	0.000569496	0.000556391	0.00119911	-6.01187e-05	TRAP transporter solute receptor, TAXI family precursor
TAUVO_v1_1440	8.60976	4.96093	3.46562	0.000567877	0.000112911	0.000695647	0.000440106	slcC (S)-sulfolactate dehydrogenase
TAUVO_v1_1692	12.6304	1.8194	2.542	0.000566392	0.000204323	0.000797605	0.000335178	TRAP transporter large permease
TAUVO_v1_1102	0	0	16.8407	0.000561358	0.000857488	0.0015317	-0.000408981	transposase
TAUVO_v1_0545	0	3.24128	13.5858	0.000560903	0.000541978	0.00117421	-5.24035e-05	SAM-dependent methyltransferase
TAUVO_v1_0306	0	12.4423	4.346	0.000559611	0.00043586	0.00105283	6.63892e-05	putative membrane transporter protein
TAUVO_v1_0324	14.6961	1.69358	0	0.000546323	0.000279659	0.000862787	0.00022986	conserved protein of unknown function
TAUVO_v1_1088	0	0	16.3304	0.000544347	0.000831504	0.00148528	-0.000396588	ThrE domain-containing protein
TAUVO_v1_2058	9.63178	2.77491	3.877	0.00054279	0.000133281	0.000693611	0.000391968	conserved protein of unknown function
TAUVO_v1_0142	0	7.66824	8.57103	0.000541309	0.000162652	0.000725366	0.000357251	Tricarboxylate transport membrane protein TctA
TAUVO_v1_0544	0	9.55325	6.67373	0.000540899	0.000212391	0.000781242	0.000300556	Rad60-SLD domain-containing protein
TAUVO_v1_0468	0	11.7327	4.09813	0.000527694	0.000411001	0.000992785	6.26028e-05	ABC transporter permease, tauC
TAUVO_v1_1744	5.33393	6.14681	4.29405	0.000525826	9.26637e-05	0.000630685	0.000420968	conserved protein of unknown function
TAUVO_v1_1930	6.69409	5.78568	2.69452	0.00050581	0.000161613	0.000688692	0.000322928	putative Site-specific recombinase XerD
TAUVO_v1_1583	12.2453	1.17595	1.643	0.000502141	0.000209839	0.000739596	0.000264686	AlwI family type II restriction endonuclease
TAUVO_v1_1736	8.04094	6.94977	0	0.00049969	0.000358427	0.000905289	9.40919e-05	TRAP-type C4-dicarboxylate transport system, periplasmic component
TAUVO_v1_1018	0	10.9811	3.83561	0.000493891	0.000384673	0.00092919	5.85926e-05	Histidinol-phosphatase
TAUVO_v1_1535	3.77132	3.25954	7.59019	0.000487368	0.000218858	0.00073503	0.000239707	conserved protein of unknown function
TAUVO_v1_1414	8.55474	2.46462	3.44347	0.000482094	0.000118377	0.000616051	0.000348138	HTH lysR-type domain-containing protein
TAUVO_v1_0801	12.6304	1.8194	0	0.000481658	0.000243217	0.000756885	0.000206432	putative Precorrin-6B C(5,15)-methyltransferase (decarboxylating)
TAUVO_v1_0331	0	6.02675	8.42037	0.000481571	0.000183437	0.00068915	0.000273992	protein of unknown function
TAUVO_v1_0273	0	0	14.3708	0.000479025	0.000731723	0.00130705	-0.000348997	crcB fragment of F(-) channel (part 2)
TAUVO_v1_1053	0	11.9468	2.38453	0.000477712	0.000497606	0.00104081	-8.53822e-05	conserved exported protein of unknown function
TAUVO_v1_1774	0	14.2856	0	0.000476188	0.000727389	0.00129931	-0.00034693	protein of unknown function
TAUVO_v1_1100	0	2.74041	11.4864	0.000474227	0.000458227	0.000992759	-4.43056e-05	protein of unknown function
TAUVO_v1_1733	0	7.32365	6.82156	0.000471507	0.000138408	0.000628131	0.000314884	gbh Guanidinobutyrase
TAUVO_v1_1402	11.5915	0	2.33292	0.000464147	0.000232074	0.000726764	0.00020153	conserved membrane protein of unknown function
TAUVO_v1_0063	0	13.5934	0	0.000453113	0.000692141	0.00123634	-0.000330119	DarT domain-containing protein
TAUVO_v1_1391	0	13.5338	0	0.000451125	0.000689106	0.00123092	-0.000328671	protein of unknown function
TAUVO_v1_0525	7.99294	2.30276	3.21733	0.000450434	0.000110603	0.000575593	0.000325275	appB Oligopeptide transport system permease protein AppB
TAUVO_v1_1303	0	0	13.4726	0.000449086	0.000685991	0.00122536	-0.000327185	protein of unknown function
TAUVO_v1_0479	0	5.54982	7.75401	0.000443461	0.000168921	0.000634613	0.000252309	conserved protein of unknown function
TAUVO_v1_0470	0	13.3004	0	0.000443347	0.000677224	0.0012097	-0.000323004	protein of unknown function
TAUVO_v1_1913	0	3.4593	9.66643	0.000437524	0.000335072	0.000816694	5.83546e-05	conserved protein of unknown function
TAUVO_v1_0452	6.99121	6.04249	0	0.000434457	0.000311635	0.000787105	8.18083e-05	Mannose-1-phosphate guanylyltransferase (GDP)
TAUVO_v1_0483	0	12.9651	0	0.000432171	0.000660152	0.0011792	-0.000314861	Spermidine export protein MdtJ
TAUVO_v1_1337	10.9852	0.791205	1.10544	0.000429394	0.000193797	0.000648696	0.000210092	Sigma-54 factor interaction domain-containing protein
TAUVO_v1_0853	7.92199	4.56464	0	0.000416221	0.000252725	0.000702206	0.000130236	cobD Cobalamin biosynthesis protein CobD
TAUVO_v1_0487	6.69409	5.78568	0	0.000415992	0.000298391	0.000753653	7.83315e-05	dinB DNA polymerase IV
TAUVO_v1_0093	12.0073	0	0	0.000400244	0.000231081	0.000661737	0.000138751	protein of unknown function
TAUVO_v1_0159	7.39678	3.55168	0.992456	0.00039803	0.000161558	0.000580851	0.00021521	Exonuclease SbcC
TAUVO_v1_1429	9.23322	2.66008	0	0.000396444	0.000202048	0.000625083	0.000167804	conserved protein of unknown function
TAUVO_v1_1051	0	4.88243	6.82156	0.000390133	0.000148608	0.000558299	0.000221968	exported protein of unknown function
TAUVO_v1_0615	8.28989	0	3.33686	0.000387558	0.000209941	0.000625129	0.000149988	Aminotransferase
TAUVO_v1_0012	0	7.845	3.65358	0.000383286	0.000236986	0.00065146	0.000115111	POTRA domain-containing protein
TAUVO_v1_0383	0	4.76188	6.65313	0.0003805	0.000144938	0.000544513	0.000216487	conserved protein of unknown function
TAUVO_v1_0189	0	1.21293	10.168	0.000379364	0.000460951	0.000900979	-0.000142251	conserved exported protein of unknown function
TAUVO_v1_1848	8.77913	2.52926	0	0.000376946	0.000192112	0.000594341	0.000159552	putative Uncharacterized transporter YojE
TAUVO_v1_0617	8.04094	0	3.23666	0.00037592	0.000203636	0.000606356	0.000145484	Glyco_trans_2-like domain-containing protein
TAUVO_v1_1538	8.04094	0	3.23666	0.00037592	0.000203636	0.000606356	0.000145484	protein of unknown function
TAUVO_v1_1186	8.66548	2.49652	0	0.000372067	0.000189625	0.000586647	0.000157486	DNA helicase UvrD
TAUVO_v1_0281	0	11.0204	0	0.000367345	0.000561129	0.00100232	-0.000267632	putative Amidohydro-rel domain-containing protein
TAUVO_v1_2024	0	4.56464	6.37756	0.00036474	0.000138935	0.00052196	0.00020752	conserved membrane protein of unknown function
TAUVO_v1_0528	0	10.7142	0	0.000357141	0.000545542	0.00097448	-0.000260198	-alanine N-acetyltransferase
TAUVO_v1_1958	0	0	10.3139	0.000343798	0.00052516	0.000938073	-0.000250477	Biotin synthesis protein bioG
TAUVO_v1_0692	0	3.31796	6.95359	0.000342385	0.000206914	0.000576531	0.000108239	Recombination-associated protein RdgC (modular protein)
TAUVO_v1_0191	0	6.99176	3.25621	0.000341599	0.000211211	0.000580607	0.000102592	conserved protein of unknown function
TAUVO_v1_1047	0	0	10.2162	0.000340539	0.000520182	0.000929181	-0.000248102	NADPH-dependent FMN reductase
TAUVO_v1_1125	0	10.1503	0	0.000338344	0.000516829	0.000923191	-0.000246503	conserved membrane protein of unknown function
TAUVO_v1_1155	7.82934	2.25563	0	0.000336166	0.000171328	0.000530041	0.00014229	gluQ Glutamyl-Q tRNA(Asp) synthetase
TAUVO_v1_0699	9.95403	0	0	0.000331801	0.000191565	0.000548578	0.000115024	conserved protein of unknown function
TAUVO_v1_1019	7.00951	0	2.82148	0.0003277	0.000177515	0.000528577	0.000126823	Metallophos domain-containing protein
TAUVO_v1_0445	0	9.76487	0	0.000325496	0.000497203	0.000888133	-0.000237142	Ferredoxin
TAUVO_v1_2023	0	0	9.53811	0.000317937	0.000485657	0.00086751	-0.000231635	ArsR family transcriptional regulator
TAUVO_v1_0051	7.93373	0	1.59675	0.000317683	0.000158842	0.000497429	0.000137936	exported protein of unknown function
TAUVO_v1_1439	0	9.49446	0	0.000316482	0.000483434	0.000863539	-0.000230575	comC (2R)-3-sulfolactate dehydrogenase (NADP(+))
[truncated: 72 more rows]

## Sheet: Fig.4d
Figure 4d. Absolute concentration of taurine in feces of OMM12 mice treated with LT0009 (n = 3 mice) or PBS (n = 3 mice). Semi-quantitative analyses of high abundant (TCA and CA) and low abundant bile acids. Absolute concentrations are presented in μmol/g feces and semi-quantitative data are presented in Area.
[truncated: 21 more rows]

[truncated: 24 more sheets: Fig. 4e, Fig. 5a, Fig.5b, Supplementary Fig. 2, Supplementary Fig. 3a, Supplementary Fig. 3b, Supplementary Fig. 3c, Supplementary Fig. 3d, Supplementary Fig. 5a-c, Supplementary Fig. 5d-f, Supplementary Fig. 6a-e, Supplementary Fig. 6f, Supplementary Fig. 6g, Supplementary Fig. 6h, Supplementary Fig. 6i, Supplementary Fig. 7a, Supplementary Fig. 7b, Supplementary Fig. 7c, Supplementary Fig. 8b, Supplementary Fig. 8c …]
